# Supplementary material for: Syntheses and crystal structures of two piperine derivatives
Source: Acta Crystallogr E Crystallogr Commun. 2020 Apr 9;76(Pt 5):646–50. doi: 10.1107/S2056989020004648 (PMC7199259; doi:10.1107/S2056989020004648)
Supplement: Supplementary file 1 [file e-76-00646-sup1.cif]

##############################################################################
#                                                                            #
# This CIF contains the data in a paper accepted for publication in          #
# Acta Crystallographica Section E. It conforms to the requirements of       #
# Notes for Authors for Acta Crystallographica Section E, and has been       #
# peer reviewed under the auspices of the IUCr Commission on Journals.       #
#                                                                            #
# Full details of the Crystallographic Information File format               #
# are given in the paper "The Crystallographic Information File (CIF):       #
# a New Standard Archive File for Crystallography" by S. R. Hall, F. H.      #
# Allen and I. D. Brown [Acta Cryst. (1991), A47, 655-685].                  #
#                                                                            #
# The current version of the core CIF dictionary is obtainable from          #
# ftp://ftp.iucr.org/pub/cif_core.dic.                                       #
#                                                                            #
# Software is freely available for graphical display of the structure(s)     #
# in this CIF. For information consult the CIF software page                 #
# http://www.iucr.org/resources/cif/software.                                #
#                                                                            #
# This file may be used for bona fide research purposes within the           #
# scientific community so long as proper attribution is given to the journal # 
# article from which it was obtained.                                        #
#                                                                            #
##############################################################################
data_I
_database_code_depnum_ccdc_archive 'CCDC 1994581'
_audit_creation_method     'SHELXL-2018/3'
_chemical_name_systematic
;
5-(2<i>H</i>-1,3-Benzodioxol-5-yl)-<i>N</i>-cyclohexylpenta-2,4-dienamide
;
_chemical_name_common     ?
_chemical_formula_moiety     'C18 H21 N O3'
_chemical_formula_sum     'C18 H21 N O3'
_chemical_formula_iupac     'C18 H21 N O3'
_chemical_formula_weight     299.36
_chemical_melting_point     ?
_space_group_crystal_system     monoclinic
_space_group_name_H-M_alt     'P 21/c'
_space_group_name_Hall     '-P 2ybc'
loop_
    _space_group_symop_operation_xyz
    'x, y, z'
    '-x, y+1/2, -z+1/2'
    '-x, -y, -z'
    'x, -y-1/2, z-1/2'
_cell_length_a     11.4982(7)
_cell_length_b     5.0086(3)
_cell_length_c     26.7240(16)
_cell_angle_alpha     90
_cell_angle_beta     97.683(2)
_cell_angle_gamma     90
_cell_volume     1525.22(16)
_cell_formula_units_Z     4
_cell_measurement_reflns_used     9948
_cell_measurement_theta_min     2.51
_cell_measurement_theta_max     33.49
_cell_measurement_temperature     90(2)
_exptl_crystal_description     'needle'
_exptl_crystal_colour     'light-yellow'
_exptl_crystal_size_max     0.584
_exptl_crystal_size_mid     0.071
_exptl_crystal_size_min     0.065
_exptl_crystal_density_diffrn     1.304
_exptl_crystal_density_meas     ?
_exptl_crystal_density_method     ?
_exptl_crystal_F_000     640
_exptl_absorpt_coefficient_mu     0.088
_exptl_absorpt_correction_type     multi-scan
_exptl_absorpt_process_details
;
(SADABS; Bruker, 2018)
;
_exptl_absorpt_correction_T_min     0.5802
_exptl_absorpt_correction_T_max     0.7467
_diffrn_ambient_temperature     90(2)
_diffrn_source     'microfocus X-ray tube'
_diffrn_radiation_type     MoK\a
_diffrn_radiation_wavelength     0.71073
_diffrn_radiation_monochromator     'multilayered conforacal mirror'
_diffrn_measurement_device_type     'Bruker D8 goniometer'
_diffrn_measurement_method     '\w scans'
_diffrn_detector_area_resol_mean     7.391
_diffrn_reflns_number     27741
_diffrn_reflns_av_R_equivalents     0.0659
_diffrn_reflns_av_unetI/netI     0.0445
_diffrn_reflns_theta_min     2.197
_diffrn_reflns_theta_max     30.995
_diffrn_reflns_theta_full     25.242
_diffrn_measured_fraction_theta_max     0.998
_diffrn_measured_fraction_theta_full     0.999
_diffrn_reflns_limit_h_min     -16
_diffrn_reflns_limit_h_max     16
_diffrn_reflns_limit_k_min     -7
_diffrn_reflns_limit_k_max     7
_diffrn_reflns_limit_l_min     -38
_diffrn_reflns_limit_l_max     38
_refine_special_details     ?
_reflns_number_total     4862
_reflns_number_gt     4204
_reflns_threshold_expression     'I > 2\s(I)'
_refine_ls_structure_factor_coef     Fsqd
_refine_ls_matrix_type     full
_refine_ls_R_factor_all     0.0578
_refine_ls_R_factor_gt     0.0488
_refine_ls_wR_factor_gt     0.1158
_refine_ls_wR_factor_ref     0.1211
_refine_ls_goodness_of_fit_ref     1.067
_refine_ls_restrained_S_all     1.067
_refine_ls_number_reflns     4862
_refine_ls_number_parameters     202
_refine_ls_number_restraints     0
_refine_ls_hydrogen_treatment     mixed
_refine_ls_weighting_scheme     calc
_refine_ls_weighting_details
              'w=1/[\s^2^(Fo^2^)+(0.0455P)^2^+0.7464P] where P=(Fo^2^+2Fc^2^)/3'
_atom_sites_solution_hydrogens     mixed
_atom_sites_solution_primary     dual
_atom_sites_solution_secondary     ?
_refine_ls_shift/su_max     0.001
_refine_ls_shift/su_mean     0.000
_refine_diff_density_max     0.421
_refine_diff_density_min     -0.262
_refine_ls_extinction_method     none
_refine_ls_extinction_coef     .
loop_
    _atom_type_symbol
    _atom_type_description
    _atom_type_scat_dispersion_real
    _atom_type_scat_dispersion_imag
    _atom_type_scat_source
    'C' 'C' 0.0033 0.0016
                         'International Tables Vol C Tables 4.2.6.8 and 6.1.1.4'
    'H' 'H' 0.0000 0.0000
                         'International Tables Vol C Tables 4.2.6.8 and 6.1.1.4'
    'N' 'N' 0.0061 0.0033
                         'International Tables Vol C Tables 4.2.6.8 and 6.1.1.4'
    'O' 'O' 0.0106 0.0060
                         'International Tables Vol C Tables 4.2.6.8 and 6.1.1.4'
_computing_data_collection
;
APEX3 (Bruker, 2018)
;
_computing_cell_refinement
;
SAINT (Bruker, 2018)
;
_computing_data_reduction
;
SAINT (Bruker, 2018)
;
_computing_structure_solution
;
<i>SHELXT2014/5</i> (Sheldrick, 2015a)
;
_computing_structure_refinement
;
<i>SHELXL2018/3</i> (Sheldrick, 2015b)
;
_computing_molecular_graphics
;
<i>ShelXle</i> (H\"ubschle et al., 2011)
;
_computing_publication_material
;
<i>Generate Report</i> (Bruker, 2018)
;
loop_
    _atom_site_type_symbol
    _atom_site_label
    _atom_site_fract_x
    _atom_site_fract_y
    _atom_site_fract_z
    _atom_site_U_iso_or_equiv
    _atom_site_adp_type
    _atom_site_calc_flag
    _atom_site_occupancy
    _atom_site_disorder_assembly
    _atom_site_disorder_group
    O O1 0.96864(7) 0.23821(16) 0.65434(3) 0.01577(17) Uani d 1 . .
    O O2 0.26072(7) 0.95788(18) 0.47532(3) 0.01982(18) Uani d 1 . .
    O O3 0.09239(7) 0.7586(2) 0.49784(4) 0.0246(2) Uani d 1 . .
    N N1 1.02983(8) 0.66732(19) 0.66764(4) 0.01464(18) Uani d 1 . .
    H H1 1.0072(13) 0.834(3) 0.6656(6) 0.018 Uiso d 1 . .
    C C1 1.35763(10) 0.7868(2) 0.69502(4) 0.0179(2) Uani d 1 . .
    H H1A 1.387593 0.633931 0.677037 0.021 Uiso calc 1 . .
    H H1AB 1.404140 0.946479 0.688562 0.021 Uiso calc 1 . .
    C C2 1.37316(10) 0.7289(2) 0.75164(4) 0.0177(2) Uani d 1 . .
    H H2A 1.456652 0.689410 0.763536 0.021 Uiso calc 1 . .
    H H2AB 1.350298 0.887869 0.770054 0.021 Uiso calc 1 . .
    C C3 1.29754(11) 0.4914(2) 0.76259(4) 0.0184(2) Uani d 1 . .
    H H3A 1.306633 0.458942 0.799445 0.022 Uiso calc 1 . .
    H H3AB 1.324548 0.329830 0.746168 0.022 Uiso calc 1 . .
    C C4 1.16802(10) 0.5412(2) 0.74321(4) 0.0174(2) Uani d 1 . .
    H H4A 1.121475 0.381401 0.749567 0.021 Uiso calc 1 . .
    H H4AB 1.139004 0.693282 0.761708 0.021 Uiso calc 1 . .
    C C5 1.15165(9) 0.6024(2) 0.68667(4) 0.01204(19) Uani d 1 . .
    H H5 1.174757 0.440743 0.668389 0.014 Uiso calc 1 . .
    C C6 1.22876(10) 0.8346(2) 0.67461(4) 0.0156(2) Uani d 1 . .
    H H6A 1.201602 1.000303 0.689604 0.019 Uiso calc 1 . .
    H H6AB 1.220984 0.859459 0.637563 0.019 Uiso calc 1 . .
    C C7 0.13448(10) 0.9561(2) 0.46564(4) 0.0178(2) Uani d 1 . .
    H H00F 0.103160 1.134167 0.472821 0.021 Uiso calc 1 . .
    H H00G 0.108313 0.912274 0.429779 0.021 Uiso calc 1 . .
    C C8 0.29070(10) 0.7663(2) 0.51139(4) 0.0146(2) Uani d 1 . .
    C C9 0.19016(9) 0.6451(2) 0.52444(4) 0.0157(2) Uani d 1 . .
    C C10 0.19552(10) 0.4395(2) 0.55871(4) 0.0172(2) Uani d 1 . .
    H H10 0.126694 0.356487 0.567425 0.021 Uiso calc 1 . .
    C C11 0.30804(10) 0.3586(2) 0.58014(4) 0.0154(2) Uani d 1 . .
    H H11 0.315407 0.213891 0.603318 0.018 Uiso calc 1 . .
    C C12 0.40980(9) 0.4841(2) 0.56850(4) 0.0135(2) Uani d 1 . .
    C C13 0.40115(9) 0.6936(2) 0.53284(4) 0.0142(2) Uani d 1 . .
    H H13 0.469038 0.780458 0.524074 0.017 Uiso calc 1 . .
    C C14 0.52399(9) 0.3949(2) 0.59388(4) 0.0151(2) Uani d 1 . .
    H H14 0.528504 0.219194 0.607404 0.018 Uiso calc 1 . .
    C C15 0.62312(9) 0.5413(2) 0.59963(4) 0.0153(2) Uani d 1 . .
    H H15 0.618873 0.720765 0.588024 0.018 Uiso calc 1 . .
    C C16 0.73553(9) 0.4407(2) 0.62246(4) 0.0144(2) Uani d 1 . .
    H H16 0.741526 0.256496 0.630909 0.017 Uiso calc 1 . .
    C C17 0.83199(9) 0.5927(2) 0.63240(4) 0.0147(2) Uani d 1 . .
    H H17 0.825437 0.779183 0.626212 0.018 Uiso calc 1 . .
    C C18 0.94810(9) 0.4819(2) 0.65259(4) 0.01252(19) Uani d 1 . .
loop_
    _atom_site_aniso_label
    _atom_site_aniso_U_11
    _atom_site_aniso_U_22
    _atom_site_aniso_U_33
    _atom_site_aniso_U_12
    _atom_site_aniso_U_13
    _atom_site_aniso_U_23
    O1 0.0151(4) 0.0087(3) 0.0230(4) 0.0010(3) 0.0008(3) 0.0012(3)
    O2 0.0130(4) 0.0226(4) 0.0237(4) 0.0022(3) 0.0019(3) 0.0074(3)
    O3 0.0116(4) 0.0333(5) 0.0284(5) 0.0015(4) 0.0014(3) 0.0109(4)
    N1 0.0124(4) 0.0082(4) 0.0228(5) 0.0014(3) 0.0006(3) 0.0001(3)
    C1 0.0146(5) 0.0186(5) 0.0199(5) -0.0044(4) 0.0007(4) 0.0004(4)
    C2 0.0181(5) 0.0134(5) 0.0201(5) 0.0006(4) -0.0034(4) -0.0003(4)
    C3 0.0222(5) 0.0137(5) 0.0181(5) 0.0006(4) -0.0016(4) 0.0024(4)
    C4 0.0191(5) 0.0176(5) 0.0160(5) -0.0002(4) 0.0037(4) 0.0016(4)
    C5 0.0112(4) 0.0089(4) 0.0158(5) 0.0010(3) 0.0012(3) 0.0004(3)
    C6 0.0160(5) 0.0119(5) 0.0181(5) -0.0033(4) -0.0007(4) 0.0031(4)
    C7 0.0140(5) 0.0196(5) 0.0195(5) 0.0029(4) 0.0010(4) 0.0003(4)
    C8 0.0149(5) 0.0148(5) 0.0144(5) 0.0007(4) 0.0035(4) -0.0001(4)
    C9 0.0106(4) 0.0198(5) 0.0167(5) 0.0007(4) 0.0020(4) -0.0022(4)
    C10 0.0128(5) 0.0208(5) 0.0183(5) -0.0038(4) 0.0035(4) -0.0010(4)
    C11 0.0148(5) 0.0160(5) 0.0156(5) -0.0028(4) 0.0031(4) 0.0003(4)
    C12 0.0121(4) 0.0134(5) 0.0153(5) -0.0005(4) 0.0030(3) -0.0015(4)
    C13 0.0117(4) 0.0145(5) 0.0169(5) -0.0008(4) 0.0037(4) 0.0006(4)
    C14 0.0137(5) 0.0148(5) 0.0169(5) 0.0016(4) 0.0030(4) 0.0016(4)
    C15 0.0138(5) 0.0138(5) 0.0183(5) 0.0025(4) 0.0027(4) 0.0006(4)
    C16 0.0144(5) 0.0129(5) 0.0162(5) 0.0023(4) 0.0029(4) 0.0011(4)
    C17 0.0138(5) 0.0110(4) 0.0194(5) 0.0030(4) 0.0023(4) 0.0020(4)
    C18 0.0127(4) 0.0108(4) 0.0143(5) 0.0006(4) 0.0027(3) 0.0010(3)
_geom_special_details
;
 All esds (except the esd in the dihedral angle between two l.s. planes)
 are estimated using the full covariance matrix.  The cell esds are taken
 into account individually in the estimation of esds in distances, angles
 and torsion angles; correlations between esds in cell parameters are only
 used when they are defined by crystal symmetry.  An approximate (isotropic)
 treatment of cell esds is used for estimating esds involving l.s. planes.
;
loop_
    _geom_bond_atom_site_label_1
    _geom_bond_atom_site_label_2
    _geom_bond_site_symmetry_2
    _geom_bond_distance
    _geom_bond_publ_flag
    O1 C18 . 1.2429(13) ?
    O2 C8 . 1.3710(14) ?
    O2 C7 . 1.4400(14) ?
    O3 C9 . 1.3705(14) ?
    O3 C7 . 1.4372(15) ?
    N1 C18 . 1.3440(14) ?
    N1 C5 . 1.4614(13) ?
    N1 H1 . 0.874(16) ?
    C1 C2 . 1.5275(16) ?
    C1 C6 . 1.5279(16) ?
    C1 H1A . 0.9900 ?
    C1 H1AB . 0.9900 ?
    C2 C3 . 1.5246(17) ?
    C2 H2A . 0.9900 ?
    C2 H2AB . 0.9900 ?
    C3 C4 . 1.5305(16) ?
    C3 H3A . 0.9900 ?
    C3 H3AB . 0.9900 ?
    C4 C5 . 1.5284(15) ?
    C4 H4A . 0.9900 ?
    C4 H4AB . 0.9900 ?
    C5 C6 . 1.5228(15) ?
    C5 H5 . 1.0000 ?
    C6 H6A . 0.9900 ?
    C6 H6AB . 0.9900 ?
    C7 H00F . 0.9900 ?
    C7 H00G . 0.9900 ?
    C8 C13 . 1.3710(15) ?
    C8 C9 . 1.3909(15) ?
    C9 C10 . 1.3741(16) ?
    C10 C11 . 1.4028(15) ?
    C10 H10 . 0.9500 ?
    C11 C12 . 1.3991(15) ?
    C11 H11 . 0.9500 ?
    C12 C13 . 1.4120(15) ?
    C12 C14 . 1.4648(15) ?
    C13 H13 . 0.9500 ?
    C14 C15 . 1.3468(15) ?
    C14 H14 . 0.9500 ?
    C15 C16 . 1.4442(15) ?
    C15 H15 . 0.9500 ?
    C16 C17 . 1.3423(15) ?
    C16 H16 . 0.9500 ?
    C17 C18 . 1.4793(15) ?
    C17 H17 . 0.9500 ?
loop_
    _geom_angle_atom_site_label_1
    _geom_angle_atom_site_label_2
    _geom_angle_atom_site_label_3
    _geom_angle_site_symmetry_1
    _geom_angle_site_symmetry_3
    _geom_angle
    _geom_angle_publ_flag
    C8 O2 C7 . . 105.94(9) ?
    C9 O3 C7 . . 106.11(9) ?
    C18 N1 C5 . . 123.36(9) ?
    C18 N1 H1 . . 116.8(10) ?
    C5 N1 H1 . . 119.9(10) ?
    C2 C1 C6 . . 111.27(9) ?
    C2 C1 H1A . . 109.4 ?
    C6 C1 H1A . . 109.4 ?
    C2 C1 H1AB . . 109.4 ?
    C6 C1 H1AB . . 109.4 ?
    H1A C1 H1AB . . 108.0 ?
    C3 C2 C1 . . 110.13(9) ?
    C3 C2 H2A . . 109.6 ?
    C1 C2 H2A . . 109.6 ?
    C3 C2 H2AB . . 109.6 ?
    C1 C2 H2AB . . 109.6 ?
    H2A C2 H2AB . . 108.1 ?
    C2 C3 C4 . . 111.23(9) ?
    C2 C3 H3A . . 109.4 ?
    C4 C3 H3A . . 109.4 ?
    C2 C3 H3AB . . 109.4 ?
    C4 C3 H3AB . . 109.4 ?
    H3A C3 H3AB . . 108.0 ?
    C5 C4 C3 . . 110.66(9) ?
    C5 C4 H4A . . 109.5 ?
    C3 C4 H4A . . 109.5 ?
    C5 C4 H4AB . . 109.5 ?
    C3 C4 H4AB . . 109.5 ?
    H4A C4 H4AB . . 108.1 ?
    N1 C5 C6 . . 108.34(9) ?
    N1 C5 C4 . . 111.98(9) ?
    C6 C5 C4 . . 111.37(9) ?
    N1 C5 H5 . . 108.3 ?
    C6 C5 H5 . . 108.3 ?
    C4 C5 H5 . . 108.3 ?
    C5 C6 C1 . . 111.66(9) ?
    C5 C6 H6A . . 109.3 ?
    C1 C6 H6A . . 109.3 ?
    C5 C6 H6AB . . 109.3 ?
    C1 C6 H6AB . . 109.3 ?
    H6A C6 H6AB . . 107.9 ?
    O3 C7 O2 . . 107.98(9) ?
    O3 C7 H00F . . 110.1 ?
    O2 C7 H00F . . 110.1 ?
    O3 C7 H00G . . 110.1 ?
    O2 C7 H00G . . 110.1 ?
    H00F C7 H00G . . 108.4 ?
    C13 C8 O2 . . 127.72(10) ?
    C13 C8 C9 . . 122.25(10) ?
    O2 C8 C9 . . 110.03(10) ?
    O3 C9 C10 . . 128.10(10) ?
    O3 C9 C8 . . 109.91(10) ?
    C10 C9 C8 . . 121.98(10) ?
    C9 C10 C11 . . 116.43(10) ?
    C9 C10 H10 . . 121.8 ?
    C11 C10 H10 . . 121.8 ?
    C12 C11 C10 . . 122.19(11) ?
    C12 C11 H11 . . 118.9 ?
    C10 C11 H11 . . 118.9 ?
    C11 C12 C13 . . 119.88(10) ?
    C11 C12 C14 . . 118.98(10) ?
    C13 C12 C14 . . 121.13(10) ?
    C8 C13 C12 . . 117.22(10) ?
    C8 C13 H13 . . 121.4 ?
    C12 C13 H13 . . 121.4 ?
    C15 C14 C12 . . 125.40(10) ?
    C15 C14 H14 . . 117.3 ?
    C12 C14 H14 . . 117.3 ?
    C14 C15 C16 . . 123.65(11) ?
    C14 C15 H15 . . 118.2 ?
    C16 C15 H15 . . 118.2 ?
    C17 C16 C15 . . 123.70(10) ?
    C17 C16 H16 . . 118.1 ?
    C15 C16 H16 . . 118.1 ?
    C16 C17 C18 . . 122.76(10) ?
    C16 C17 H17 . . 118.6 ?
    C18 C17 H17 . . 118.6 ?
    O1 C18 N1 . . 123.06(10) ?
    O1 C18 C17 . . 122.66(10) ?
    N1 C18 C17 . . 114.26(9) ?
loop_
    _geom_hbond_atom_site_label_D
    _geom_hbond_atom_site_label_H
    _geom_hbond_atom_site_label_A
    _geom_hbond_site_symmetry_A
    _geom_hbond_distance_DH
    _geom_hbond_distance_HA
    _geom_hbond_distance_DA
    _geom_hbond_angle_DHA
    _geom_hbond_publ_flag
    N1 H1 O1 1_565 0.874(16) 2.086(16) 2.9547(12) 172.8(14) yes
_shelx_space_group_comment
;
The symmetry employed for this shelxl refinement is uniquely defined
by the following loop, which should always be used as a source of
symmetry information in preference to the above space-group names.
They are only intended as comments.
;
_shelx_estimated_absorpt_T_min     0.950
_shelx_estimated_absorpt_T_max     0.994
_shelx_hkl_file
;
  -2   0   0 1935.41  138.09
   2   0   0 1941.11  138.09
   3   0   0  135.29    9.00
  -3   0   0  130.59    8.90
  -3   0   0  139.39    9.00
  -3   0   0  108.99    9.30
   3   0   0  107.39    8.90
   3   0   0  113.69    9.30
   4   0   0   82.69    7.20
  -4   0   0  104.89    7.10
  -4   0   0  114.59    7.30
  -4   0   0   85.19    7.70
   4   0   0  104.39    7.30
   4   0   0   90.79    7.70
   5   0   0  247.28   19.00
  -5   0   0  240.18   19.00
  -5   0   0  286.27   18.30
   5   0   0  267.07   18.50
   5   0   0  229.88   18.40
   6   0   0   50.99    4.20
  -6   0   0   53.99    4.90
   6   0   0   50.09    4.80
   6   0   0   45.80    4.10
  -6   0   0   59.99    4.00
   7   0   0   77.79    6.10
   7   0   0   71.09    6.00
  -7   0   0   71.69    6.70
  -7   0   0   85.49    5.80
   8   0   0   23.30    2.50
  -8   0   0   26.30    2.00
  -8   0   0   25.30    3.20
   8   0   0   23.30    2.30
  -9   0   0  705.23   46.80
   9   0   0  654.03   47.30
  -9   0   0  621.44   48.20
   9   0   0  633.44   47.20
 -10   0   0    5.50    1.30
 -10   0   0    4.90    1.90
 -10   0   0    6.10    0.80
  10   0   0    8.00    1.60
 -11   0   0    9.80    1.10
 -11   0   0   12.10    2.70
  11   0   0   13.70    2.30
 -11   0   0   11.20    1.70
  12   0   0   44.00    4.20
 -12   0   0   42.30    5.20
 -12   0   0   39.90    3.30
  13   0   0    3.20    1.40
 -13   0   0    2.00    0.70
 -13   0   0    3.60    2.20
  14   0   0   67.29    6.40
 -14   0   0   69.19    7.40
 -15   0   0   31.70    5.40
  15   0   0   33.10    4.00
  16   0   0   28.30    4.50
 -16   0   0   26.90    5.50
   0  -1   0    0.30    0.40
   0  -1   0   -0.70    0.60
   0  -1   0   -0.70    0.60
   0  -1   0    0.20    0.60
   0   1   0    0.00    0.60
   0   1   0   -0.60    0.50
   0   1   0    0.70    0.60
   0   1   0   -0.50    0.50
  -1  -1   0 4110.79  289.67
   1  -1   0 4165.68  292.47
   1   1   0 3784.22  289.57
   2  -1   0   24.40    1.90
   2  -1   0   27.50    2.40
  -2  -1   0   22.60    2.10
  -2  -1   0   21.50    2.40
   2  -1   0   22.90    2.20
  -2  -1   0   21.00    2.20
  -2  -1   0   28.20    2.40
  -2   1   0   26.30    2.40
  -2   1   0   21.10    2.10
   2   1   0   23.50    2.40
   2   1   0   23.60    2.30
  -2   1   0   28.20    2.40
   2   1   0   21.00    2.00
   2   1   0   25.60    2.20
  -3  -1   0  923.51   67.49
  -3  -1   0  822.12   66.89
  -3  -1   0  802.02   67.09
   3  -1   0 1019.70   67.29
   3  -1   0  921.81   66.89
  -3   1   0  917.41   66.99
  -3   1   0 1010.50   66.99
   3   1   0  941.41   67.49
  -3   1   0 1055.99   67.29
   3   1   0  897.31   67.09
   3   1   0  995.40   67.29
  -3   1   0 1089.09   67.29
   3   1   0  817.32   66.79
  -4  -1   0  112.99    9.30
  -4  -1   0   99.09    8.50
   4  -1   0  117.19    8.80
   4  -1   0  125.89    8.90
  -4  -1   0  114.59    8.90
  -4   1   0  119.49    8.80
  -4   1   0  141.89    9.00
   4   1   0  114.09    9.30
   4   1   0  112.79    8.40
  -4   1   0  120.79    8.70
   4   1   0  113.69    8.80
   5  -1   0  601.64   43.60
   5  -1   0  572.64   43.60
   5  -1   0  560.44   43.70
  -5  -1   0  575.14   44.20
   5   1   0  605.14   43.50
   5   1   0  661.43   43.20
  -5   1   0  679.13   43.70
  -5   1   0  582.14   43.70
   6  -1   0  303.87   23.10
   6  -1   0  311.07   23.10
  -6  -1   0  305.87   23.70
   6  -1   0  318.37   23.20
  -6  -1   0  275.17   22.60
  -6   1   0  310.67   23.20
   6   1   0  329.47   23.00
  -6   1   0  344.07   23.10
   6   1   0  335.87   22.60
   7  -1   0    8.60    1.60
   7  -1   0   11.10    1.70
   7  -1   0   10.10    1.60
  -7  -1   0    9.50    2.20
  -7   1   0   10.30    1.50
   7   1   0    7.80    0.90
  -7   1   0   11.50    2.00
  -7   1   0    7.90    1.60
   7   1   0    9.70    1.50
  -8  -1   0   26.10    2.10
   8  -1   0   24.40    2.80
   8   1   0   25.20    2.10
  -8   1   0   24.00    2.80
  -8   1   0   26.70    2.50
  -8   1   0   23.50    3.00
   8   1   0   26.80    2.50
  -9  -1   0  275.67   20.80
   9  -1   0  258.57   19.70
   9  -1   0  277.67   19.80
  -9  -1   0  239.18   18.90
  -9   1   0  250.47   19.70
   9   1   0  267.67   19.00
   9   1   0  277.17   19.50
  -9   1   0  269.47   20.10
 -10  -1   0    8.50    2.50
  10  -1   0    8.30    1.90
  10  -1   0    7.60    1.70
 -10   1   0    5.20    1.90
 -10   1   0    5.60    1.50
  10   1   0    8.80    1.60
  11  -1   0   68.59    6.50
 -11  -1   0   76.99    7.60
  11  -1   0   77.09    6.50
 -11   1   0   69.59    6.40
 -11   1   0   71.69    7.00
  11   1   0   82.89    6.30
 -12  -1   0   40.70    5.20
  12  -1   0   46.60    4.20
  12  -1   0   34.50    4.10
 -12   1   0   37.80    4.70
 -12   1   0   37.80    4.00
  13  -1   0   14.50    2.90
 -13  -1   0   11.00    3.20
 -13   1   0   16.30    3.20
  13   1   0   15.90    2.60
 -13   1   0   11.30    2.10
  14  -1   0    6.30    1.90
 -14  -1   0    2.10    2.80
 -14   1   0    2.80    1.60
 -14   1   0    4.40    2.50
  14   1   0    5.90    1.70
 -15  -1   0   60.39    7.40
  15  -1   0   55.09    6.10
 -15   1   0   62.39    7.00
  15   1   0   62.49    5.90
  16  -1   0    0.60    1.50
 -16  -1   0   -4.40    1.90
  16   1   0    1.70    1.50
 -16   1   0   -2.30    2.10
   0  -2   0    7.70    1.50
   0  -2   0    4.30    1.20
   0  -2   0    5.90    1.50
   0  -2   0    6.30    1.10
   0   2   0    4.80    1.20
   0   2   0    4.80    1.30
   0   2   0    5.80    1.40
   0   2   0    4.20    1.00
  -1  -2   0   32.20    3.30
   1  -2   0   42.20    3.50
  -1  -2   0   32.50    3.10
   1  -2   0   34.20    3.30
   1  -2   0   34.30    2.80
   1   2   0   34.50    3.30
  -1   2   0   34.40    3.30
   1   2   0   35.60    3.20
   1   2   0   30.30    3.10
  -1   2   0   31.90    3.20
  -1   2   0   29.50    3.30
  -1   2   0   35.80    2.80
   2  -2   0  790.72   61.09
  -2  -2   0  870.71   61.19
  -2  -2   0  835.52   60.99
   2  -2   0  863.81   61.19
  -2  -2   0  928.31   61.19
  -2   2   0  881.21   61.19
   2   2   0  833.82   60.99
  -2   2   0  794.92   60.99
   2   2   0  896.61   61.09
   2   2   0  758.52   61.09
  -2   2   0  936.21   61.29
   2   2   0  797.92   60.99
  -3  -2   0  768.52   58.59
  -3  -2   0  820.52   58.99
  -3  -2   0  844.52   58.89
   3  -2   0  752.42   58.79
  -3   2   0  910.41   58.99
   3   2   0  853.51   59.09
   3   2   0  764.42   58.69
   3   2   0  775.72   58.49
  -3   2   0  901.11   59.09
   3   2   0  796.02   58.69
  -3   2   0  798.32   58.69
   4  -2   0    5.90    0.70
   4  -2   0    5.40    1.50
  -4  -2   0    5.40    1.20
  -4  -2   0    7.20    1.70
   4  -2   0    6.30    1.50
  -4  -2   0    5.50    1.70
  -4   2   0    5.10    1.40
   4   2   0    6.10    1.40
  -4   2   0    6.30    0.70
   4   2   0    7.10    1.30
  -5  -2   0    1.70    0.80
  -5  -2   0   -0.50    1.00
   5  -2   0    2.70    0.50
   5  -2   0    1.80    0.90
   5  -2   0   -0.60    0.80
   5   2   0    0.70    0.50
   5   2   0    1.30    0.70
  -5   2   0    2.00    0.60
  -5   2   0    0.80    0.90
   5   2   0    2.90    1.10
   6  -2   0    3.50    1.40
   6  -2   0    3.40    1.20
  -6  -2   0    2.20    0.90
  -6  -2   0    2.50    1.60
   6  -2   0    4.70    0.90
  -6   2   0    4.30    0.90
   6   2   0    4.70    1.30
   6   2   0    3.30    0.80
  -6   2   0    4.70    1.50
  -7  -2   0  174.28   14.10
   7  -2   0  191.88   14.20
  -7  -2   0  192.18   15.50
   7  -2   0  183.58   15.10
   7  -2   0  189.28   14.90
   7   2   0  210.28   14.60
   7   2   0  192.58   14.20
   7   2   0  209.98   13.90
  -7   2   0  174.08   14.80
  -8  -2   0   16.20    3.40
   8  -2   0   11.80    2.30
   8  -2   0   12.20    2.40
   8  -2   0   12.60    1.90
  -8  -2   0   11.40    1.40
   8   2   0   13.30    1.20
  -8   2   0    9.60    2.30
   8   2   0   14.80    2.10
   8   2   0   11.10    1.50
  -8   2   0   11.20    1.90
  -9  -2   0  158.58   12.70
   9  -2   0  133.29   11.70
   9  -2   0  139.59   11.20
  -9  -2   0  134.99   10.70
   9  -2   0  142.59   11.80
   9   2   0  146.39   10.80
  -9   2   0  148.49   11.40
   9   2   0  155.28   10.60
  -9   2   0  131.39   11.70
   9   2   0  166.88   11.40
  10  -2   0   44.00    4.90
 -10  -2   0   51.79    5.80
 -10   2   0   41.30    4.50
  10   2   0   53.59    4.50
  11  -2   0    7.90    2.00
  11  -2   0    5.20    2.10
 -11  -2   0    7.60    2.70
 -11   2   0    7.70    2.20
  11   2   0   10.70    1.90
 -11   2   0    9.20    2.10
  12  -2   0   28.90    4.50
  12  -2   0   30.60    3.80
 -12  -2   0   33.90    5.60
 -12   2   0   19.60    3.50
  12   2   0   30.00    3.30
 -13  -2   0    3.50    2.40
  13  -2   0    3.20    1.90
 -13   2   0    1.80    1.60
 -13   2   0    1.40    1.50
  13   2   0    6.30    1.80
  14  -2   0    1.20    1.80
 -14  -2   0    0.10    2.10
 -14   2   0    0.40    1.50
  14   2   0    1.80    1.50
 -14   2   0    3.60    1.90
  15  -2   0  121.29   13.10
 -15  -2   0  121.19   11.90
 -15   2   0   83.79   10.70
  15   2   0  120.29    9.60
   0  -3   0    0.00    0.60
   0  -3   0    0.80    1.00
   0   3   0   -0.40    0.60
   0   3   0   -0.30    1.00
  -1  -3   0  102.29    8.40
  -1  -3   0   92.39    8.60
   1  -3   0  103.29    7.90
   1  -3   0  105.19    8.80
   1  -3   0  107.99    8.80
  -1   3   0  107.89    8.00
  -1   3   0  102.19    8.70
   1   3   0  106.99    8.40
  -1   3   0  108.39    8.00
   1   3   0  109.19    8.70
   2  -3   0  116.99   10.10
  -2  -3   0  120.19   10.10
   2  -3   0  123.89   10.30
  -2  -3   0  129.59   10.00
   2   3   0  116.59    9.90
  -2   3   0  117.49   10.20
  -2   3   0  138.69    9.20
  -2   3   0  126.09    9.20
  -3  -3   0  291.37   21.60
   3  -3   0  294.67   21.70
  -3  -3   0  302.57   21.70
   3  -3   0  281.17   21.70
   3   3   0  277.77   21.30
   3   3   0  277.67   21.50
  -3   3   0  275.27   21.70
   4  -3   0  168.48   13.20
   4  -3   0  153.18   13.00
  -4  -3   0  175.78   13.10
  -4  -3   0  169.78   13.30
   4   3   0  156.08   12.90
   4   3   0  166.08   12.60
  -4   3   0  164.38   13.20
  -5  -3   0   21.10    3.10
  -5  -3   0   15.40    3.00
   5   3   0   21.90    2.30
   5   3   0   16.70    2.80
  -5   3   0   15.00    4.10
  -6  -3   0  259.27   19.30
   6  -3   0  247.68   19.60
   6  -3   0  249.58   19.50
  -6  -3   0  248.28   19.80
   6   3   0  247.08   18.60
   6   3   0  266.87   19.30
  -6   3   0  247.28   19.60
   7  -3   0    0.90    1.00
  -7  -3   0    4.20    1.30
   7  -3   0    2.50    1.40
  -7  -3   0    2.50    1.60
   7   3   0    3.00    0.80
   7   3   0    2.40    1.00
   7   3   0    3.90    1.50
  -7   3   0    4.50    1.60
   8  -3   0    4.60    1.70
  -8  -3   0    3.50    1.90
   8  -3   0    2.10    1.50
  -8   3   0   -0.70    1.20
   8   3   0    1.50    0.60
   8   3   0    3.00    1.40
   8   3   0    4.10    1.10
   9  -3   0  101.19    7.80
   9  -3   0  103.29    9.30
   9  -3   0   91.69    9.10
  -9  -3   0  106.99    9.90
  -9   3   0  105.79    7.90
   9   3   0  100.39    8.20
  -9   3   0   98.99    9.20
   9   3   0  115.39    7.80
   9   3   0  105.59    8.70
  10  -3   0   -0.30    0.90
  10  -3   0    1.20    1.50
  10  -3   0    1.50    1.70
 -10   3   0   -0.60    1.30
  10   3   0    0.20    0.50
  10   3   0    0.00    1.20
 -11  -3   0  145.19   13.20
  11  -3   0  152.58   12.50
  11  -3   0  131.49   12.20
 -11   3   0  141.09   11.00
 -11   3   0  133.09   12.10
  11   3   0  157.68   11.60
  12  -3   0   37.70    5.90
 -12  -3   0   42.50    6.60
  12   3   0   46.90    4.60
 -12   3   0   38.40    5.00
  13  -3   0    1.50    2.20
 -13  -3   0    2.40    2.30
  13   3   0    5.40    1.90
 -13   3   0    4.20    2.30
 -14  -3   0  126.59   12.60
  14  -3   0  111.29   12.60
  14   3   0  137.69   10.60
 -14   3   0  114.69   10.90
  15  -3   0    3.30    2.40
   0  -4   0  331.27   24.10
   0  -4   0  325.37   25.00
   0   4   0  340.87   24.20
   0   4   0  305.37   24.80
   1  -4   0    0.90    1.20
   1  -4   0   -0.10    0.60
  -1  -4   0    0.80    1.30
  -1  -4   0   -0.30    1.00
   1   4   0    1.00    1.10
  -1   4   0   -1.20    1.00
  -1   4   0    2.40    1.40
  -1   4   0    0.70    0.80
  -2  -4   0   15.20    2.60
  -2  -4   0   13.90    2.90
   2  -4   0   12.70    3.00
  -2   4   0   15.40    1.50
  -2   4   0   13.90    1.50
   2   4   0   12.90    2.70
  -2   4   0   16.30    3.00
  -3  -4   0  369.06   27.30
  -3  -4   0  363.16   27.40
   3  -4   0  388.06   27.70
  -3   4   0  345.87   27.50
   3   4   0  354.86   27.60
   3   4   0  347.07   27.20
   4  -4   0   32.90    4.00
  -4  -4   0   33.60    3.90
  -4  -4   0   30.10    3.70
   4   4   0   29.70    3.80
   4   4   0   29.70    3.80
  -4   4   0   21.70    3.90
   5  -4   0    0.20    1.40
   5  -4   0    0.10    1.40
  -5  -4   0    2.40    1.80
  -5  -4   0    5.50    2.10
  -5   4   0   -0.90    1.10
   5   4   0    1.80    1.00
   5   4   0    3.60    1.80
   6  -4   0  162.78   13.30
  -6  -4   0  178.08   13.30
  -6  -4   0  158.28   13.20
   6  -4   0  133.49   12.80
   6   4   0  157.28   12.20
  -6   4   0  150.68   13.10
   6   4   0  151.18   12.70
  -7  -4   0    4.40    2.40
   7  -4   0   -0.20    1.50
   7  -4   0   -0.70    1.20
   7   4   0    1.80    0.90
   7   4   0   -0.40    1.00
  -7   4   0    0.20    1.50
   8  -4   0    9.40    2.90
  -8  -4   0   16.60    3.90
  -8   4   0   11.10    3.00
   8   4   0   15.70    1.90
  -9  -4   0   54.49    6.80
   9  -4   0   53.29    6.20
   9   4   0   60.59    4.70
  -9   4   0   47.20    6.00
   9   4   0   57.19    5.80
 -10  -4   0    1.90    2.20
  10  -4   0    1.10    1.90
 -10   4   0    3.20    1.90
  10   4   0    1.00    0.60
  10   4   0    2.60    1.60
  11  -4   0    7.80    3.10
 -11  -4   0   11.50    3.70
  11   4   0    6.10    2.10
 -11   4   0    6.60    2.30
  12  -4   0   31.00    5.40
 -12  -4   0   34.20    6.00
 -12   4   0   29.50    5.00
  12   4   0   28.80    3.90
 -13  -4   0   19.40    4.70
  13  -4   0   20.40    5.00
 -13   4   0   16.50    4.10
  13   4   0   17.50    3.20
   0  -5   0    0.90    1.70
   0  -5   0    1.50    0.90
   0   5   0    0.60    1.50
   0   5   0    1.00    0.90
  -1  -5   0   49.99    5.00
   1  -5   0   57.79    4.60
  -1  -5   0   59.89    6.30
   1  -5   0   44.90    5.80
   1   5   0   48.00    5.70
  -1   5   0   54.39    4.70
  -1   5   0   54.59    6.10
  -1   5   0   56.09    4.70
  -2  -5   0    4.20    2.10
   2  -5   0    4.50    2.20
  -2   5   0    3.90    2.10
  -2   5   0    4.80    0.80
  -2   5   0    1.60    0.70
   2   5   0    3.20    1.70
  -3  -5   0    2.80    1.70
  -3  -5   0    3.70    2.00
   3  -5   0    1.60    1.90
   3   5   0    0.30    1.40
   3   5   0    1.40    1.80
  -3   5   0    0.00    1.80
   4  -5   0  220.38   18.00
  -4  -5   0  223.78   17.70
  -4  -5   0  210.08   17.20
   4   5   0  200.58   17.40
   4   5   0  225.68   17.30
  -4   5   0  225.58   20.70
  -5  -5   0   14.70    3.70
   5  -5   0    8.60    3.00
  -5  -5   0    8.20    2.20
   5   5   0    4.20    1.70
  -5   5   0    4.00    2.40
   5   5   0    4.60    2.10
  -6  -5   0  142.29   12.20
   6  -5   0  128.09   12.20
  -6  -5   0  159.68   12.50
   6   5   0  138.39   12.00
  -6   5   0  114.59   11.90
   6   5   0  141.39   11.40
  -7  -5   0    4.90    2.40
   7  -5   0    8.70    3.00
   7   5   0   10.60    2.10
  -7   5   0    5.30    2.30
   7   5   0    9.00    2.80
  -8  -5   0   43.90    5.70
   8  -5   0   51.59    5.90
   8   5   0   45.60    5.10
   8   5   0   41.30    4.20
  -8   5   0   36.60    5.90
  -9  -5   0   39.00    6.30
   9  -5   0   39.50    6.20
  -9   5   0   28.30    5.20
   9   5   0   39.10    5.30
   9   5   0   33.10    3.50
 -10  -5   0    7.00    3.20
  10  -5   0   17.80    4.00
 -10   5   0    8.40    3.50
  10   5   0   12.20    3.20
 -11  -5   0   18.10    4.80
 -11   5   0   20.90    4.50
  11   5   0   35.30    4.30
   0  -6   0    4.40    1.40
   0  -6   0    2.70    2.40
   0   6   0   10.70    3.30
   0   6   0    2.90    1.30
   1  -6   0    4.80    2.50
  -1  -6   0    6.40    2.50
  -1   6   0    1.30    2.10
   1   6   0    4.30    2.70
   1   6   0    5.90    2.50
  -2  -6   0    2.50    1.50
  -2  -6   0    3.30    2.30
   2  -6   0    5.80    2.40
   2   6   0   -2.50    1.50
  -2   6   0   -0.20    1.70
   2   6   0    0.50    1.70
   2   6   0    0.70    1.20
   3  -6   0   36.60    6.30
  -3  -6   0   26.90    4.60
  -3  -6   0   42.30    6.30
  -3   6   0   43.10    5.40
   3   6   0   42.90    5.20
   3   6   0   46.00    6.40
  -4  -6   0   10.70    3.60
   4  -6   0   11.60    3.60
  -4  -6   0   15.90    3.30
   4   6   0   15.00    3.40
   4   6   0   17.20    3.70
  -4   6   0   16.30    4.00
  -5  -6   0   16.70    3.60
  -5  -6   0   19.50    4.10
   5  -6   0   15.60    4.10
  -5   6   0    9.50    3.20
   5   6   0    9.90    3.30
   5   6   0   19.80    3.50
  -6  -6   0   34.10    5.40
   6  -6   0   22.20    4.90
  -6  -6   0   44.40    6.70
   6   6   0   30.60    4.70
   6   6   0   30.40    5.10
  -6   6   0   27.80    5.40
  -7  -6   0    3.10    2.50
   7  -6   0    1.30    2.80
   7   6   0    0.90    1.60
  -8  -6   0   24.40    5.30
   8   6   0   23.40    4.40
  -8   6   0   18.60    4.50
   9  -6   0   17.00    4.20
  -9  -6   0   11.60    3.60
  -9   6   0   19.90    4.40
   9   6   0   16.70    5.30
   0  -7   0   -2.10    2.00
   0   7   0    2.90    2.30
   1  -7   0    2.80    3.20
  -1  -7   0    4.60    2.80
  -1   7   0    4.20    2.80
   1   7   0   -0.30    2.00
   1   7   0    4.50    2.70
   2  -7   0   41.00    6.70
  -2  -7   0   27.20    5.60
  -2   7   0   30.80    5.80
   2   7   0   36.60    6.00
  -3  -7   0   36.70    6.20
   3  -7   0   30.30    5.80
   3   7   0   21.40    4.90
  -3   7   0   28.10    5.50
  -4  -7   0   -1.00    2.50
   4  -7   0    2.90    3.00
  -4  -7   0   -1.20    2.30
   4   7   0    0.60    2.10
 -16   0   1    2.20    2.90
  16   0  -1    4.10    1.80
 -15   0   1    0.30    2.00
  15   0  -1    3.30    1.50
  14   0  -1    1.80    1.30
 -14   0   1    2.10    1.70
 -13   0   1    2.40    1.90
  13   0  -1    1.00    1.30
 -12   0   1   -0.50    0.50
 -12   0   1   -1.00    1.50
  12   0  -1    1.30    1.10
 -12   0   1   -0.50    0.50
 -11   0   1    2.60    1.70
 -11   0   1   -0.40    0.30
 -11   0   1   -0.80    0.50
  11   0  -1    0.20    0.90
 -10   0   1    0.20    0.30
 -10   0   1   -0.60    0.50
  10   0  -1    1.20    1.00
  10   0  -1    1.40    0.60
 -10   0   1   -0.70    1.10
  -9   0   1   -0.10    0.30
  -9   0   1   -0.40    1.20
  -9   0   1   -1.00    0.50
   9   0  -1    1.10    0.90
   9   0  -1    1.20    0.70
   8   0  -1    1.60    0.70
  -8   0   1   -0.20    0.60
  -8   0   1   -0.20    0.30
   8   0  -1   -0.70    0.60
  -8   0   1    1.50    1.20
  -7   0   1    0.10    0.30
   7   0  -1    0.00    0.50
   7   0  -1   -0.20    0.60
  -7   0   1    0.60    1.00
   6   0  -1    1.30    0.60
  -6   0   1    0.30    0.30
   6   0  -1   -1.00    0.80
   6   0  -1   -0.20    0.40
  -6   0   1    0.50    0.90
   5   0  -1   -0.30    0.80
   5   0  -1    0.10    0.50
  -5   0   1   -0.60    0.80
   5   0  -1    0.40    0.40
  -5   0   1   -0.10    0.30
  -5   0   1   -0.10    0.50
   4   0  -1   -0.10    0.40
  -4   0   1   -0.60    0.40
  -4   0   1   -0.10    0.70
   4   0  -1   -1.40    0.80
  -4   0   1   -0.10    0.30
   4   0  -1   -0.40    0.30
   3   0  -1   -0.30    0.70
   3   0  -1   -0.10    0.40
  -3   0   1    0.60    0.50
   3   0  -1   -0.50    0.40
  -3   0   1   -0.10    0.30
  -3   0   1    0.80    0.80
  -2   0   1   -0.30    0.20
   2   0  -1   -0.70    0.50
   2   0  -1    0.00    0.20
  -2   0   1   -0.60    0.50
   2   0  -1    0.20    0.30
  -2   0   1    0.10    0.30
  -2   0  -1   -0.10    0.20
   2   0   1    0.20    0.30
  -2   0  -1    0.20    0.30
  -2   0  -1    0.50    0.60
   2   0   1   -0.10    0.60
   2   0   1    0.10    0.30
   3   0   1   -1.30    0.70
  -3   0  -1   -0.50    0.30
   3   0   1   -0.40    0.30
  -3   0  -1   -0.90    0.70
  -3   0  -1    0.30    0.50
   3   0   1    0.30    0.40
  -4   0  -1    0.30    0.30
   4   0   1   -0.40    0.30
  -4   0  -1    0.30    0.50
   4   0   1    0.60    0.80
   4   0   1    0.50    0.40
  -5   0  -1    0.40    0.50
   5   0   1    0.10    0.40
   5   0   1    0.80    0.90
  -5   0  -1    0.00    0.30
  -5   0  -1    0.50    0.90
   5   0   1    1.10    0.60
   6   0   1    0.40    0.60
   6   0   1    0.50    0.50
  -6   0  -1   -0.10    0.80
  -6   0  -1   -0.10    0.30
   6   0   1    1.00    1.00
  -7   0  -1    0.10    0.30
   7   0   1    0.70    0.70
   7   0   1    0.60    0.50
  -7   0  -1    0.00    0.70
   8   0   1   -0.90    0.60
  -8   0  -1    0.50    0.90
  -8   0  -1    0.20    0.30
  -9   0  -1   -0.20    0.40
  -9   0  -1   -0.90    1.20
   9   0   1    0.60    0.90
   9   0   1    0.00    0.60
  10   0   1   -0.60    0.70
  10   0   1   -0.50    0.70
 -10   0  -1   -0.30    1.10
 -11   0  -1    0.50    1.30
 -11   0  -1   -0.10    0.60
  11   0   1    1.90    0.80
  11   0   1   -0.10    1.00
  12   0   1    1.10    1.20
  12   0   1    1.90    0.90
 -12   0  -1   -0.50    0.80
 -12   0  -1    0.30    1.80
  13   0   1    1.30    1.10
 -13   0  -1    0.90    0.80
 -13   0  -1    1.30    1.80
 -14   0  -1    3.20    1.90
  14   0   1    3.90    1.60
  15   0   1   -1.10    1.10
 -15   0  -1   -1.20    2.00
 -16   0  -1   -3.00    2.10
  16   0   1    1.90    1.70
 -16  -1   1   -3.80    2.30
  16  -1  -1    0.90    1.90
 -16   1   1   -2.60    2.30
  16   1  -1    0.40    1.50
 -15  -1   1    9.60    3.50
  15  -1  -1   10.40    2.70
 -15   1   1   12.30    3.30
  15   1  -1   14.10    2.50
 -14  -1   1    3.80    2.50
  14  -1  -1    4.20    1.80
  14   1  -1    1.90    1.20
 -14   1   1    1.00    2.10
  13  -1  -1    3.70    1.80
 -13  -1   1    2.90    1.90
  13   1  -1    2.20    1.20
 -13   1   1    3.90    1.20
 -13   1   1    1.00    1.70
  12  -1  -1   -0.40    1.30
 -12  -1   1    2.10    1.80
 -12   1   1   -0.40    1.20
 -12   1   1   -0.50    1.00
  11  -1  -1    8.70    1.80
 -11  -1   1   13.20    3.00
  11  -1  -1    9.80    2.20
  11   1  -1    5.00    1.40
 -11   1   1   11.10    2.50
 -11   1   1    8.10    1.80
  10  -1  -1  172.88   12.80
 -10  -1   1  158.88   13.80
  10  -1  -1  160.98   12.90
 -10   1   1  156.98   12.70
 -10   1   1  168.28   13.30
  10   1  -1  171.38   12.60
  -9  -1   1  302.17   23.60
   9  -1  -1  313.17   22.70
   9  -1  -1  286.27   22.70
  -9   1   1  284.07   22.60
  -9   1   1  317.57   23.10
   9   1  -1  308.07   22.40
  -9   1   1  324.37   22.30
   8  -1  -1    3.00    1.10
   8   1  -1    3.70    1.10
  -8   1   1    1.80    1.20
  -8   1   1    2.30    1.20
  -8   1   1    3.50    0.90
   7  -1  -1    3.50    1.10
  -7  -1   1    1.60    1.30
  -7  -1   1    2.30    0.50
   7  -1  -1    1.40    1.00
   7  -1  -1    1.60    0.90
   7   1  -1    2.50    0.50
  -7   1   1    2.60    1.10
  -7   1   1    2.60    0.80
  -7   1   1    2.60    1.10
   7   1  -1    2.50    0.80
  -6  -1   1    5.60    0.70
   6  -1  -1    7.80    1.50
   6  -1  -1    8.00    1.40
   6  -1  -1    8.00    1.40
  -6  -1   1    5.30    1.80
   6   1  -1    5.60    0.60
  -6   1   1    6.20    1.30
  -6   1   1    5.30    1.30
   6   1  -1    9.60    1.40
  -5  -1   1   98.79    8.00
   5  -1  -1   96.39    7.50
  -5  -1   1   85.09    7.00
   5  -1  -1   95.09    7.60
   5  -1  -1   92.09    7.40
  -5   1   1   90.99    7.40
  -5   1   1  103.99    7.50
   5   1  -1  100.89    7.40
  -5   1   1   90.19    7.50
   5   1  -1  107.89    6.90
   4  -1  -1  122.89    9.20
   4  -1  -1  135.19    9.40
  -4  -1   1  111.39    9.00
  -4  -1   1  120.79    9.70
   4  -1  -1  130.39    9.50
  -4  -1   1  116.99    9.30
  -4   1   1  115.19    9.40
   4   1  -1  131.49    9.90
  -4   1   1  130.99    9.20
  -4   1   1  123.09    9.20
   4   1  -1  120.99    9.30
  -4   1   1  141.29    9.50
   4   1  -1  116.79    8.90
  -3  -1   1   18.30    1.90
  -3  -1   1   16.70    1.70
   3  -1  -1   21.80    2.10
  -3  -1   1   18.30    2.30
   3  -1  -1   20.40    2.00
   3  -1  -1   21.90    1.80
  -3   1   1   20.00    1.90
   3   1  -1   15.40    1.60
  -3   1   1   21.60    2.10
  -3   1   1   21.00    2.10
   3   1  -1   21.50    2.00
   3   1  -1   20.80    2.30
  -3   1   1   22.30    1.80
   3   1  -1   24.70    2.30
   3   1  -1   18.60    1.70
  -2  -1   1  498.45   33.70
   2  -1  -1  457.15   33.30
   2  -1  -1  517.35   33.80
  -2  -1   1  452.35   33.80
  -2  -1   1  403.26   33.50
  -2   1   1  513.75   33.80
   2   1  -1  449.26   33.60
   2   1  -1  407.66   33.50
   2   1  -1  425.36   33.50
  -2   1   1  509.45   33.70
  -2   1   1  526.75   33.80
   2   1  -1  462.25   33.80
  -1  -1   1    5.60    1.00
   1  -1  -1    5.60    0.50
  -1  -1   1    5.30    1.00
   1  -1  -1    4.80    1.00
   1  -1  -1    6.00    1.10
  -1  -1   1    5.90    1.00
  -1  -1   1    4.70    1.00
   1  -1  -1    6.30    1.10
   1   1  -1    5.30    0.90
  -1   1   1    6.90    1.10
  -1   1   1    8.00    1.20
  -1   1   1    6.50    0.50
   1   1  -1    5.00    1.00
   1   1  -1    3.90    1.00
   1   1  -1    5.40    1.00
  -1   1   1    6.00    1.10
   0  -1  -1 2105.59  133.89
   0  -1  -1 1722.03  133.79
   0  -1   1 1978.70  133.69
   0  -1  -1 1946.21  133.69
   0  -1   1 1878.01  133.79
   0   1  -1 1970.00  133.69
   0   1  -1 1808.02  133.89
   0   1   1 1715.93  133.79
   0   1  -1 1622.64  133.79
   0   1   1 2045.40  133.89
   0   1   1 1930.81  133.69
   0   1  -1 1814.92  133.79
   1  -1   1  970.20   69.39
   1  -1   1  888.51   69.29
  -1  -1  -1 1025.80   69.39
   1  -1   1 1031.50   69.19
  -1  -1  -1  855.41   69.29
  -1   1  -1 1021.20   69.09
   1   1   1 1055.19   69.39
  -1   1  -1  881.11   69.29
   1   1   1 1061.49   69.39
   1   1   1  943.11   69.29
  -1   1  -1  953.00   69.39
  -1   1  -1  962.60   69.09
  -2  -1  -1    0.90    0.50
  -2  -1  -1    0.50    0.60
   2  -1   1   -0.20    0.60
   2  -1   1   -0.20    0.30
   2  -1   1   -0.70    0.60
  -2  -1  -1   -0.10    0.70
  -2  -1  -1    0.00    0.70
  -2   1  -1   -0.10    0.60
   2   1   1    0.40    0.40
  -2   1  -1    0.90    0.40
   2   1   1    0.60    0.70
  -2   1  -1    0.70    0.70
   2   1   1   -0.90    0.70
   2   1   1   -0.70    0.60
   3  -1   1   11.00    1.50
  -3  -1  -1   10.80    1.60
  -3  -1  -1   13.40    2.10
   3  -1   1   11.90    1.50
   3  -1   1   10.40    1.30
  -3  -1  -1    8.50    1.10
  -3   1  -1   10.90    1.30
  -3   1  -1   12.10    1.40
   3   1   1   13.30    1.40
   3   1   1   16.00    2.00
   3   1   1    9.90    1.00
  -3   1  -1   10.60    1.20
   3   1   1   12.20    1.90
  -4  -1  -1   39.60    3.70
   4  -1   1   51.49    4.20
   4  -1   1   50.79    4.00
   4  -1   1   45.50    4.00
  -4  -1  -1   45.50    4.50
  -4  -1  -1   44.20    4.00
   4   1   1   46.10    4.00
   4   1   1   46.30    4.50
   4   1   1   49.30    3.60
  -4   1  -1   56.39    3.90
  -4   1  -1   50.99    4.00
  -4   1  -1   56.99    4.10
   4   1   1   53.49    4.30
   5  -1   1 1429.56  106.39
  -5  -1  -1 1413.96  106.99
   5  -1   1 1418.56  106.49
   5  -1   1 1442.46  106.39
   5   1   1 1474.25  106.29
  -5   1  -1 1626.24  106.29
   5   1   1 1614.54  105.99
  -5   1  -1 1485.65  106.49
  -6  -1  -1  443.16   36.40
   6  -1   1  489.45   36.80
  -6  -1  -1  480.15   37.50
   6  -1   1  494.65   37.00
   6   1   1  528.45   36.80
  -6   1  -1  511.85   37.10
   6   1   1  543.45   36.40
  -6   1  -1  581.24   36.90
   7  -1   1  213.28   16.20
  -7  -1  -1  208.58   16.80
   7  -1   1  208.08   16.10
   7  -1   1  213.88   16.00
  -7  -1  -1  193.58   15.50
   7   1   1  216.88   15.50
   7   1   1  219.58   15.90
  -7   1  -1  217.68   16.30
  -7   1  -1  243.68   15.90
   8  -1   1  637.14   46.10
  -8  -1  -1  590.04   47.50
  -8  -1  -1  584.94   45.40
   8  -1   1  580.44   47.10
   8   1   1  682.63   45.80
  -8   1  -1  658.63   45.90
  -8   1  -1  665.43   46.40
   8   1   1  665.73   45.50
   9  -1   1   15.90    2.50
   9  -1   1   16.20    2.50
   9   1   1   16.90    1.60
  -9   1  -1   11.20    2.30
  -9   1  -1   11.90    2.50
 -10  -1  -1   16.40    1.70
  10  -1   1   19.30    2.40
  10  -1   1   16.70    2.60
 -10  -1  -1   17.20    3.60
 -10   1  -1   19.20    2.70
  10   1   1   20.00    2.30
 -10   1  -1   20.30    3.20
  10   1   1   18.40    1.80
  11  -1   1    1.40    1.40
  11  -1   1    5.30    1.40
 -11  -1  -1    4.20    2.20
 -11   1  -1    3.10    1.70
  11   1   1    3.50    1.30
 -11   1  -1    4.50    1.40
  12  -1   1    1.90    1.30
  12  -1   1    0.60    1.00
 -12  -1  -1    0.80    1.60
 -12   1  -1    0.90    1.30
 -12   1  -1   -0.50    1.00
 -13  -1  -1    4.20    2.40
  13  -1   1    5.70    1.80
  13  -1   1    2.50    1.50
 -13   1  -1    6.60    1.80
 -13   1  -1    5.90    2.30
  13   1   1    7.60    1.80
 -14  -1  -1   66.39    8.30
  14  -1   1   72.59    7.10
 -14   1  -1   91.69    8.10
 -14   1  -1   65.39    6.40
  14   1   1   86.09    6.90
 -15  -1  -1   12.10    3.90
  15  -1   1    7.30    2.40
 -15   1  -1    3.00    2.30
  15   1   1    4.80    1.70
  16  -1   1    2.00    1.80
 -16  -1  -1    3.50    2.60
 -16   1  -1   -0.20    2.60
  16   1   1    2.60    1.80
 -15  -2   1   32.80    9.80
  15  -2  -1   45.00    9.10
 -15   2   1   32.30    7.10
  15   2  -1   49.00    4.80
 -14  -2   1   11.60    3.60
  14  -2  -1   18.00    3.70
  14   2  -1   13.70    2.60
 -14   2   1   15.90    2.80
 -14   2   1   14.90    3.00
  13  -2  -1   12.80    3.10
 -13  -2   1    6.20    3.00
 -13   2   1   12.30    2.30
  13   2  -1   10.80    2.10
 -13   2   1   13.20    2.60
 -12  -2   1    2.20    1.90
  12  -2  -1    1.20    1.60
 -12   2   1    1.90    1.50
  12   2  -1    2.20    1.30
 -12   2   1    4.60    2.70
 -11  -2   1    1.90    1.70
  11  -2  -1    0.20    1.60
  11  -2  -1   -0.90    1.20
 -11   2   1    1.90    1.20
 -11   2   1    2.40    1.40
  11   2  -1    1.80    1.20
 -10  -2   1    4.80    2.10
  10  -2  -1    3.10    1.70
  10  -2  -1    1.30    1.30
 -10   2   1    2.70    1.40
  10   2  -1    6.30    1.50
 -10   2   1    3.80    1.70
   9  -2  -1  101.49    9.20
   9  -2  -1  103.59    8.70
  -9  -2   1  139.89   10.50
   9  -2  -1  110.79    9.30
   9   2  -1  114.29    8.80
  -9   2   1  111.69    8.90
  -9   2   1  106.59    9.20
  -8  -2   1    3.90    2.00
   8  -2  -1    0.70    1.20
   8  -2  -1    0.90    1.20
  -8   2   1    1.00    0.80
  -8   2   1    0.30    1.10
   8   2  -1    1.40    0.40
   8   2  -1    1.30    1.00
   8   2  -1    2.30    0.60
  -7  -2   1   21.60    2.00
   7  -2  -1   20.00    2.10
  -7  -2   1   22.40    3.60
   7  -2  -1   23.00    2.80
  -7   2   1   19.60    2.60
   7   2  -1   22.80    1.70
  -7   2   1   19.10    2.20
   7   2  -1   19.30    2.40
   7   2  -1   18.80    2.00
   6  -2  -1   35.20    3.50
   6  -2  -1   31.60    3.50
   6  -2  -1   32.70    2.80
  -6  -2   1   33.70    4.00
  -6  -2   1   31.50    2.90
   6   2  -1   30.20    2.70
   6   2  -1   31.90    3.30
  -6   2   1   33.50    3.60
   6   2  -1   36.30    3.00
  -6   2   1   38.00    2.90
  -5  -2   1   26.60    2.80
   5  -2  -1   30.90    3.30
   5  -2  -1   30.50    2.50
  -5  -2   1   28.30    3.50
   5  -2  -1   33.10    3.30
  -5   2   1   36.90    2.60
   5   2  -1   31.70    2.90
   5   2  -1   28.20    2.60
  -5   2   1   34.10    3.40
   5   2  -1   32.20    3.10
   4  -2  -1   67.19    5.40
  -4  -2   1   58.89    4.90
   4  -2  -1   53.99    5.10
  -4  -2   1   54.99    5.40
  -4  -2   1   65.49    5.30
  -4   2   1   70.29    5.40
   4   2  -1   55.39    4.70
   4   2  -1   61.79    4.90
   4   2  -1   50.79    4.90
  -3  -2   1  297.67   22.80
   3  -2  -1  332.97   23.10
  -3  -2   1  315.67   23.10
   3  -2  -1  337.77   23.00
  -3  -2   1  286.27   22.60
   3   2  -1  305.87   23.10
   3   2  -1  283.47   22.70
  -3   2   1  342.97   23.00
  -3   2   1  355.76   23.10
  -3   2   1  274.17   22.60
   3   2  -1  283.87   23.00
   3   2  -1  308.97   22.70
   2  -2  -1  132.09   11.10
  -2  -2   1  148.69   11.10
  -2  -2   1  145.99   11.20
   2  -2  -1  142.99   11.20
  -2  -2   1  165.68   11.30
   2   2  -1  150.98   11.00
  -2   2   1  139.09   11.00
   2   2  -1  135.89   11.10
  -2   2   1  144.39   11.20
   2   2  -1  143.49   11.00
  -2   2   1  156.08   11.30
   2   2  -1  136.39   11.00
  -1  -2   1 1077.39   79.39
  -1  -2   1 1051.29   79.39
   1  -2  -1 1093.99   79.49
  -1  -2   1 1135.69   79.29
   1  -2  -1 1094.89   79.39
   1  -2  -1 1057.69   79.39
   1  -2  -1 1128.39   78.89
  -1  -2   1 1183.88   79.69
  -1   2   1 1200.88   78.89
   1   2  -1 1080.09   79.39
  -1   2   1 1121.99   79.49
   1   2  -1  987.70   79.29
  -1   2   1 1148.89   79.39
   1   2  -1 1138.69   79.29
  -1   2   1 1087.69   79.49
   0  -2  -1   14.70    1.60
   0  -2  -1   13.10    2.10
   0  -2   1   11.50    1.90
   0  -2   1   12.20    1.90
   0  -2   1   13.20    1.60
   0  -2  -1   15.20    2.10
   0   2   1   12.30    1.50
   0   2   1   16.90    2.20
   0   2  -1   16.50    2.20
   0   2   1   10.20    1.70
   0   2  -1   15.90    1.90
   0   2  -1   13.90    1.60
   0   2  -1   14.90    1.90
   0   2   1   10.80    1.80
   1  -2   1    7.50    1.00
  -1  -2  -1    7.70    1.70
   1  -2   1    6.80    1.60
   1  -2   1    5.20    1.30
  -1  -2  -1    6.40    1.40
  -1  -2  -1    7.80    1.40
  -1   2  -1    6.70    1.00
   1   2   1    5.40    1.40
  -1   2  -1    8.70    1.10
   1   2   1    7.60    1.50
  -1   2  -1    7.40    1.50
  -1   2  -1    5.10    1.30
   1   2   1    6.10    1.30
   1   2   1    3.60    1.30
  -1   2  -1    7.50    1.50
   2  -2   1  105.19    8.50
   2  -2   1  112.09    8.70
  -2  -2  -1  113.29    8.60
  -2  -2  -1  107.59    8.60
  -2  -2  -1   97.69    8.40
  -2   2  -1  111.69    8.60
  -2   2  -1  118.79    8.00
   2   2   1  120.79    8.80
  -2   2  -1  101.79    8.60
  -2   2  -1  101.69    8.40
  -2   2  -1  109.39    7.90
   2   2   1  104.79    8.60
   2   2   1  102.79    8.40
   3  -2   1    5.80    0.70
  -3  -2  -1    5.20    1.20
  -3  -2  -1    4.90    1.40
   3  -2   1    3.80    1.20
   3  -2   1    8.40    1.70
  -3  -2  -1    9.20    1.80
   3   2   1    6.90    1.30
   3   2   1    4.90    1.30
  -3   2  -1    6.90    1.70
  -3   2  -1    6.90    1.60
   3   2   1    5.80    1.50
  -3   2  -1    6.20    0.70
  -3   2  -1    6.30    0.70
  -3   2  -1    5.20    1.20
   3   2   1    8.00    1.30
   4  -2   1  364.96   26.80
  -4  -2  -1  394.66   26.90
   4  -2   1  329.87   26.60
   4  -2   1  352.96   26.00
  -4  -2  -1  331.17   26.40
  -4  -2  -1  381.96   27.10
   4   2   1  345.67   26.60
   4   2   1  322.17   26.20
  -4   2  -1  405.86   26.10
  -4   2  -1  408.46   27.00
  -5  -2  -1  298.57   22.60
   5  -2   1  275.57   22.00
   5  -2   1  291.17   22.20
   5  -2   1  294.17   21.50
  -5  -2  -1  260.17   21.70
  -5   2  -1  314.77   22.30
   5   2   1  298.27   22.00
   5   2   1  298.97   21.50
  -5   2  -1  339.77   21.60
   6  -2   1  189.18   14.70
  -6  -2  -1  175.88   14.30
   6  -2   1  201.48   14.20
   6  -2   1  183.68   14.90
  -6  -2  -1  188.88   15.30
  -6   2  -1  200.08   15.00
   6   2   1  192.78   14.60
  -6   2  -1  207.98   14.30
   7  -2   1  180.38   14.60
   7  -2   1  175.98   14.50
   7  -2   1  182.08   14.00
  -7  -2  -1  169.18   13.90
  -7  -2  -1  193.38   15.20
   7   2   1  189.78   14.30
  -7   2  -1  197.38   14.70
   7   2   1  205.68   13.90
  -7   2  -1  198.98   14.20
   8  -2   1    1.80    1.20
   8  -2   1    4.00    1.40
   8  -2   1    3.70    1.00
  -8   2  -1    4.60    1.70
  -8   2  -1    0.90    0.90
   8   2   1    3.30    1.20
   9  -2   1   40.40    5.10
  -9  -2  -1   58.89    6.30
   9  -2   1   48.00    5.20
  -9  -2  -1   61.19    4.60
   9   2   1   68.89    5.20
   9   2   1   58.59    4.30
  -9   2  -1   52.09    5.00
   9   2   1   61.79    4.60
  -9   2  -1   49.00    5.30
  10  -2   1   52.99    5.40
  10  -2   1   52.39    5.50
 -10   2  -1   44.40    5.20
 -10   2  -1   49.90    5.10
  10   2   1   62.69    4.30
  10   2   1   55.69    4.30
  11  -2   1   10.80    2.30
 -11  -2  -1    8.40    2.90
  11  -2   1    8.20    2.30
 -11   2  -1   10.90    2.30
  11   2   1   14.00    2.10
 -11   2  -1   10.00    2.40
  12  -2   1    5.10    2.00
  12  -2   1   13.30    2.50
 -12  -2  -1    6.50    2.80
  12   2   1    6.30    1.60
 -12   2  -1    4.80    1.90
 -12   2  -1    6.30    2.00
  13  -2   1   30.20    4.10
 -13  -2  -1   38.10    6.30
  13  -2   1   27.30    4.70
 -13   2  -1   33.30    4.10
  13   2   1   45.00    4.00
 -13   2  -1   28.90    4.20
  14  -2   1   61.19    6.70
 -14  -2  -1   67.39    8.00
  14   2   1   65.19    6.00
 -14   2  -1   65.69    6.60
 -14   2  -1   63.19    6.30
  15  -2   1    2.70    3.80
 -15  -2  -1    0.80    2.50
  15   2   1    1.50    1.50
 -15   2  -1    1.20    2.50
  15  -3  -1    4.20    2.40
 -14  -3   1   27.40    6.00
  14   3  -1   40.50    4.40
  13  -3  -1    1.60    2.10
 -13  -3   1    5.40    2.90
  13   3  -1   -1.60    1.30
 -13   3   1   -1.70    1.40
 -12  -3   1    5.70    2.90
  12  -3  -1    6.90    2.50
  12   3  -1    9.20    2.10
 -12   3   1    5.20    2.30
  11  -3  -1    3.50    1.90
 -11  -3   1    7.10    2.80
 -11   3   1    8.60    2.50
  11   3  -1   10.00    2.00
 -11   3   1    8.20    1.40
  10  -3  -1    5.20    1.20
  10  -3  -1    5.50    2.40
  10   3  -1    7.20    0.80
 -10   3   1    5.20    1.90
 -10   3   1    6.60    1.30
  10   3  -1    8.70    1.10
   9  -3  -1   15.20    3.00
  -9  -3   1   13.50    3.30
   9  -3  -1   13.90    3.00
   9  -3  -1   13.40    1.50
   9  -3  -1   13.70    1.40
   9   3  -1   12.10    1.80
   9   3  -1   21.50    2.50
  -9   3   1   12.90    1.40
  -9   3   1   13.30    2.80
  -8  -3   1   47.90    5.50
   8  -3  -1   45.40    4.90
   8  -3  -1   47.90    5.10
   8   3  -1   49.30    4.60
  -8   3   1   43.80    4.90
   8   3  -1   46.20    3.70
   8   3  -1   43.80    4.10
  -7  -3   1  110.39    9.70
   7  -3  -1  106.39    9.20
   7  -3  -1  106.89    9.20
   7   3  -1  100.79    8.70
   7   3  -1  100.99    8.40
   7   3  -1  109.69    8.10
  -7   3   1  107.89    9.20
   6  -3  -1  216.68   16.90
  -6  -3   1  213.48   17.30
   6  -3  -1  217.38   17.00
  -6   3   1  212.68   17.00
   6   3  -1  204.98   16.30
   6   3  -1  228.98   16.10
   6   3  -1  218.18   16.60
  -5  -3   1    3.80    1.80
  -5  -3   1    4.50    1.70
   5  -3  -1    3.00    2.50
   5   3  -1    3.00    1.10
   5   3  -1    5.60    1.60
  -4  -3   1  144.89   10.90
   4  -3  -1  129.09   10.90
  -4  -3   1  134.99   11.00
   4  -3  -1  138.49   11.00
   4   3  -1  129.39   10.40
   4   3  -1  132.79   10.70
  -4   3   1  122.59   10.80
   3  -3  -1  107.59    8.60
  -3  -3   1   96.69    8.40
  -3  -3   1   99.49    8.40
   3  -3  -1  104.29    8.60
   3   3  -1   98.29    8.30
   3   3  -1   92.99    8.10
  -3   3   1  106.69    8.70
   2  -3  -1    6.40    1.90
  -2  -3   1    2.80    1.30
  -2  -3   1    6.60    1.90
  -2   3   1    5.70    0.80
   2   3  -1    5.10    1.40
  -2   3   1    5.90    0.80
  -2   3   1    6.30    1.60
  -1  -3   1   11.60    2.00
   1  -3  -1   12.20    1.50
   1  -3  -1    9.60    2.10
  -1  -3   1   10.80    2.20
  -1   3   1    8.10    2.00
   1   3  -1   16.90    2.20
   1   3  -1   13.00    2.30
  -1   3   1   10.30    1.50
   0  -3  -1   25.80    2.80
   0  -3  -1   24.80    3.10
   0  -3   1   25.10    3.10
   0  -3   1   29.20    2.70
   0  -3   1   26.50    3.10
   0   3   1   23.80    3.10
   0   3   1   29.70    2.70
   0   3  -1   20.20    3.20
   0   3  -1   26.00    2.70
   1  -3   1   44.10    4.60
  -1  -3  -1   50.29    4.40
   1  -3   1   50.39    4.00
   1  -3   1   43.10    4.60
  -1  -3  -1   49.30    4.70
   1   3   1   48.10    4.60
  -1   3  -1   40.80    4.60
  -1   3  -1   49.80    4.00
  -1   3  -1   49.10    4.00
   1   3   1   51.69    4.40
   2  -3   1   68.39    6.50
   2  -3   1   76.49    6.70
  -2  -3  -1   69.79    6.40
  -2  -3  -1   70.19    6.60
   2   3   1   75.99    6.40
  -2   3  -1   82.89    5.80
  -2   3  -1   75.39    5.60
  -2   3  -1   72.29    6.70
   3  -3   1  254.37   21.10
  -3  -3  -1  309.57   21.30
  -3  -3  -1  296.17   21.20
   3  -3   1  269.57   21.10
   3   3   1  259.57   21.00
  -3   3  -1  290.67   21.40
   3   3   1  277.07   20.80
  -4  -3  -1   43.90    4.30
   4  -3   1   36.40    4.10
   4  -3   1   40.90    4.20
  -4  -3  -1   39.20    4.40
  -4   3  -1   36.50    4.20
   4   3   1   38.60    3.70
   4   3   1   35.10    4.00
  -5  -3  -1   79.19    7.40
  -5  -3  -1   92.39    7.00
   5  -3   1   59.29    6.70
   5  -3   1   56.79    6.30
   5   3   1   82.99    6.00
   5   3   1   67.19    6.30
  -5   3  -1   69.79    6.70
   6  -3   1    3.70    1.50
   6  -3   1    2.20    1.20
  -6   3  -1    3.10    1.50
  -7  -3  -1   16.90    3.30
   7  -3   1    9.40    2.40
   7  -3   1   10.40    2.60
  -7   3  -1   15.00    2.90
   7   3   1   15.10    1.60
   7   3   1   15.30    2.70
  -8  -3  -1   27.40    3.20
  -8  -3  -1   38.70    5.30
   8  -3   1   28.50    2.60
   8  -3   1   29.40    3.90
   8  -3   1   35.00    4.00
   8   3   1   37.00    2.80
  -8   3  -1   31.40    4.00
   8   3   1   30.10    3.20
  -8   3  -1   33.40    2.70
   8   3   1   31.90    3.60
  -9  -3  -1   59.99    6.10
  -9  -3  -1   53.19    4.20
   9  -3   1   40.70    4.90
   9  -3   1   41.00    5.00
   9  -3   1   37.00    3.70
   9   3   1   45.60    4.50
  -9   3  -1   43.70    3.70
   9   3   1   50.59    4.10
  -9   3  -1   37.40    4.80
  10  -3   1    0.30    1.40
  10  -3   1    2.40    1.70
 -10   3  -1    1.20    0.90
 -10   3  -1    0.20    1.30
  10   3   1    0.00    0.50
  11  -3   1   11.40    2.90
 -11  -3  -1   13.20    3.50
  11  -3   1   14.40    3.30
 -11   3  -1   13.80    3.00
  11   3   1   19.00    2.90
 -11   3  -1   14.70    2.20
  12  -3   1    0.90    1.70
  12  -3   1    2.00    1.80
 -12  -3  -1    4.30    2.50
  12   3   1    5.60    1.70
 -12   3  -1    0.30    1.50
 -12   3  -1    1.60    1.50
  13  -3   1    1.60    1.90
 -13  -3  -1    2.30    2.20
  13   3   1   -1.40    1.30
 -13   3  -1    1.60    2.00
  14  -3   1    2.60    2.40
 -14  -3  -1    7.10    3.10
 -14   3  -1    4.80    2.50
  14   3   1    4.80    1.90
 -13  -4   1   73.99    8.90
  13  -4  -1   68.79    8.20
  13   4  -1   86.79    7.50
 -13   4   1   75.09    8.00
  12  -4  -1   49.40    7.10
 -12  -4   1   56.29    8.00
  12   4  -1   51.49    5.30
 -12   4   1   38.20    6.10
  11  -4  -1   10.40    3.40
 -11  -4   1   10.40    3.50
 -11   4   1   15.40    3.70
  11   4  -1   18.70    3.20
 -10  -4   1   13.90    4.10
  10  -4  -1   14.10    3.40
  10   4  -1   25.20    3.50
  10   4  -1   15.00    1.60
 -10   4   1   11.40    3.10
  -9  -4   1   -1.60    1.70
   9  -4  -1    0.10    1.70
   9   4  -1    0.00    0.60
  -9   4   1    0.10    1.70
   9   4  -1    1.90    1.60
  -8  -4   1   62.69    7.30
   8  -4  -1   62.29    6.90
   8   4  -1   82.09    8.40
   8   4  -1   65.99    5.50
  -8   4   1   65.59    7.00
  -7  -4   1   21.40    4.10
   7  -4  -1   22.30    3.90
  -7   4   1   16.30    3.40
   7   4  -1   13.40    3.00
   7   4  -1   17.00    2.40
  -6  -4   1  210.38   15.90
   6  -4  -1  204.48   16.00
  -6  -4   1  191.68   15.90
   6   4  -1  199.48   14.90
  -6   4   1  169.68   15.60
   6   4  -1  185.98   15.40
   5  -4  -1   18.00    3.40
  -5  -4   1   19.10    3.60
  -5  -4   1   22.80    3.90
   5   4  -1   21.90    3.10
   5   4  -1   23.40    3.80
  -5   4   1   15.40    3.50
  -4  -4   1  380.36   27.70
  -4  -4   1  389.26   27.70
   4  -4  -1  342.17   27.70
  -4   4   1  347.97   27.70
   4   4  -1  349.87   27.40
   4   4  -1  370.96   27.30
   3  -4  -1   21.20    3.40
  -3   4   1   11.70    2.70
  -2  -4   1   68.39    6.50
   2  -4  -1   72.49    7.00
  -2  -4   1   73.09    7.00
  -2   4   1   81.39    7.20
   2   4  -1   75.09    6.80
  -2   4   1   72.59    5.60
  -2   4   1   75.49    5.60
  -1  -4   1   61.99    5.50
   1  -4  -1   62.39    5.90
   1  -4  -1   63.09    6.20
  -1  -4   1   60.29    6.10
   1   4  -1   51.69    5.90
  -1   4   1   65.09    6.20
  -1   4   1   67.39    5.20
   0  -4  -1    0.70    0.70
   0  -4  -1   -0.60    1.10
   0  -4   1    1.40    1.30
   0  -4   1    1.40    0.70
   0   4  -1    0.90    0.90
   0   4   1    0.20    1.10
   0   4  -1    1.00    0.80
   0   4  -1   -0.40    1.30
   0   4   1    1.60    1.00
  -1  -4  -1   75.89    7.20
   1  -4   1   76.19    7.20
   1  -4   1   71.79    6.10
  -1  -4  -1   75.49    6.60
  -1   4  -1   81.19    7.40
   1   4   1   78.49    7.10
  -1   4  -1   80.69    6.20
  -1   4  -1   78.39    6.30
   2  -4   1  142.49   12.00
  -2  -4  -1  135.59   11.80
  -2  -4  -1  149.29   11.50
   2   4   1  145.89   11.70
  -2   4  -1  133.79   11.90
  -2   4  -1  142.49   10.60
  -2   4  -1  145.99   10.70
  -3  -4  -1  148.29   12.10
  -3  -4  -1  161.28   12.50
   3  -4   1  153.58   12.50
   3  -4   1  143.99   12.40
   3   4   1  157.48   12.10
   3   4   1  135.79   12.10
  -3   4  -1  141.69   12.40
  -4  -4  -1    5.00    1.90
   4  -4   1    2.70    1.50
   4  -4   1    0.30    1.40
  -4   4  -1    6.90    2.10
   4   4   1    4.40    1.60
  -5  -4  -1   37.60    4.50
   5  -4   1   34.80    5.10
  -5  -4  -1   33.40    4.40
   5  -4   1   27.40    4.70
   5   4   1   35.20    3.70
  -5   4  -1   33.10    4.90
   5   4   1   35.60    4.30
   6  -4   1    5.80    2.40
  -6  -4  -1    7.60    2.20
  -6  -4  -1    9.70    2.60
   6  -4   1    4.00    1.80
   6   4   1    3.70    1.80
  -6   4  -1    3.20    1.70
   6   4   1    6.80    1.50
   7  -4   1    8.30    2.40
   7  -4   1    5.00    2.00
  -7   4  -1    9.90    2.70
  -8  -4  -1   32.40    5.10
   8  -4   1   15.10    3.50
   8  -4   1   20.60    4.30
   8   4   1   27.40    2.60
  -8   4  -1   21.50    4.20
  -9  -4  -1   12.00    3.50
   9  -4   1   13.40    3.10
   9  -4   1    8.90    3.90
  -9   4  -1    4.80    2.70
   9   4   1   12.90    1.60
   9   4   1   18.10    3.20
 -10  -4  -1   10.20    3.60
  10  -4   1    8.70    3.30
  10   4   1   13.10    1.50
  10   4   1   13.30    2.70
 -10   4  -1   11.00    3.00
  11  -4   1    4.00    2.20
 -11  -4  -1    1.10    2.30
  11   4   1    2.60    1.80
 -11   4  -1    0.90    1.60
  12  -4   1    8.10    3.00
 -12  -4  -1   11.30    3.40
 -12   4  -1    8.50    2.50
  12   4   1    8.00    2.30
  13  -4   1   13.60    4.80
 -13  -4  -1   26.70    5.80
 -13   4  -1   14.10    3.70
  13   4   1   17.00    3.20
 -12  -5   1    8.30    5.60
  12  -5  -1   10.10    3.80
 -12   5   1    5.40    2.70
  11  -5  -1    4.10    3.10
 -11  -5   1    1.00    2.60
 -11   5   1   -0.10    2.00
  11   5  -1    1.80    1.90
 -10  -5   1    0.20    2.20
  10  -5  -1    6.10    2.90
 -10   5   1    1.50    2.40
  10   5  -1    3.80    2.10
   9  -5  -1   11.10    3.30
  -9  -5   1    5.30    2.80
  -9   5   1    5.90    2.90
   9   5  -1    5.10    1.40
   9   5  -1    7.90    2.30
  -8  -5   1   25.20    4.50
   8  -5  -1   27.70    5.10
   8   5  -1   27.30    4.40
   8   5  -1   25.20    3.00
  -8   5   1   25.70    5.00
   7  -5  -1    6.50    2.60
  -7  -5   1    5.60    2.30
  -7   5   1    5.40    2.30
   7   5  -1    5.50    1.70
   7   5  -1    4.20    2.20
  -6  -5   1  114.59   10.60
  -6  -5   1  141.99   11.10
   6  -5  -1  106.59   10.60
  -6   5   1   86.39   10.30
   6   5  -1  116.99   10.30
   6   5  -1  125.69    9.90
   5  -5  -1   87.09    9.60
  -5  -5   1   84.99    9.30
  -5  -5   1   97.79    8.70
  -5   5   1   95.79    9.20
   5   5  -1   84.29    9.10
   5   5  -1   99.99    8.40
   4  -5  -1   34.30    6.30
  -4  -5   1   59.59    6.00
   4   5  -1   58.49    5.90
  -4   5   1   43.80    8.80
   3  -5  -1   41.70    5.40
  -3  -5   1   36.30    4.50
  -3  -5   1   42.00    5.10
   3   5  -1   43.60    4.90
   3   5  -1   45.50    5.10
  -3   5   1   38.20    5.70
  -2  -5   1   14.30    3.20
   2  -5  -1   11.70    3.40
   2   5  -1   12.50    3.10
  -2   5   1    8.60    1.20
  -2   5   1   12.90    3.30
   2   5  -1    8.70    2.50
  -2   5   1   14.60    1.30
   1  -5  -1    0.20    0.70
  -1  -5   1    2.40    1.10
   1  -5  -1    1.50    1.70
  -1  -5   1    3.50    2.00
   1   5  -1    2.10    1.80
  -1   5   1   -0.20    1.40
   1   5  -1    1.20    1.20
  -1   5   1    0.60    0.90
  -1   5   1   -1.20    0.70
   0  -5  -1   33.40    5.30
   0  -5   1   40.50    5.70
   0  -5   1   34.40    3.50
   0  -5  -1   41.60    3.70
   0   5  -1   36.70    5.40
   0   5   1   33.90    5.30
   0   5  -1   34.30    3.70
   0   5   1   35.20    3.70
  -1  -5  -1   12.50    3.20
   1  -5   1   18.80    3.80
  -1   5  -1   14.30    1.90
  -1   5  -1   12.40    3.30
   1   5   1   15.50    3.10
  -1   5  -1   19.20    2.20
  -2  -5  -1   99.49    9.20
   2  -5   1   99.09    9.40
   2   5   1  107.39    9.20
  -2   5  -1   98.69    7.40
  -2   5  -1   94.89    7.50
  -2   5  -1   92.29    9.20
  -3  -5  -1   41.00    4.40
   3  -5   1   31.00    5.20
  -3  -5  -1   39.20    5.00
   3   5   1   37.90    4.70
  -3   5  -1   31.70    5.30
   3   5   1   40.60    4.70
  -4  -5  -1   28.20    4.90
   4  -5   1   23.00    4.30
  -4  -5  -1   23.00    3.90
   4   5   1   19.40    4.10
   4   5   1   22.80    3.60
  -5  -5  -1   27.50    4.70
  -5  -5  -1   20.90    3.80
   5  -5   1   18.90    4.30
   5   5   1   26.60    3.80
   5   5   1   16.50    3.50
  -5   5  -1   23.50    4.30
   6  -5   1   37.60    6.80
  -6  -5  -1   40.50    5.50
  -6  -5  -1   58.49    6.10
   6   5   1   53.19    4.90
  -6   5  -1   33.60    5.90
   6   5   1   44.20    5.40
   7  -5   1   15.20    4.00
  -7  -5  -1   15.80    3.70
   7   5   1   18.00    3.60
   7   5   1   12.30    2.40
  -7   5  -1   12.80    3.40
   8  -5   1   24.90    4.90
  -8  -5  -1   27.90    5.10
  -8   5  -1   35.40    5.60
   8   5   1   30.30    4.70
   8   5   1   27.70    3.30
   9  -5   1    4.70    2.40
  -9  -5  -1    4.50    2.80
  -9   5  -1    2.50    2.30
   9   5   1    3.80    1.30
   9   5   1   11.80    3.00
 -10  -5  -1   23.50    4.90
  10  -5   1   19.20    4.60
 -10   5  -1   21.70    4.70
  10   5   1   26.20    5.90
 -11  -5  -1  136.29   13.20
  11   5   1  143.49   11.80
 -11   5  -1  119.49   12.30
  -9  -6   1    9.00    3.50
   9  -6  -1    6.80    3.70
  -9   6   1   16.00    4.10
   9   6  -1   12.60    3.60
  -8  -6   1    3.90    3.10
   8  -6  -1    3.20    3.40
   8   6  -1    2.80    1.90
  -8   6   1   -0.80    2.10
   8   6  -1    0.90    1.70
   7  -6  -1    5.70    3.20
  -7  -6   1   -1.20    2.00
  -7   6   1    0.20    3.40
   7   6  -1    1.70    3.10
   7   6  -1    0.60    1.90
   6  -6  -1    2.20    2.60
  -6  -6   1    0.00    2.00
  -6  -6   1    8.80    2.80
   6   6  -1    4.10    2.60
   6   6  -1    5.10    2.10
  -6   6   1   10.80    3.10
  -5  -6   1    1.20    2.10
  -5  -6   1    3.40    2.30
   5  -6  -1    3.80    2.60
   5   6  -1    4.50    2.10
  -5   6   1    4.10    2.60
   5   6  -1    0.70    1.90
  -4  -6   1   18.20    3.60
  -4  -6   1   22.00    4.50
   4  -6  -1   20.00    4.40
  -4   6   1   19.80    4.60
   4   6  -1   17.00    3.80
   4   6  -1   26.80    4.40
  -3  -6   1    4.30    2.90
  -3  -6   1    5.00    1.90
   3  -6  -1    0.60    2.30
   3   6  -1    8.40    2.60
   3   6  -1    1.00    1.60
  -3   6   1    7.00    2.90
   3   6  -1    1.80    1.80
  -2  -6   1   22.40    4.60
   2  -6  -1   23.30    4.80
  -2  -6   1   20.90    3.30
   2   6  -1   19.30    3.40
   2   6  -1   19.60    4.10
   2   6  -1   22.90    4.40
  -2   6   1   18.60    4.30
   1  -6  -1   24.60    4.70
  -1  -6   1   24.30    3.60
  -1  -6   1   20.00    4.10
   1   6  -1   21.50    4.40
  -1   6   1   26.40    4.70
   0  -6  -1    6.20    2.90
   0  -6   1    1.20    1.90
   0  -6  -1    0.80    1.00
   0   6  -1    0.60    1.70
   0   6   1   -1.90    1.50
   0   6   1    0.20    1.10
   0   6  -1   -1.90    0.90
   1  -6   1   55.79    7.10
  -1  -6  -1   62.69    7.30
  -1   6  -1   50.79    6.70
   1   6   1   66.39    6.30
   1   6   1   79.09    7.40
   2  -6   1    0.70    2.00
  -2  -6  -1    3.20    2.20
  -2  -6  -1    6.80    1.90
  -2   6  -1    0.10    1.50
   2   6   1    0.10    1.80
   2   6   1   -1.30    1.70
   2   6   1   -0.60    1.20
   3  -6   1    2.40    2.60
  -3  -6  -1    1.80    1.60
  -3  -6  -1    1.60    2.20
  -3   6  -1    0.30    2.10
   3   6   1    1.20    1.90
   3   6   1    0.50    2.00
  -4  -6  -1    7.40    2.30
   4  -6   1    6.80    3.20
  -4  -6  -1   10.50    3.10
   4   6   1   14.20    3.10
  -4   6  -1    6.60    2.70
   4   6   1    7.80    2.50
  -5  -6  -1   14.00    3.50
   5  -6   1   13.30    4.10
  -5  -6  -1   13.00    3.70
   5   6   1   20.60    3.60
  -5   6  -1   13.40    3.70
   5   6   1   12.70    3.70
  -6  -6  -1    7.50    2.80
   6  -6   1    0.20    2.30
  -6  -6  -1    5.20    2.40
  -6   6  -1    5.90    2.80
   6   6   1    5.80    2.20
   6   6   1    4.00    2.10
  -7  -6  -1    1.00    1.80
   7  -6   1   -0.40    2.00
   7   6   1    0.60    1.50
   7   6   1    0.50    3.70
  -8  -6  -1    7.60    3.60
   8   6   1    9.10    2.90
  -8   6  -1    8.60    3.20
   8   6   1    9.00    2.30
   9  -6   1    8.90    3.40
  -9  -6  -1   13.70    3.70
  -9   6  -1    9.80    3.70
  -4  -7   1    3.50    2.90
   4  -7  -1   10.60    3.70
  -4  -7   1    1.50    3.00
   4   7  -1    4.80    2.80
   4   7  -1    6.00    2.90
   3  -7  -1    1.20    2.80
  -3  -7   1    3.50    2.60
  -3   7   1    0.60    2.30
   3   7  -1    5.90    3.20
   2  -7  -1    5.40    3.30
  -2  -7   1    7.70    3.20
  -2   7   1    0.70    2.70
   2   7  -1    5.10    2.30
  -1  -7   1   16.50    4.70
   1  -7  -1   14.80    4.10
   1   7  -1   11.30    3.50
   1   7  -1   12.00    3.90
  -1   7   1   14.80    3.90
   0  -7   1   17.50    4.70
   0  -7  -1   21.40    4.90
   0   7   1   23.10    4.60
   0   7  -1   17.70    4.60
   1  -7   1   -2.80    2.10
  -1  -7  -1    3.10    2.80
   1   7   1   -0.20    2.10
  -1   7  -1   -1.20    2.40
   1   7   1   -3.30    2.00
   2  -7   1   33.50    6.10
  -2  -7  -1   29.20    5.50
   2   7   1   33.30    7.40
   2   7   1   33.90    5.50
  -2   7  -1   24.70    5.30
   3  -7   1   40.80    7.30
  -3  -7  -1   54.19    6.70
   3   7   1   48.70    7.10
  -3   7  -1   48.30    7.60
  -4  -7  -1    2.60    2.90
   4  -7   1   13.20    3.80
   4   7   1    6.80    3.50
 -16   0   2    1.40    2.60
  16   0  -2    9.80    2.40
 -15   0   2  408.86   31.50
  15   0  -2  395.76   30.30
 -14   0   2   -1.30    1.60
  14   0  -2   -0.80    1.20
  13   0  -2   64.29    5.90
 -13   0   2   60.39    6.80
 -12   0   2    0.20    1.60
  12   0  -2    2.50    1.30
 -11   0   2   34.60    3.00
  11   0  -2   36.20    3.70
 -11   0   2   43.30    4.70
 -11   0   2   38.60    2.90
 -10   0   2 1021.30   80.49
 -10   0   2 1115.69   81.99
  10   0  -2 1147.39   81.09
 -10   0   2 1224.68   80.29
   9   0  -2  274.47   20.40
  -9   0   2  279.67   21.50
   9   0  -2  284.87   20.70
  -9   0   2  310.57   20.10
  -9   0   2  249.48   20.30
  -8   0   2   25.90    2.40
  -8   0   2   29.70    2.20
   8   0  -2   28.50    2.80
   8   0  -2   28.70    2.50
  -8   0   2   25.30    3.30
  -7   0   2   22.80    1.60
  -7   0   2   17.00    2.70
  -7   0   2   18.60    1.90
   7   0  -2   17.40    2.00
   7   0  -2   19.80    1.90
   6   0  -2  627.64   46.30
   6   0  -2  635.44   47.00
  -6   0   2  705.63   46.20
  -6   0   2  588.84   46.30
   6   0  -2  692.73   46.50
  -6   0   2  628.64   47.00
  -5   0   2 1435.16   99.69
   5   0  -2 1328.47   99.79
  -5   0   2 1341.47  100.39
   5   0  -2 1321.37  100.69
  -5   0   2 1253.17   99.79
  -5   0   2 1599.94   99.99
   5   0  -2 1522.85   99.99
  -4   0   2  201.78   15.20
   4   0  -2  213.58   15.70
  -4   0   2  218.88   15.80
   4   0  -2  213.38   15.20
  -4   0   2  210.98   15.20
  -3   0   2 1123.79   83.99
   3   0  -2 1207.48   84.09
   3   0  -2 1197.08   84.39
  -3   0   2 1163.78   83.99
  -3   0   2 1213.58   84.39
   2   0  -2  651.73   46.20
   2   0  -2  674.63   46.40
  -2   0   2  670.33   46.40
  -2   0   2  599.74   46.10
  -2   0   2  643.54   46.10
   1   0  -2   10.00    3.90
  -1   0  -2  333.77   26.00
  -1   0  -2  397.56   25.90
  -1   0  -2  374.96   25.90
   1   0   2  369.06   25.90
   1   0   2  374.76   25.90
   1   0   2  325.37   26.00
   2   0   2    0.70    0.30
   2   0   2    0.40    0.70
   2   0   2    0.90    0.30
  -2   0  -2    0.80    0.30
  -2   0  -2   -0.30    0.60
  -2   0  -2    0.50    0.30
   3   0   2  216.98   15.90
   3   0   2  229.78   15.90
   3   0   2  197.18   16.20
  -3   0  -2  197.18   16.20
  -3   0  -2  238.58   15.90
  -3   0  -2  234.48   15.80
  -4   0  -2  442.86   28.50
  -4   0  -2  362.56   29.00
  -4   0  -2  433.86   28.70
   4   0   2  374.26   28.60
   4   0   2  403.86   28.60
   4   0   2  367.26   29.00
   5   0   2    4.70    0.90
   5   0   2    5.20    1.50
  -5   0  -2    5.60    1.10
  -5   0  -2    6.00    0.70
   5   0   2    5.10    0.90
  -5   0  -2    4.40    1.30
  -6   0  -2 1836.32  116.79
   6   0   2 1629.74  116.89
  -6   0  -2 1550.24  117.59
   6   0   2 1536.35  116.89
  -7   0  -2   32.10    2.40
   7   0   2   28.70    2.70
  -7   0  -2   23.80    3.20
  -8   0  -2   27.80    3.80
  -8   0  -2   24.60    1.90
   8   0   2   20.10    2.30
   8   0   2   20.90    2.30
   9   0   2  363.56   26.80
   9   0   2  350.26   26.80
  -9   0  -2  385.76   26.50
  10   0   2   31.10    3.10
 -10   0  -2   33.20    2.70
  10   0   2   30.10    3.10
 -10   0  -2   34.70    4.20
 -11   0  -2    3.90    2.00
  11   0   2    6.70    1.40
  11   0   2    6.20    1.60
 -11   0  -2    5.70    1.00
 -12   0  -2   39.80    4.00
  12   0   2   47.30    4.40
 -12   0  -2   48.10    5.50
  12   0   2   44.60    4.10
 -12   0  -2   42.80    3.80
  13   0   2   41.30    4.10
 -13   0  -2   31.20    3.40
 -13   0  -2   38.30    5.60
  13   0   2   43.10    3.60
  14   0   2   65.99    6.10
 -14   0  -2   61.19    7.00
 -15   0  -2   72.19    7.60
  15   0   2   63.99    6.40
 -16   0  -2    4.10    2.60
  16   0   2    9.70    2.60
  16  -1  -2   22.10    4.00
 -16   1   2   18.20    4.10
  16   1  -2   20.20    3.40
 -15  -1   2   27.60    5.60
  15  -1  -2   29.80    4.60
  15   1  -2   28.50    3.70
 -15   1   2   33.20    5.00
  14  -1  -2   83.69    7.50
 -14  -1   2   73.79    8.50
  14   1  -2   75.79    6.90
 -14   1   2   76.89    7.80
  13  -1  -2    5.10    2.00
 -13  -1   2    8.80    2.90
 -13   1   2    6.60    2.50
 -13   1   2    8.00    1.70
  13   1  -2    9.40    2.10
  12  -1  -2    5.70    1.80
 -12  -1   2    3.40    2.10
 -12   1   2    3.70    1.80
 -12   1   2    2.40    1.10
  11  -1  -2    2.30    1.40
 -11  -1   2    2.30    1.60
 -11   1   2    0.20    0.80
 -11   1   2    2.90    1.60
  11   1  -2    0.00    0.70
  10  -1  -2   13.10    2.50
 -10  -1   2   17.20    3.30
  10  -1  -2   19.20    2.70
 -10   1   2   17.00    2.40
 -10   1   2   19.90    3.10
 -10   1   2   18.40    2.00
  -9  -1   2  298.17   22.20
   9  -1  -2  291.57   21.20
   9  -1  -2  276.27   21.20
  -9   1   2  250.77   21.00
   9   1  -2  303.47   20.90
  -9   1   2  265.67   21.40
  -9   1   2  299.57   20.80
  -8  -1   2   46.70    5.20
   8  -1  -2   40.60    4.30
   8  -1  -2   41.90    4.00
  -8   1   2   47.50    4.40
   8   1  -2   44.40    3.80
  -8   1   2   37.80    3.90
  -8   1   2   46.90    3.80
  -7  -1   2   46.50    4.70
   7  -1  -2   40.10    3.90
   7  -1  -2   45.70    4.10
   7  -1  -2   42.90    3.90
  -7   1   2   53.09    3.80
  -7   1   2   39.10    4.00
  -7   1   2   36.10    3.80
   7   1  -2   42.50    3.70
   6  -1  -2  532.05   40.60
   6  -1  -2  562.54   40.60
   6  -1  -2  577.14   40.60
  -6  -1   2  553.84   41.20
  -6   1   2  520.05   40.50
   6   1  -2  559.84   40.40
  -6   1   2  633.14   40.60
  -6   1   2  546.55   40.60
   5  -1  -2   88.59    6.20
   5  -1  -2   70.99    6.10
   5  -1  -2   75.89    6.10
  -5  -1   2   70.19    6.60
  -5   1   2   75.79    6.10
   5   1  -2   76.79    5.70
   5   1  -2   79.69    6.00
  -5   1   2   79.79    6.20
  -5   1   2   73.99    6.10
   4  -1  -2  417.36   29.30
  -4  -1   2  387.86   28.80
  -4  -1   2  401.36   29.60
   4  -1  -2  418.76   29.10
   4  -1  -2  457.35   29.30
  -4  -1   2  388.16   29.20
   4   1  -2  348.87   28.70
  -4   1   2  423.66   29.10
   4   1  -2  397.16   29.10
   4   1  -2  401.96   28.80
  -4   1   2  381.86   29.30
  -4   1   2  415.96   29.30
   4   1  -2  411.76   29.70
   3  -1  -2   23.20    1.90
  -3  -1   2   18.60    2.00
   3  -1  -2   21.90    2.20
   3  -1  -2   20.60    2.10
  -3  -1   2   19.50    2.30
  -3   1   2   24.40    2.00
   3   1  -2   22.40    2.20
  -3   1   2   21.00    2.10
   3   1  -2   18.30    1.80
  -3   1   2   23.10    1.80
  -3   1   2   22.60    2.20
   3   1  -2   22.00    2.00
   3   1  -2   19.90    2.40
   3   1  -2   17.20    1.70
   2  -1  -2  908.51   58.89
  -2  -1   2  749.13   59.29
   2  -1  -2  912.71   59.29
   2  -1  -2  949.60   58.89
  -2  -1   2  724.33   58.99
   2  -1  -2  825.12   59.29
  -2   1   2  904.01   59.29
   2   1  -2  719.63   58.99
  -2   1   2  906.71   59.29
  -2   1   2  895.61   59.19
   2   1  -2  713.03   58.99
   2   1  -2  801.92   59.09
   2   1  -2  820.52   59.19
   2   1  -2  746.03   59.29
  -1  -1   2   -1.10    0.60
  -1  -1   2    0.20    0.60
  -1  -1   2   -0.10    0.50
   1  -1  -2    0.30    0.60
   1  -1  -2   -0.50    0.60
   1  -1  -2   -0.20    0.30
  -1   1   2    0.40    0.70
   1   1  -2    0.40    0.60
   1   1  -2    1.00    0.70
   1   1  -2    1.30    0.60
   1   1  -2    0.80    0.80
  -1   1   2    0.00    0.30
   1   1  -2   -0.80    0.60
  -1   1   2   -0.10    0.60
  -1   1   2    0.00    0.60
   0  -1   2   39.90    3.10
   0  -1   2   39.20    3.20
   0  -1  -2   40.80    3.10
   0  -1  -2   34.50    3.10
   0  -1  -2   40.90    3.30
   0  -1   2   32.20    3.10
   0   1  -2   39.00    3.20
   0   1   2   46.90    3.30
   0   1  -2   39.80    3.10
   0   1  -2   33.60    3.10
   0   1  -2   40.40    3.10
   0   1   2   39.90    3.10
   0   1   2   35.90    3.20
   1  -1   2    1.80    0.50
   1  -1   2    2.60    0.80
  -1  -1  -2    2.00    0.80
  -1  -1  -2    1.30    0.80
   1  -1   2    2.30    0.80
  -1  -1  -2    2.40    0.70
  -1   1  -2    3.10    0.80
   1   1   2    3.10    0.70
  -1   1  -2    2.60    0.50
  -1   1  -2    3.10    0.80
   1   1   2    2.10    0.80
   1   1   2    2.40    0.90
  -2  -1  -2    5.10    1.20
  -2  -1  -2    5.40    0.90
   2  -1   2    4.60    1.10
   2  -1   2    3.30    0.80
   2  -1   2    4.10    0.70
  -2  -1  -2    6.70    1.20
   2   1   2    4.00    0.90
   2   1   2    6.30    1.20
  -2   1  -2    5.60    1.10
  -2   1  -2    4.80    0.80
   2   1   2    4.50    0.80
   2   1   2    6.90    1.30
  -2   1  -2    6.60    1.00
   3  -1   2   87.19    6.30
  -3  -1  -2   68.39    6.20
  -3  -1  -2   87.39    6.90
   3  -1   2  100.59    6.90
   3  -1   2   78.79    6.40
  -3  -1  -2   76.59    6.40
  -3   1  -2   85.29    6.40
  -3   1  -2   83.79    6.30
   3   1   2   81.39    6.40
   3   1   2   93.19    6.70
   3   1   2   83.69    6.80
  -3   1  -2   96.49    6.50
   3   1   2   79.19    6.20
   4  -1   2  276.37   19.90
  -4  -1  -2  253.97   19.80
  -4  -1  -2  262.47   20.20
   4  -1   2  268.37   19.70
   4  -1   2  261.37   19.70
  -4  -1  -2  234.18   19.50
   4   1   2  278.27   20.30
  -4   1  -2  290.07   19.80
   4   1   2  315.57   20.10
  -4   1  -2  288.57   19.70
   4   1   2  251.87   19.70
  -4   1  -2  273.57   19.80
   4   1   2  272.97   19.40
  -5  -1  -2  973.90   73.59
   5  -1   2  980.30   73.09
   5  -1   2  958.80   72.99
   5  -1   2  955.20   72.89
   5   1   2 1078.69   72.59
  -5   1  -2 1150.38   72.99
  -5   1  -2 1074.79   72.79
   5   1   2  973.40   72.89
  -6  -1  -2  340.27   28.40
  -6  -1  -2  399.86   29.60
   6  -1   2  387.66   28.80
   6  -1   2  383.46   28.90
   6  -1   2  381.36   28.90
  -6   1  -2  399.86   29.10
   6   1   2  427.66   28.40
  -6   1  -2  445.26   28.80
   6   1   2  397.46   28.70
   7  -1   2  194.38   15.30
   7  -1   2  208.58   15.20
  -7  -1  -2  211.88   16.10
  -7  -1  -2  178.98   14.80
   7  -1   2  198.98   15.40
   7   1   2  204.38   14.80
  -7   1  -2  221.68   15.10
   7   1   2  211.68   15.10
  -7   1  -2  205.88   15.60
   8  -1   2    0.60    0.90
  -8  -1  -2    0.90    0.50
   8  -1   2    1.20    1.10
  -8  -1  -2    2.50    1.60
   8   1   2    1.90    0.60
   8   1   2    1.40    0.90
  -8   1  -2    1.20    1.10
  -9  -1  -2  298.17   24.20
  -9  -1  -2  339.47   25.90
   9  -1   2  320.77   24.90
   9  -1   2  332.37   24.80
  -9   1  -2  357.86   25.40
   9   1   2  340.17   24.30
   9   1   2  367.06   24.60
  10  -1   2   58.09    5.00
 -10  -1  -2   53.59    5.90
  10  -1   2   51.49    4.90
 -10  -1  -2   47.10    4.20
  10   1   2   59.59    4.80
 -10   1  -2   50.49    5.30
 -10   1  -2   51.99    5.00
  10   1   2   58.49    4.40
 -11  -1  -2   21.80    4.00
  11  -1   2   23.00    3.10
  11  -1   2   18.10    2.80
 -11  -1  -2   15.20    1.80
 -11   1  -2   19.80    3.00
 -11   1  -2   22.20    3.60
  11   1   2   19.50    2.40
  11   1   2   20.50    1.90
  12  -1   2   14.50    2.60
  12  -1   2   10.10    2.10
 -12  -1  -2    6.00    2.50
 -12   1  -2   11.80    2.60
 -12   1  -2   12.00    2.30
 -13  -1  -2   75.99    8.20
  13  -1   2   87.19    7.00
  13  -1   2   72.39    7.00
 -13   1  -2   66.59    6.70
  13   1   2   83.39    6.80
 -13   1  -2   81.69    7.80
  14  -1   2    6.50    2.20
 -14  -1  -2   11.90    3.60
  14  -1   2   10.20    2.60
 -14   1  -2    6.50    1.90
 -14   1  -2    7.10    2.60
  14   1   2    9.70    2.10
 -15  -1  -2   12.50    3.60
  15  -1   2    2.90    1.70
 -15   1  -2    4.60    2.50
  15   1   2    6.80    2.00
  16  -1   2    1.90    1.50
 -16  -1  -2    2.70    2.90
 -16   1  -2   -1.40    2.30
  16   1   2    1.70    1.30
  15  -2  -2   61.49    7.90
  15   2  -2   82.39    7.00
  14  -2  -2    1.70    1.80
 -14  -2   2    1.80    2.50
 -14   2   2   -2.80    1.40
 -14   2   2    3.10    1.70
  14   2  -2   -1.40    1.10
 -13  -2   2    5.50    2.80
  13  -2  -2    7.40    2.60
  13   2  -2    8.20    2.00
 -13   2   2   10.50    2.10
 -13   2   2    7.10    2.10
 -12  -2   2    4.10    2.10
  12  -2  -2    5.80    2.10
 -12   2   2    2.70    1.40
  12   2  -2    1.80    1.40
 -12   2   2    2.40    1.60
 -11  -2   2    0.40    1.60
  11  -2  -2    0.80    1.20
 -11   2   2    0.70    1.30
  11   2  -2    0.10    0.90
 -11   2   2    1.30    1.10
  10  -2  -2   28.20    3.90
 -10  -2   2   38.10    5.50
 -10   2   2   34.70    3.70
  10   2  -2   39.70    3.60
 -10   2   2   34.30    3.90
   9  -2  -2   14.60    2.30
   9  -2  -2   19.50    3.00
   9  -2  -2   13.60    2.70
  -9   2   2   13.40    2.60
  -9   2   2   19.40    2.20
   9   2  -2   19.60    2.30
   8  -2  -2  328.57   28.60
   8  -2  -2  405.36   29.20
  -8  -2   2  386.46   29.70
   8  -2  -2  407.56   29.10
  -8   2   2  354.06   28.90
   8   2  -2  393.66   28.60
   8   2  -2  422.06   27.90
  -8   2   2  417.66   28.60
   7  -2  -2   -0.60    0.80
   7  -2  -2    0.10    0.50
  -7  -2   2    1.00    1.20
   7   2  -2    1.00    0.50
  -7   2   2   -0.70    0.80
   7   2  -2   -0.20    0.20
   7   2  -2    0.70    0.80
  -7   2   2    0.20    0.60
   6  -2  -2    5.70    1.60
   6  -2  -2    7.00    1.00
   6  -2  -2    7.60    1.70
  -6  -2   2    5.00    1.90
   6   2  -2    5.70    1.00
   6   2  -2    5.40    0.80
   6   2  -2    2.90    1.20
  -6   2   2    5.10    1.60
  -6   2   2    5.60    0.90
   5  -2  -2  441.96   32.50
   5  -2  -2  488.95   32.70
  -5  -2   2  439.06   32.90
   5  -2  -2  435.86   31.70
  -5   2   2  506.35   31.70
   5   2  -2  408.36   32.00
   5   2  -2  391.16   31.80
  -5   2   2  470.45   32.60
   5   2  -2  406.56   32.20
  -4  -2   2   73.89    6.70
   4  -2  -2   78.99    6.40
   4  -2  -2   86.59    6.60
  -4   2   2   84.09    6.60
   4   2  -2   71.79    6.00
   4   2  -2   68.79    5.90
   4   2  -2   73.69    6.20
   3  -2  -2  165.18   11.70
  -3  -2   2  140.79   11.60
  -3  -2   2  143.79   11.40
   3  -2  -2  151.78   11.50
  -3   2   2  186.68   12.70
  -3   2   2  162.38   11.60
   3   2  -2  140.59   11.20
   3   2  -2  132.49   11.20
   3   2  -2  134.79   11.50
   3   2  -2  131.99   11.30
  -3   2   2  160.18   11.60
   2  -2  -2  136.09   10.90
  -2  -2   2  145.99   10.90
  -2  -2   2  137.29   10.90
  -2  -2   2  138.29   10.70
   2  -2  -2  148.89   11.00
  -2   2   2  158.78   11.10
  -2   2   2  149.29   10.80
   2   2  -2  136.09   10.70
   2   2  -2  133.99   10.70
   2   2  -2  132.09   11.10
   2   2  -2  126.69   10.80
  -2   2   2  158.08   11.00
   2   2  -2  132.49   10.70
  -1  -2   2  799.62   57.99
   1  -2  -2  837.02   57.39
   1  -2  -2  906.61   58.09
  -1  -2   2  744.03   57.79
   1  -2  -2  717.03   57.89
  -1  -2   2  802.22   57.89
   1   2  -2  818.32   57.79
   1   2  -2  693.73   57.69
  -1   2   2  902.01   57.39
   1   2  -2  804.32   57.89
  -1   2   2  763.42   57.89
  -1   2   2  802.42   57.99
  -1   2   2  848.72   57.89
   0  -2  -2    5.40    1.20
   0  -2   2    4.40    1.00
   0  -2  -2    4.40    1.30
   0  -2   2    4.00    1.20
   0  -2   2    0.50    0.80
   0  -2  -2    2.70    0.90
   0   2   2    3.50    1.20
   0   2   2    2.80    1.00
   0   2   2    2.70    1.20
   0   2  -2    5.70    1.20
   0   2  -2    3.80    1.00
   0   2  -2    2.30    1.00
   0   2   2    1.80    0.80
   1  -2   2   80.79    7.10
  -1  -2  -2   97.69    7.20
  -1  -2  -2   89.79    7.30
   1  -2   2   95.19    6.80
  -1  -2  -2   79.39    7.10
   1  -2   2   89.99    7.30
  -1   2  -2   91.59    7.20
   1   2   2   87.69    7.10
  -1   2  -2   85.39    7.30
  -1   2  -2   77.69    7.20
   1   2   2   90.69    7.30
  -1   2  -2   95.29    6.80
   1   2   2   94.59    7.10
   1   2   2   89.99    7.20
  -1   2  -2   95.69    6.80
   2  -2   2   18.40    2.50
  -2  -2  -2   23.90    2.60
   2  -2   2   23.30    2.70
  -2  -2  -2   28.20    2.80
  -2   2  -2   26.40    2.70
   2   2   2   23.30    2.70
   2   2   2   24.70    2.80
  -2   2  -2   25.30    2.60
   2   2   2   22.20    2.40
  -2   2  -2   24.90    2.00
  -2   2  -2   24.70    2.10
  -2   2  -2   21.70    2.40
   3  -2   2    2.30    1.00
   3  -2   2    3.60    0.70
  -3  -2  -2    2.00    0.90
  -3  -2  -2    2.20    1.10
  -3  -2  -2    2.30    1.30
   3  -2   2    3.80    1.30
  -3   2  -2    3.00    0.60
   3   2   2    2.60    1.20
   3   2   2    2.70    1.00
   3   2   2    2.70    0.80
  -3   2  -2    3.10    1.00
  -3   2  -2    3.10    1.20
  -3   2  -2    3.00    0.60
  -4  -2  -2  209.38   15.80
  -4  -2  -2  175.18   15.00
  -4  -2  -2  238.48   15.60
   4  -2   2  198.68   15.50
   4  -2   2  197.78   14.70
   4  -2   2  192.18   15.30
   4   2   2  190.28   14.90
  -4   2  -2  208.68   15.60
   4   2   2  209.58   15.30
  -4   2  -2  219.58   14.80
  -5  -2  -2  353.96   28.60
  -5  -2  -2  407.36   29.50
   5  -2   2  381.06   28.90
   5  -2   2  402.66   28.40
   5  -2   2  390.56   29.10
   5   2   2  383.86   28.40
  -5   2  -2  431.66   28.60
   5   2   2  381.36   28.90
  -5   2  -2  418.36   29.30
   6  -2   2    0.90    1.00
   6  -2   2    2.70    1.20
  -6  -2  -2    4.30    1.70
  -6  -2  -2    1.70    0.70
   6  -2   2    5.10    0.90
  -6   2  -2    1.40    1.10
   6   2   2    3.20    1.00
  -6   2  -2    1.70    0.80
   6   2   2    3.10    0.60
  -7  -2  -2  120.19   10.70
   7  -2   2  120.69    9.50
   7  -2   2  116.39   10.00
   7  -2   2  121.29   10.20
  -7  -2  -2  114.39    9.40
   7   2   2  127.49    9.80
  -7   2  -2  118.29   10.20
  -7   2  -2  131.59    9.70
   7   2   2  142.19    9.20
   8  -2   2  238.78   18.60
   8  -2   2  227.98   18.70
   8  -2   2  230.38   18.10
  -8  -2  -2  215.28   17.90
  -8  -2  -2  251.57   19.40
  -8   2  -2  252.07   18.40
   8   2   2  256.67   18.30
  -8   2  -2  244.18   18.80
   8   2   2  275.47   17.60
   9  -2   2   89.79    8.10
  -9  -2  -2  105.19    9.10
   9  -2   2   93.39    8.70
  -9  -2  -2   84.49    7.40
   9   2   2  110.09    7.90
  -9   2  -2   99.69    7.90
 -10  -2  -2  314.87   25.20
  10  -2   2  354.76   26.40
  10  -2   2  342.97   26.20
 -10  -2  -2  352.36   27.30
  10   2   2  380.26   25.80
 -10   2  -2  327.37   26.20
  10   2   2  367.86   25.10
 -10   2  -2  340.67   26.00
  11  -2   2   14.60    2.90
 -11  -2  -2   10.10    1.40
 -11  -2  -2    7.00    2.90
  11  -2   2   14.90    2.70
  11   2   2   11.70    2.20
 -11   2  -2   11.20    2.50
 -11   2  -2    9.70    2.20
  11   2   2   12.50    1.20
  11   2   2    9.70    1.30
 -12  -2  -2   32.00    5.30
  12  -2   2   31.30    4.20
  12  -2   2   31.50    4.10
 -12   2  -2   33.20    4.00
 -12   2  -2   33.70    4.10
  12   2   2   36.50    3.70
 -13  -2  -2  130.19   12.00
  13  -2   2  115.19   10.70
  13  -2   2  136.99   10.80
 -13   2  -2  121.29   10.60
 -13   2  -2  103.59   10.30
  13   2   2  135.39   10.10
  14  -2   2    1.60    1.70
 -14  -2  -2    5.10    3.30
 -14   2  -2   -3.30    1.70
 -14   2  -2   -1.20    1.70
  14   2   2    1.00    1.40
 -15  -2  -2   -0.80    2.40
  15  -2   2    3.00    3.70
 -15   2  -2    4.70    2.60
  15  -3  -2   18.30    4.30
 -14  -3   2   12.70    3.80
  14   3  -2    6.60    2.00
 -14   3   2    4.00    2.40
  13  -3  -2   54.79    6.40
 -13  -3   2   61.79    8.50
  13   3  -2   57.19    5.40
 -13   3   2   50.19    5.80
 -12  -3   2    4.10    2.50
  12  -3  -2    4.90    1.50
  12  -3  -2    6.00    2.60
 -12   3   2    4.30    2.10
  12   3  -2    7.30    2.00
  11  -3  -2    0.90    1.90
  11  -3  -2    0.30    0.90
 -11  -3   2    1.50    2.30
 -11   3   2    2.00    1.20
 -11   3   2    0.70    1.60
  11   3  -2    1.00    1.10
  10  -3  -2   13.10    1.70
  10  -3  -2   20.90    3.70
  10  -3  -2   12.30    1.70
 -10  -3   2   24.10    6.10
 -10   3   2   15.90    1.60
  10   3  -2   21.70    4.00
 -10   3   2   10.30    2.60
   9  -3  -2  290.27   22.90
  -9  -3   2  275.67   23.50
  -9   3   2  274.47   22.70
   9   3  -2  315.47   21.30
   9   3  -2  288.27   21.50
   9   3  -2  316.17   22.30
  -8  -3   2    4.00    2.10
   8  -3  -2    1.50    1.50
   8   3  -2    0.80    0.40
  -8   3   2   -0.30    1.20
   8   3  -2    3.60    1.40
   7  -3  -2   27.00    4.10
   7  -3  -2   23.10    3.70
   7   3  -2   29.30    2.40
   7   3  -2   21.50    2.60
  -7   3   2   18.40    3.30
   6  -3  -2   16.00    2.80
   6  -3  -2   11.50    2.50
  -6   3   2   14.20    2.70
   6   3  -2   10.40    2.20
   6   3  -2   15.60    2.20
  -5  -3   2   89.29    7.00
  -5  -3   2   79.59    7.20
   5  -3  -2   85.59    7.10
   5   3  -2   67.99    6.20
   5   3  -2   74.79    6.60
   5   3  -2   67.09    6.50
  -4  -3   2   51.59    5.20
   4  -3  -2   51.09    5.10
  -4  -3   2   51.79    5.00
  -4   3   2   58.69    5.20
   4   3  -2   47.80    4.50
   4   3  -2   47.90    4.80
   3  -3  -2   24.20    3.20
  -3  -3   2   25.20    2.90
  -3  -3   2   29.00    3.20
   3   3  -2   23.50    2.90
   3   3  -2   23.00    2.80
  -3   3   2   21.20    2.90
   2  -3  -2  270.77   19.20
  -2  -3   2  269.07   20.20
   2  -3  -2  271.07   20.40
  -2  -3   2  265.27   20.10
   2   3  -2  254.97   20.10
  -2   3   2  268.07   20.40
  -2   3   2  270.67   19.20
   1  -3  -2  341.77   24.70
  -1  -3   2  343.87   25.10
  -1  -3   2  315.57   25.40
  -1  -3   2  328.17   25.40
   1  -3  -2  355.26   25.60
   1   3  -2  333.77   25.50
  -1   3   2  330.97   25.50
  -1   3   2  365.86   24.80
   1   3  -2  348.87   25.20
   0  -3  -2    5.10    1.70
   0  -3   2    6.10    1.70
   0  -3   2    6.40    1.30
   0  -3   2    5.80    1.60
   0  -3  -2    5.50    1.40
   0   3  -2    4.10    1.50
   0   3   2    4.50    1.10
   0   3   2    4.10    1.60
   0   3  -2    5.60    1.20
   0   3  -2    7.20    1.40
  -1  -3  -2  102.19    9.00
  -1  -3  -2  111.29    8.70
   1  -3   2  104.59    8.90
   1  -3   2  112.19    8.30
   1  -3   2  104.19    9.00
  -1   3  -2  109.69    8.40
  -1   3  -2  111.09    9.10
  -1   3  -2  109.49    8.40
   1   3   2  119.39    8.70
   1   3   2  102.39    8.80
   2  -3   2    4.80    1.60
  -2  -3  -2    2.30    1.20
  -2  -3  -2    2.30    1.10
   2  -3   2    3.10    1.40
  -2   3  -2    2.20    0.60
  -2   3  -2    3.70    0.80
  -2   3  -2    2.30    1.20
   2   3   2    3.50    1.20
  -3  -3  -2   14.10    2.50
   3  -3   2   12.30    2.40
  -3  -3  -2   12.30    2.20
   3  -3   2   10.60    2.10
  -3   3  -2    9.70    1.00
  -3   3  -2    8.70    1.00
   3   3   2    8.10    2.10
   3   3   2    9.00    1.80
  -3   3  -2    7.80    2.20
   4  -3   2   23.10    3.20
   4  -3   2   28.80    3.40
  -4  -3  -2   27.90    3.40
  -4   3  -2   27.20    3.90
   4   3   2   29.70    2.90
   5  -3   2  121.29   10.70
   5  -3   2  119.79   10.50
  -5  -3  -2  159.88   11.00
   5   3   2  131.69   10.50
  -5   3  -2  120.99   10.70
   5   3   2  125.69   10.00
   6  -3   2  160.78   13.60
   6  -3   2  158.78   13.40
  -6  -3  -2  168.78   13.90
   6   3   2  171.38   12.70
   6   3   2  175.48   13.30
  -6   3  -2  176.18   13.80
   7  -3   2    3.00    1.50
  -7  -3  -2    4.30    1.90
   7  -3   2    2.20    0.60
   7  -3   2    3.10    1.50
  -7   3  -2    2.80    0.70
  -7   3  -2    2.70    1.30
   8  -3   2    6.80    2.10
  -8  -3  -2    5.40    2.50
   8  -3   2    8.80    2.40
   8  -3   2    6.50    1.10
   8   3   2    8.90    2.20
  -8   3  -2   11.60    1.40
   8   3   2    9.10    1.10
  -8   3  -2    5.30    2.00
  -9  -3  -2  141.19   12.00
  -9  -3  -2  159.38   13.70
   9  -3   2  159.78   13.10
   9  -3   2  140.19   12.80
   9  -3   2  152.18   11.70
   9   3   2  181.98   12.60
   9   3   2  178.78   11.50
  -9   3  -2  161.18   13.10
   9   3   2  126.69   12.40
  10  -3   2    2.30    1.50
  10  -3   2    0.60    1.70
 -10  -3  -2    2.70    2.20
  10   3   2    2.10    0.70
 -10   3  -2    1.50    1.00
  10   3   2    1.10    1.40
 -10   3  -2   -0.80    1.30
 -11  -3  -2    2.60    2.50
  11  -3   2    1.00    1.70
  11  -3   2    4.10    2.00
  11   3   2    1.70    1.40
 -11   3  -2    4.60    1.90
 -11   3  -2    3.70    1.20
  12  -3   2   18.70    3.70
  12  -3   2   15.50    3.50
 -12  -3  -2   20.80    4.50
 -12   3  -2   16.20    2.70
  12   3   2   18.40    3.10
 -12   3  -2   14.80    3.10
 -13  -3  -2    5.60    2.50
  13  -3   2    0.90    2.00
  13  -3   2    1.80    1.90
  13   3   2    5.00    1.80
  14  -3   2   28.30    5.70
 -14  -3  -2   37.20    6.60
 -14   3  -2   19.90    4.20
  14   3   2   34.20    3.90
 -13  -4   2   25.10    5.30
  13  -4  -2   24.50    4.90
 -13   4   2   30.10    5.10
  13   4  -2   39.10    4.30
 -12  -4   2   38.40    6.30
  12  -4  -2   39.40    6.40
  12   4  -2   42.40    4.60
 -12   4   2   37.80    5.80
 -11  -4   2   27.50    5.30
  11  -4  -2   32.60    5.30
 -11   4   2   25.60    4.40
  11   4  -2   30.80    3.90
  10  -4  -2   52.59    5.90
 -10  -4   2   45.40    6.90
 -10   4   2   48.40    7.00
  10   4  -2   44.80    5.00
  10   4  -2   46.20    3.70
  -9  -4   2    7.10    2.70
   9  -4  -2    5.60    2.40
   9   4  -2    9.60    2.50
   9   4  -2    6.50    1.30
  -9   4   2    9.00    2.70
   8  -4  -2    3.40    2.30
  -8  -4   2    6.70    2.80
   8   4  -2   11.30    2.50
  -8   4   2    3.20    2.30
  -7  -4   2    0.80    1.80
   7  -4  -2    2.30    2.00
  -7   4   2    2.40    1.70
   7   4  -2    3.40    1.70
   7   4  -2    0.80    0.90
   6  -4  -2  319.17   24.50
  -6  -4   2  320.77   24.60
  -6   4   2  307.57   24.40
   6   4  -2  323.67   24.10
   6   4  -2  304.37   23.50
   5  -4  -2   99.59    9.60
  -5  -4   2  106.79    9.70
  -5  -4   2  123.69    9.90
   5   4  -2  108.99    9.40
  -5   4   2  116.19    9.90
   5   4  -2  107.69    9.10
  -4  -4   2  233.68   16.10
   4  -4  -2  186.58   16.00
  -4  -4   2  226.68   16.10
   4   4  -2  196.78   15.50
  -4   4   2  161.48   15.70
   4   4  -2  192.78   15.70
  -3  -4   2   20.70    3.30
  -3  -4   2   23.00    3.60
   3  -4  -2   25.60    4.10
  -3   4   2   19.50    3.50
   3   4  -2   21.10    3.40
  -2  -4   2   34.60    4.20
  -2  -4   2   38.20    4.00
   2  -4  -2   35.20    4.50
  -2   4   2   38.10    3.00
   2   4  -2   35.10    4.20
  -2   4   2   33.80    4.30
  -2   4   2   37.30    3.00
  -1  -4   2   12.90    2.30
   1  -4  -2   13.90    2.90
  -1  -4   2   16.70    3.00
   1   4  -2   15.30    2.80
  -1   4   2   14.40    1.80
  -1   4   2   12.20    2.80
   0  -4  -2    1.40    0.80
   0  -4   2    1.90    1.40
   0  -4   2    1.00    0.70
   0  -4  -2    1.90    1.70
   0   4  -2    0.50    1.30
   0   4   2    2.40    1.00
   0   4  -2    1.60    0.90
   0   4   2   -0.80    0.90
   0   4  -2    0.50    1.10
   1  -4   2  128.79    9.80
  -1  -4  -2  121.09   10.80
  -1  -4  -2  128.19   10.20
   1  -4   2  126.29   10.80
   1  -4   2  131.69   10.80
   1   4   2  130.79   10.70
  -1   4  -2  120.69   10.80
  -1   4  -2  130.79    9.80
   2  -4   2   51.49    5.30
   2  -4   2   46.90    5.30
  -2  -4  -2   44.90    5.10
  -2  -4  -2   49.10    4.80
  -2   4  -2   47.70    4.00
   2   4   2   51.89    5.10
  -2   4  -2   52.59    5.40
  -2   4  -2   51.99    4.20
   3  -4   2   12.50    2.70
  -3  -4  -2   17.60    2.90
   3  -4   2   10.80    2.60
  -3   4  -2   15.50    3.10
   4  -4   2   94.09    8.60
  -4  -4  -2  100.29    8.60
   4  -4   2  105.69    8.70
  -4  -4  -2   89.79    8.40
   4   4   2   92.59    8.40
  -4   4  -2   94.19    8.70
   4   4   2   89.39    8.00
  -5  -4  -2    9.40    2.40
   5  -4   2    6.00    2.10
   5  -4   2    5.30    2.10
   5   4   2   10.40    2.40
  -5   4  -2    5.20    2.00
   6  -4   2    8.70    2.50
  -6  -4  -2   15.10    3.40
  -6  -4  -2   12.10    2.80
   6  -4   2   16.10    3.00
  -6   4  -2    8.20    2.60
   6   4   2    8.40    2.00
   6   4   2   10.80    2.50
   7  -4   2  106.19   10.20
  -7  -4  -2  109.39   10.50
   7  -4   2   97.79   10.00
   7   4   2  128.09   10.10
   7   4   2  127.09    9.10
  -7   4  -2  108.19   10.20
   8  -4   2  110.59   10.10
   8  -4   2  108.09   10.20
  -8  -4  -2  112.89   10.60
  -8   4  -2   98.19   10.00
   8   4   2  117.09    8.70
   8   4   2  111.29   10.20
   9  -4   2   46.30    8.80
  -9  -4  -2   41.00    6.20
   9   4   2   40.70    3.50
   9   4   2   36.20    4.60
  10  -4   2   41.30    5.60
 -10  -4  -2   44.30    6.80
  10  -4   2   45.10    5.70
 -10   4  -2   45.50    5.70
  10   4   2   48.30    3.90
  10   4   2   52.89    5.30
  11  -4   2    3.40    2.20
  11  -4   2    3.60    2.10
 -11  -4  -2    4.30    2.90
 -11   4  -2    0.20    1.80
  11   4   2    2.60    1.80
  12  -4   2   23.30    4.90
 -12  -4  -2   31.30    6.20
 -12   4  -2   20.80    4.30
  12   4   2   26.80    4.90
  13  -4   2   14.40    5.40
 -13  -4  -2    6.50    3.70
  13   4   2   13.30    2.90
 -13   4  -2    9.00    3.20
  12  -5  -2    6.40    3.30
 -12  -5   2   13.40    5.90
 -12   5   2    7.10    3.50
  11  -5  -2   16.40    4.70
 -11  -5   2   21.60    4.70
  11   5  -2   21.20    3.80
 -11   5   2   18.10    3.80
  10  -5  -2    3.20    2.50
 -10  -5   2    3.70    2.80
 -10   5   2    1.20    2.30
  10   5  -2    3.00    2.10
   9  -5  -2    3.20    2.20
  -9  -5   2    3.20    3.10
  -9   5   2   -0.20    2.00
   9   5  -2    1.00    0.90
   9   5  -2    0.00    1.80
  -8  -5   2    3.30    2.30
   8  -5  -2    7.20    2.60
   8   5  -2   -0.20    1.60
  -8   5   2    1.20    2.10
   8   5  -2    2.10    1.20
  -7  -5   2   17.00    3.90
   7  -5  -2   13.10    3.80
   7   5  -2   17.80    3.60
  -7   5   2   23.80    4.50
   7   5  -2   22.70    3.20
   6  -5  -2  298.07   25.50
  -6  -5   2  313.87   25.40
  -6  -5   2  377.96   25.80
   6   5  -2  340.27   24.70
  -6   5   2  306.37   25.50
   6   5  -2  310.77   25.10
  -5  -5   2  181.28   15.50
   5   5  -2  194.88   15.20
  -5   5   2  188.18   16.00
  -4  -5   2  505.55   37.60
  -4  -5   2  463.95   37.10
   4  -5  -2  520.35   38.00
  -4   5   2  586.14   41.40
   4   5  -2  463.35   37.20
   4   5  -2  484.25   37.20
   3  -5  -2   39.60    6.00
  -3  -5   2   38.40    4.20
  -3  -5   2   33.30    5.10
   3   5  -2   32.20    4.30
  -3   5   2   27.10    4.70
   3   5  -2   33.60    4.30
  -2  -5   2   22.70    3.80
  -2  -5   2   22.30    4.00
   2  -5  -2   23.30    4.40
  -2   5   2   21.30    4.00
   2   5  -2   23.00    4.10
   2   5  -2   24.60    4.20
  -1  -5   2  179.78   14.10
   1  -5  -2  169.38   15.20
   1  -5  -2  179.98   13.60
  -1  -5   2  176.28   15.00
   1   5  -2  192.08   14.40
  -1   5   2  170.38   15.00
   1   5  -2  186.88   15.10
  -1   5   2  178.08   13.70
  -1   5   2  190.18   13.80
   0  -5  -2  134.09   11.60
   0  -5   2  124.69   11.40
   0  -5  -2  123.59   10.10
   0  -5   2  132.89   10.20
   0   5  -2  125.29   11.40
   0   5  -2  132.29   10.40
   0   5   2  133.89   11.40
  -1  -5  -2   73.89    7.40
  -1  -5  -2   78.29    6.30
   1  -5   2   62.19    7.10
  -1   5  -2   64.59    5.80
   1   5   2   71.79    7.10
  -1   5  -2   70.19    5.90
  -1   5  -2   64.59    7.20
   2  -5   2    0.30    1.50
  -2  -5  -2   -0.10    1.60
  -2   5  -2    2.10    0.90
  -2   5  -2    1.10    0.60
  -2   5  -2   -1.60    1.30
   2   5   2    1.10    1.40
  -3  -5  -2   34.50    4.30
  -3  -5  -2   48.10    5.50
   3  -5   2   31.80    5.50
   3   5   2   49.00    5.10
   3   5   2   51.09    5.40
  -3   5  -2   34.70    5.60
   4  -5   2   -2.30    1.80
  -4  -5  -2    4.20    1.70
   4   5   2    4.00    1.80
  -5  -5  -2    4.20    2.30
   5  -5   2    3.20    2.30
  -5  -5  -2    4.50    1.90
   5   5   2    4.20    1.40
   5   5   2    6.90    2.30
  -5   5  -2    1.80    1.90
  -6  -5  -2   94.89    8.70
  -6  -5  -2   75.89    8.20
   6   5   2   87.39    7.50
   6   5   2   93.39    8.30
  -6   5  -2   64.19    8.10
  -7  -5  -2   44.10    6.60
   7  -5   2   40.10    6.40
   7   5   2   49.60    5.70
  -7   5  -2   42.10    5.70
   7   5   2   55.99    4.90
  -8  -5  -2    2.20    2.10
   8  -5   2    3.30    2.30
   8   5   2    1.20    1.60
   8   5   2    1.80    1.20
  -8   5  -2    1.50    2.00
  -9  -5  -2    3.40    2.30
   9  -5   2    9.50    3.20
  -9   5  -2    0.40    2.10
   9   5   2    2.20    1.70
   9   5   2    1.20    1.10
 -10  -5  -2   87.99    9.30
  10  -5   2   86.39    9.10
 -10   5  -2   80.69    8.80
 -11  -5  -2   13.80    4.30
  11   5   2   12.50    3.00
 -11   5  -2   11.80    3.70
   9  -6  -2    0.10    2.70
  -9  -6   2   -1.50    2.50
  -9   6   2    4.40    2.60
   9   6  -2    2.00    2.10
   8  -6  -2   34.10    6.80
  -8  -6   2   42.90    6.90
  -8   6   2   38.80    6.20
   8   6  -2   36.90    4.40
   8   6  -2   44.10    5.30
  -7  -6   2   11.50    3.50
   7  -6  -2   14.80    3.90
   7   6  -2   13.50    3.70
  -7   6   2   15.40    6.30
  -6  -6   2   26.70    5.20
  -6  -6   2   27.80    4.60
   6  -6  -2   20.60    5.00
   6   6  -2   22.90    4.40
   6   6  -2   25.20    4.20
  -6   6   2   17.00    4.10
  -5  -6   2  162.78   14.30
   5  -6  -2  163.58   15.00
  -5  -6   2  167.18   14.80
   5   6  -2  174.68   14.20
   5   6  -2  163.78   14.40
  -5   6   2  170.58   14.90
  -4  -6   2   57.79    6.60
   4  -6  -2   71.99    7.90
  -4  -6   2   69.59    7.50
  -4   6   2   63.09    7.30
   4   6  -2   71.79    7.10
   4   6  -2   68.29    7.20
   4   6  -2   65.99    7.00
  -3  -6   2    1.30    1.60
  -3  -6   2    3.50    2.50
   3  -6  -2    0.10    2.40
   3   6  -2   -1.10    1.70
   3   6  -2    0.10    1.80
  -3   6   2    4.40    2.50
   3   6  -2    3.40    1.90
   2  -6  -2    3.60    2.50
  -2  -6   2    7.40    2.90
  -2  -6   2    0.40    1.40
   2   6  -2    4.40    2.20
   2   6  -2    3.60    1.70
   2   6  -2    2.50    1.80
  -2   6   2   -0.10    2.10
  -1  -6   2   11.50    3.40
   1  -6  -2    5.70    3.10
  -1  -6   2    6.40    1.80
   1   6  -2   14.10    3.70
  -1   6   2    7.80    3.00
   1   6  -2    7.00    2.20
   0  -6  -2    5.00    1.50
   0  -6   2    5.40    2.40
   0  -6  -2    6.70    3.20
   0   6  -2    4.00    2.30
   0   6   2    0.70    1.90
   0   6  -2    6.30    1.70
   0   6   2    4.60    1.60
  -1  -6  -2   83.39    8.80
   1  -6   2   72.59    8.50
   1   6   2   94.19    7.90
  -1   6  -2   81.69    8.60
   1   6   2   86.59    8.50
  -2  -6  -2    8.30    3.00
   2  -6   2    5.90    3.00
  -2  -6  -2    8.70    2.10
   2   6   2   10.40    3.30
  -2   6  -2    4.80    2.80
   2   6   2   10.40    3.10
   3  -6   2    2.90    2.80
  -3   6  -2    4.80    2.60
   4  -6   2   38.70    6.40
  -4  -6  -2   39.50    5.00
  -4  -6  -2   51.49    6.10
   4   6   2   45.80    5.80
   4   6   2   35.90    4.90
  -4   6  -2   48.20    6.80
  -5  -6  -2    7.40    2.50
  -5  -6  -2   16.70    3.90
   5  -6   2    9.00    2.90
  -5   6  -2    3.50    2.80
   5   6   2   10.40    2.90
  -6  -6  -2    6.00    2.60
   6  -6   2    3.50    2.80
  -6  -6  -2    6.10    2.30
   6   6   2    0.80    2.10
  -6   6  -2    0.20    2.10
   6   6   2    1.30    1.60
  -7  -6  -2    2.30    2.30
   7  -6   2    0.30    2.60
  -7   6  -2   -1.40    4.10
   7   6   2    6.80    3.00
   7   6   2    6.80    2.10
  -8  -6  -2    1.50    2.40
   8  -6   2   10.10    5.00
  -8   6  -2    3.60    2.80
   8   6   2    2.00    1.50
   8   6   2    3.10    2.50
  -9  -6  -2   37.20    6.00
   9  -6   2   33.10    6.00
  -9   6  -2   25.10    5.40
   4  -7  -2   23.20    5.50
  -4  -7   2   35.90    5.30
  -4  -7   2   27.50    5.60
   4   7  -2   22.00    5.00
   4   7  -2   25.40    4.90
  -3  -7   2   26.40    5.50
   3  -7  -2   27.10    5.60
  -3   7   2   31.00    5.70
   3   7  -2   28.20    5.30
   3   7  -2   21.40    5.90
   2  -7  -2   52.99    8.20
  -2  -7   2   52.39    7.80
   2   7  -2   46.20    6.90
  -2   7   2   57.79    8.20
  -1  -7   2    4.10    3.00
   1  -7  -2    1.80    2.80
  -1   7   2    4.70    2.80
   1   7  -2    1.20    2.50
   1   7  -2    3.60    2.60
   0  -7   2   -1.70    2.60
   0  -7  -2    6.00    3.20
   0   7   2   -1.10    2.10
   0   7  -2    0.50    2.30
   1  -7   2    3.40    2.90
  -1  -7  -2    6.80    3.40
  -1   7  -2   -0.40    2.60
   1   7   2    0.00    2.30
   1   7   2   -1.60    1.80
   2  -7   2   17.40    4.50
  -2  -7  -2   23.90    4.90
   2   7   2   20.80    4.30
  -2   7  -2   16.10    4.30
   2   7   2    6.50    3.10
  -3  -7  -2   41.00    6.40
   3  -7   2   27.90    5.40
   3   7   2   26.40    7.20
   3   7   2   31.50    5.60
  -3   7  -2   29.90    5.80
  -4  -7  -2   10.20    4.60
   4  -7   2   22.30    4.50
 -16   0   3   -4.00    2.00
  16   0  -3    4.80    1.90
 -15   0   3   -1.50    1.90
 -14   0   3    4.40    2.20
 -13   0   3    0.30    1.70
  13   0  -3    2.10    1.30
  12   0  -3   -1.20    1.00
 -12   0   3    2.90    2.00
  11   0  -3    1.00    0.90
 -11   0   3    2.30    1.30
 -10   0   3    1.10    0.50
   9   0  -3    0.50    0.90
  -9   0   3    1.40    1.30
  -9   0   3    0.00    0.30
  -9   0   3   -0.10    0.40
  -8   0   3    0.40    0.90
  -8   0   3    0.20    0.30
   8   0  -3   -0.30    0.70
  -8   0   3   -0.10    0.40
  -7   0   3    0.30    1.00
  -7   0   3    0.00    0.20
   7   0  -3    0.00    0.60
  -7   0   3    0.10    0.40
  -6   0   3   -0.10    0.40
  -6   0   3    0.00    1.00
   6   0  -3   -0.20    0.50
   6   0  -3    0.30    1.00
  -6   0   3    0.00    0.20
   5   0  -3   -1.20    0.70
  -5   0   3   -0.60    0.70
  -5   0   3   -0.70    0.40
  -5   0   3    0.80    0.50
  -5   0   3   -0.70    0.30
   5   0  -3    0.40    0.50
   4   0  -3    0.50    0.50
  -4   0   3   -0.10    0.40
  -4   0   3   -0.70    0.70
  -4   0   3   -0.30    0.40
  -4   0   3    0.00    0.30
   4   0  -3    0.70    0.90
  -3   0   3   -0.50    0.80
   3   0  -3    0.50    0.40
   3   0  -3    0.00    0.70
   3   0  -3    0.00    0.40
  -3   0   3   -0.50    0.30
  -3   0   3    0.20    0.30
  -3   0   3    0.20    0.40
  -2   0   3    0.10    0.20
  -2   0   3    0.20    0.30
   2   0  -3   -0.40    0.30
  -2   0   3    0.10    0.50
   2   0  -3   -0.10    0.30
   2   0  -3   -0.30    0.60
  -1   0   3    0.70    0.50
   1   0  -3   -0.60    0.40
  -1   0   3   -0.20    0.20
   1   0  -3    0.20    0.20
   1   0  -3    0.40    0.50
  -1   0   3   -0.40    0.40
   1   0  -3    0.10    0.20
  -1   0   3    0.10    0.20
   0   0   3    0.00    0.10
   0   0  -3    0.00    0.20
   0   0   3    0.00    0.10
   0   0  -3    0.00    0.20
   0   0  -3    0.40    0.40
   0   0   3    0.10    0.40
  -1   0  -3   -0.40    0.40
  -1   0  -3    0.10    0.30
   1   0   3    1.10    0.50
   1   0   3    0.10    0.20
  -1   0  -3    0.10    0.30
   1   0   3    0.20    0.20
  -2   0  -3    0.10    0.60
   2   0   3    0.10    0.70
   2   0   3    0.30    0.30
   2   0   3   -0.20    0.30
  -2   0  -3    0.10    0.40
  -2   0  -3    0.50    0.30
   3   0   3    0.00    0.40
  -3   0  -3    0.10    0.30
   3   0   3    0.00    0.40
  -3   0  -3   -0.60    0.70
  -3   0  -3    0.30    0.40
   3   0   3    0.00    0.60
  -4   0  -3    0.10    0.40
  -4   0  -3    0.10    0.30
   4   0   3   -0.40    0.40
   4   0   3    0.80    0.40
  -4   0  -3    0.10    0.70
   4   0   3    0.40    0.80
  -5   0  -3    0.20    0.30
   5   0   3    0.50    0.90
  -5   0  -3    0.30    1.00
  -5   0  -3   -0.20    0.50
   5   0   3    0.10    0.50
   5   0   3    0.70    0.50
   6   0   3    0.10    0.80
  -6   0  -3    1.40    1.20
   6   0   3    0.00    0.50
  -6   0  -3    0.10    0.30
  -7   0  -3    0.10    0.90
   7   0   3    0.50    0.60
   7   0   3    0.90    0.60
  -7   0  -3   -0.50    0.30
   8   0   3    0.40    0.70
  -8   0  -3   -0.20    0.30
  -8   0  -3    0.30    1.00
   8   0   3    1.20    0.70
  -9   0  -3    2.00    1.70
   9   0   3   -0.60    0.70
   9   0   3    0.70    0.80
  -9   0  -3    0.00    0.40
 -10   0  -3    1.30    1.60
  10   0   3   -0.30    0.80
 -10   0  -3    0.70    0.50
  10   0   3    1.90    0.80
 -11   0  -3    0.20    1.40
  11   0   3   -0.60    0.80
  11   0   3    0.70    0.80
 -11   0  -3   -0.50    0.50
  12   0   3    0.70    0.90
 -12   0  -3    1.70    1.50
  12   0   3    0.10    0.90
 -13   0  -3   -0.30    0.90
 -13   0  -3    2.30    1.90
  13   0   3    1.60    1.00
  13   0   3    1.20    1.20
 -14   0  -3    2.70    1.80
  14   0   3    1.90    1.50
 -15   0  -3    0.00    1.70
  15   0   3    1.90    1.50
 -16   0  -3    0.80    2.70
  16   0   3    0.10    1.60
  16  -1  -3   22.00    4.10
 -16   1   3   16.60    4.00
  16   1  -3   24.80    3.80
  15  -1  -3    3.90    1.80
 -15  -1   3   -1.50    2.00
  15   1  -3    1.30    1.40
 -15   1   3   -2.10    1.70
 -14  -1   3   64.89    7.00
  14  -1  -3   43.90    5.40
  14   1  -3   53.39    5.20
 -14   1   3   53.09    6.00
  13  -1  -3   -0.20    1.30
 -13  -1   3   -2.20    2.00
  13   1  -3    3.30    1.30
 -13   1   3   -0.30    1.50
 -13   1   3   -1.20    0.70
  12  -1  -3    1.80    1.50
 -12  -1   3    2.80    2.00
 -12   1   3    2.50    1.70
 -12   1   3    2.80    1.10
 -11  -1   3    2.40    1.70
  11  -1  -3    1.30    1.20
 -11   1   3    0.00    0.80
 -11   1   3    1.70    1.40
 -11   1   3    1.70    0.70
  11   1  -3    0.40    0.90
  10  -1  -3  862.11   64.59
 -10  -1   3  909.01   65.59
 -10   1   3  918.81   64.99
 -10   1   3  820.22   64.19
  10   1  -3  928.21   64.29
 -10   1   3  919.41   63.99
   9  -1  -3   12.10    2.20
  -9  -1   3    5.70    2.10
  -9   1   3   10.10    1.80
  -9   1   3   13.60    2.40
  -9   1   3   11.80    1.60
   9   1  -3   10.60    1.70
   8  -1  -3  170.68   13.10
  -8  -1   3  163.88   14.30
   8  -1  -3  168.88   13.20
  -8   1   3  168.58   13.40
   8   1  -3  178.18   12.90
  -8   1   3  195.58   13.00
  -8   1   3  153.08   13.00
  -7  -1   3  492.25   37.10
   7  -1  -3  509.95   36.50
   7  -1  -3  497.95   36.60
   7  -1  -3  504.55   36.40
   7   1  -3  506.85   36.20
  -7   1   3  449.16   36.30
  -7   1   3  539.55   36.50
  -7   1   3  509.35   36.60
   6  -1  -3   37.00    3.60
  -6  -1   3   34.50    3.90
   6  -1  -3   46.50    3.60
   6  -1  -3   35.80    3.50
   6   1  -3   41.00    3.30
  -6   1   3   43.20    3.50
  -6   1   3   34.60    3.50
  -6   1   3   33.50    3.40
  -5  -1   3  388.26   29.00
   5  -1  -3  419.56   28.50
   5  -1  -3  382.66   28.40
   5  -1  -3  406.66   28.70
  -5   1   3  364.36   28.40
  -5   1   3  371.26   28.40
   5   1  -3  391.56   28.20
  -5   1   3  403.26   28.40
   4  -1  -3   78.69    5.40
  -4  -1   3   69.29    5.80
  -4  -1   3   60.99    5.20
   4  -1  -3   71.19    5.20
   4   1  -3   65.09    5.10
  -4   1   3   66.89    5.30
   4   1  -3   57.29    4.80
   4   1  -3   63.49    4.80
  -4   1   3   64.09    5.30
  -4   1   3   73.29    5.20
   4   1  -3   66.59    5.80
   3  -1  -3    8.20    1.00
   3  -1  -3    6.90    0.90
   3  -1  -3    5.00    1.20
   3  -1  -3    5.00    1.10
  -3  -1   3    6.60    1.40
  -3  -1   3    5.20    1.00
   3   1  -3    8.20    1.60
  -3   1   3    6.00    1.20
  -3   1   3    6.50    0.90
  -3   1   3    4.80    1.10
  -3   1   3    8.70    1.20
   3   1  -3    6.40    1.20
   3   1  -3    4.30    1.10
   3   1  -3    4.50    0.70
   3   1  -3    5.10    0.70
  -2  -1   3    0.30    0.50
  -2  -1   3    0.70    0.80
  -2  -1   3   -0.30    0.70
   2  -1  -3    0.30    0.30
   2  -1  -3    0.10    0.70
   2  -1  -3    0.90    0.40
   2  -1  -3    0.60    0.70
  -2  -1   3   -0.30    0.50
   2   1  -3    0.80    0.50
   2   1  -3    0.50    0.60
  -2   1   3    0.20    0.60
   2   1  -3    0.40    0.70
   2   1  -3   -0.50    0.50
  -2   1   3    0.50    0.70
   2   1  -3   -0.10    0.80
  -2   1   3   -0.10    0.60
  -1  -1   3 1032.50   81.09
  -1  -1   3 1250.57   81.09
  -1  -1   3 1128.89   81.19
   1  -1  -3 1247.48   81.29
   1   1  -3 1084.89   80.99
   1   1  -3  993.40   81.09
  -1   1   3 1243.58   81.19
   1   1  -3 1171.38   81.29
   1   1  -3 1079.29   80.99
   0  -1  -3 1198.48   96.19
   0  -1   3 1227.58   96.19
   0  -1   3 1443.76   96.29
   0  -1  -3 1468.55   96.39
   0  -1  -3 1399.76   96.19
   0  -1   3 1279.27   96.29
   0  -1   3 1442.16   96.29
   0   1   3 1435.36   96.39
   0   1  -3 1431.96   96.29
   0   1  -3 1350.36   96.29
   0   1  -3 1456.05   96.29
   0   1   3 1308.27   96.19
   0   1   3 1255.07   96.29
   0   1  -3 1202.58   96.19
   1  -1   3  346.27   26.70
  -1  -1  -3  314.87   26.70
  -1  -1  -3  385.56   26.90
   1  -1   3  377.06   26.70
   1   1   3  347.17   26.70
   1   1   3  403.16   26.90
   1   1   3  418.56   26.90
  -1   1  -3  393.66   26.80
  -1   1  -3  374.86   26.70
  -1   1  -3  357.56   26.70
   2  -1   3    1.50    0.60
  -2  -1  -3    1.80    0.90
  -2  -1  -3    2.70    0.70
   2  -1   3    1.50    0.70
  -2  -1  -3    1.80    1.00
   2  -1   3    0.90    0.60
   2   1   3    1.60    0.90
   2   1   3    2.50    0.90
   2   1   3    1.60    0.50
   2   1   3    1.10    0.80
  -2   1  -3    2.70    0.70
  -2   1  -3    2.40    0.70
  -2   1  -3    2.80    0.80
   3  -1   3    0.90    0.60
  -3  -1  -3    0.90    0.60
  -3  -1  -3    0.60    0.50
   3  -1   3    1.60    0.80
  -3  -1  -3    0.50    0.90
   3  -1   3    0.90    0.70
   3   1   3    0.80    0.80
  -3   1  -3    1.10    0.70
   3   1   3    1.10    0.40
   3   1   3    0.20    1.00
   3   1   3    1.30    0.70
  -3   1  -3    0.50    0.70
  -3   1  -3    0.90    0.50
   4  -1   3   14.10    1.80
   4  -1   3   14.20    1.60
  -4  -1  -3   13.80    1.70
  -4  -1  -3   13.20    1.40
  -4  -1  -3   13.30    2.20
   4  -1   3   14.00    1.60
   4   1   3   14.60    1.20
   4   1   3   15.90    2.00
   4   1   3   14.50    2.30
  -4   1  -3   11.80    1.60
   4   1   3   14.30    1.60
   5  -1   3   80.79    6.70
  -5  -1  -3   76.59    7.10
   5  -1   3   81.89    6.60
   5  -1   3   76.89    6.70
  -5  -1  -3   74.09    6.30
   5   1   3   95.19    6.30
  -5   1  -3   90.59    6.40
  -5   1  -3   99.39    6.70
  -5   1  -3   85.79    6.90
   5   1   3   82.09    6.60
  -6  -1  -3   16.70    1.70
   6  -1   3   20.40    2.20
   6  -1   3   16.40    2.20
   6  -1   3   18.90    2.10
  -6  -1  -3   23.10    3.30
   6   1   3   20.30    1.70
  -6   1  -3   20.70    2.00
   6   1   3   18.80    2.00
  -6   1  -3   19.90    2.40
  -7  -1  -3   10.40    1.30
   7  -1   3   13.70    2.00
   7  -1   3   11.10    1.90
  -7  -1  -3   10.80    2.30
  -7   1  -3   13.00    2.20
   7   1   3   14.20    1.90
   7   1   3   13.50    1.80
  -8  -1  -3   51.89    5.20
  -8  -1  -3   41.70    3.80
   8  -1   3   44.70    4.50
   8  -1   3   48.50    4.40
   8   1   3   55.99    4.30
   8   1   3   49.10    4.00
  -8   1  -3   54.19    4.90
  -9  -1  -3  468.35   33.80
   9  -1   3  430.56   32.70
  -9  -1  -3  404.26   32.00
   9  -1   3  436.56   32.60
   9   1   3  476.25   32.40
   9   1   3  451.05   32.10
  -9   1  -3  456.25   33.20
 -10  -1  -3   13.70    2.90
  10  -1   3    9.80    2.00
  10  -1   3   10.20    2.10
 -10  -1  -3    8.10    1.30
  10   1   3    9.90    1.40
  10   1   3   11.00    1.80
  11  -1   3    4.70    1.50
 -11  -1  -3    2.40    0.90
  11  -1   3    3.30    1.40
 -11  -1  -3    5.40    1.80
 -11   1  -3    4.30    1.80
  11   1   3    5.50    1.10
  11   1   3    4.40    1.20
 -11   1  -3    1.20    1.30
  12  -1   3   17.30    2.70
 -12  -1  -3   13.30    3.40
  12  -1   3   12.00    2.40
 -12   1  -3   12.70    2.60
 -12   1  -3   14.50    3.00
  12   1   3   11.60    2.50
  13  -1   3    2.60    1.40
  13  -1   3    1.30    1.30
 -13  -1  -3   -1.40    1.60
 -13   1  -3    1.30    1.70
  13   1   3    3.70    1.30
 -13   1  -3    1.90    1.60
 -14  -1  -3   96.49    9.90
  14  -1   3   80.49    8.30
  14   1   3  102.69    8.20
 -14   1  -3  101.99    9.30
 -15  -1  -3   -2.60    2.20
  15  -1   3    1.70    1.40
  15   1   3    0.60    1.30
 -15   1  -3    1.40    2.10
 -16  -1  -3   21.00    5.00
  16  -1   3   22.80    4.00
 -16   1  -3   20.90    4.30
  16   1   3   21.60    3.50
  15  -2  -3    1.60    2.10
  15   2  -3    4.70    1.70
 -14  -2   3    1.60    2.50
  14  -2  -3    0.00    1.60
 -14   2   3    2.60    1.60
 -14   2   3    1.80    1.60
  14   2  -3    2.70    1.50
  13  -2  -3   14.60    3.10
 -13  -2   3   11.50    3.70
  13   2  -3   13.00    2.30
 -13   2   3    9.40    2.20
 -13   2   3   11.70    2.60
  12  -2  -3    2.70    1.90
 -12  -2   3    3.30    2.50
 -12   2   3    2.80    1.50
 -12   2   3    3.70    1.70
  12   2  -3    1.70    1.40
  11  -2  -3    0.70    1.50
 -11  -2   3    4.30    2.10
  11   2  -3    0.70    0.90
 -11   2   3    2.50    1.40
  10  -2  -3    1.00    1.30
 -10  -2   3    1.20    1.70
 -10   2   3    2.30    1.10
 -10   2   3   -0.60    1.10
  10   2  -3    1.10    1.00
  -9  -2   3  105.09    9.40
   9  -2  -3   91.49    7.90
   9  -2  -3   94.59    8.50
  -9   2   3   88.09    8.30
   9   2  -3  104.39    8.00
  -9   2   3  111.39    8.00
  -8  -2   3  250.27   17.30
   8  -2  -3  201.18   16.30
   8  -2  -3  183.38   15.60
   8   2  -3  233.98   15.90
  -8   2   3  175.18   16.00
  -8   2   3  230.88   15.80
   7  -2  -3    0.90    1.20
   7  -2  -3    1.60    0.60
   7  -2  -3   -0.30    1.00
  -7  -2   3    0.40    1.20
   7   2  -3    0.80    0.50
   7   2  -3    0.40    0.90
  -7   2   3    0.60    1.00
  -7   2   3    0.30    0.70
   7   2  -3    1.10    0.30
  -6  -2   3  312.67   23.10
   6  -2  -3  332.57   22.70
   6  -2  -3  293.57   21.80
   6  -2  -3  335.97   22.80
   6   2  -3  266.57   21.70
   6   2  -3  288.77   21.80
   6   2  -3  291.77   22.20
  -6   2   3  309.07   22.60
   5  -2  -3  295.87   19.80
   5  -2  -3  278.87   19.70
   5  -2  -3  274.77   20.60
  -5  -2   3  249.78   20.80
   5  -2  -3  310.47   20.80
  -5   2   3  305.47   19.70
   5   2  -3  255.97   20.20
   5   2  -3  247.28   20.00
  -5   2   3  289.07   20.70
   5   2  -3  237.78   19.90
   4  -2  -3   28.90    2.90
  -4  -2   3   23.70    3.00
  -4   2   3   33.20    3.10
   4   2  -3   26.70    2.50
   4   2  -3   25.50    2.60
   4   2  -3   22.50    2.40
   3  -2  -3   98.19    7.40
   3  -2  -3   96.89    7.40
  -3  -2   3   89.69    7.20
  -3  -2   3   82.39    7.40
   3   2  -3   80.79    7.40
   3   2  -3   87.69    7.10
   3   2  -3   79.59    7.20
   3   2  -3   85.59    7.00
  -3   2   3  104.49    7.50
  -3   2   3   94.39    7.40
  -2  -2   3   26.30    2.80
   2  -2  -3   33.00    3.20
   2  -2  -3   34.70    3.20
  -2  -2   3   30.00    3.10
  -2  -2   3   31.10    3.00
   2   2  -3   25.10    2.80
  -2   2   3   35.00    3.00
   2   2  -3   25.70    2.80
  -2   2   3   29.50    3.00
  -2   2   3   30.60    3.10
   2   2  -3   27.70    2.90
   2   2  -3   29.50    2.80
   2   2  -3   28.50    3.00
  -1  -2   3   24.40    2.70
   1  -2  -3   25.40    2.20
   1  -2  -3   27.70    2.90
  -1  -2   3   21.60    2.60
  -1  -2   3   24.80    2.60
   1  -2  -3   22.80    2.70
   1   2  -3   25.10    2.60
  -1   2   3   28.60    2.70
  -1   2   3   20.30    2.60
  -1   2   3   29.70    2.20
   1   2  -3   27.50    2.60
  -1   2   3   21.80    2.60
   1   2  -3   21.50    2.70
   0  -2  -3   90.39    7.10
   0  -2   3   89.89    6.80
   0  -2   3   79.89    6.90
   0  -2   3   83.79    7.00
   0  -2  -3   81.49    6.90
   0  -2  -3   93.19    6.80
   0   2   3   81.79    7.00
   0   2  -3   84.69    6.90
   0   2   3   94.09    6.70
   0   2  -3   92.99    6.80
   0   2   3   85.09    7.00
   0   2  -3   81.79    7.00
   0   2  -3   95.29    6.80
   0   2  -3   74.29    7.00
   0   2   3   88.29    7.10
   1  -2   3   18.00    2.20
  -1  -2  -3   17.30    2.10
  -1  -2  -3   17.70    2.30
   1  -2   3   18.50    2.20
   1   2   3   21.00    2.10
  -1   2  -3   18.10    1.80
   1   2   3   18.20    2.10
  -1   2  -3   18.50    2.40
  -1   2  -3   17.10    1.80
  -1   2  -3   17.40    2.20
   1   2   3   18.70    2.60
   2  -2   3   53.89    4.20
  -2  -2  -3   46.30    4.40
   2  -2   3   51.69    4.60
  -2  -2  -3   55.19    4.70
  -2  -2  -3   52.59    4.70
   2  -2   3   54.59    4.70
   2   2   3   53.89    4.50
  -2   2  -3   55.49    4.70
  -2   2  -3   47.50    4.40
   2   2   3   51.29    4.70
  -2   2  -3   55.59    4.20
   2   2   3   59.39    4.80
  -2   2  -3   53.69    4.10
  -3  -2  -3   14.30    2.40
  -3  -2  -3   14.00    1.90
   3  -2   3   10.30    1.30
   3  -2   3   14.10    2.20
  -3  -2  -3   14.70    2.20
   3  -2   3   13.60    2.10
  -3   2  -3   12.60    1.30
   3   2   3   14.50    2.20
   3   2   3   12.50    1.60
   3   2   3   15.70    2.30
  -3   2  -3   12.70    1.60
   4  -2   3  586.24   42.10
   4  -2   3  591.94   42.80
  -4  -2  -3  523.35   42.30
  -4  -2  -3  678.73   42.90
  -4  -2  -3  600.24   43.00
   4  -2   3  551.34   42.50
   4   2   3  577.44   42.50
   4   2   3  569.14   42.20
  -4   2  -3  608.24   42.10
  -5  -2  -3    1.80    1.30
  -5  -2  -3    2.70    0.90
   5  -2   3    1.70    1.20
   5  -2   3    1.60    1.10
   5  -2   3    3.20    0.80
  -5   2  -3    3.30    0.90
   5   2   3    2.10    1.00
   5   2   3    2.00    0.60
   6  -2   3   40.70    4.20
   6  -2   3   44.40    3.80
  -6  -2  -3   39.80    3.80
  -6  -2  -3   49.70    5.00
   6  -2   3   43.20    4.30
   6   2   3   47.30    4.10
   6   2   3   46.70    3.50
   7  -2   3    9.50    1.50
   7  -2   3   10.70    2.20
   7  -2   3   10.60    2.20
  -7  -2  -3    8.10    2.30
  -7  -2  -3    9.90    1.50
   7   2   3    9.60    1.80
  -7   2  -3   12.60    2.00
   7   2   3   13.10    1.20
  -8  -2  -3   19.90    3.60
   8  -2   3   21.00    3.10
   8  -2   3   20.00    2.40
   8  -2   3   18.10    3.10
  -8  -2  -3   20.80    2.40
   8   2   3   21.20    2.50
  -8   2  -3   21.40    2.60
  -8   2  -3   20.50    3.30
   8   2   3   25.80    2.00
   9  -2   3   66.79    7.10
  -9  -2  -3   92.49    8.00
   9  -2   3   70.39    6.70
   9   2   3   73.59    6.30
  -9   2  -3   77.79    6.60
   9   2   3   78.59    5.70
  -9   2  -3   68.89    6.90
  10  -2   3    4.20    1.70
 -10  -2  -3    5.70    2.50
 -10  -2  -3    7.30    1.30
  10  -2   3   11.10    2.40
  10   2   3   10.10    1.90
 -10   2  -3    7.20    2.20
 -10   2  -3    8.70    1.90
  10   2   3    8.80    1.10
 -11  -2  -3    1.30    1.00
 -11  -2  -3    7.60    4.10
  11  -2   3    2.90    1.40
  11  -2   3    1.30    1.50
  11   2   3    2.20    1.40
 -11   2  -3    4.10    1.50
 -11   2  -3    2.30    1.50
  12  -2   3    1.30    1.50
 -12  -2  -3    1.30    2.10
  12  -2   3   -0.80    1.30
  12   2   3   -0.20    0.90
 -12   2  -3   -0.60    1.20
 -12   2  -3   -0.20    1.30
  13  -2   3    1.20    1.80
  13  -2   3    1.30    1.40
 -13  -2  -3    1.60    2.00
 -13   2  -3    1.20    1.70
 -13   2  -3   -0.70    1.40
  13   2   3    0.50    1.30
  14  -2   3    3.60    2.10
 -14  -2  -3    5.80    3.20
  14  -2   3    8.50    2.40
 -14   2  -3    5.90    2.10
  14   2   3    5.40    1.80
 -14   2  -3    7.00    2.40
  15  -2   3   15.80    5.20
 -15  -2  -3   10.00    3.50
  15   2   3   14.20    2.70
 -15   2  -3    3.70    3.00
  15  -3  -3    1.70    2.40
 -15  -3   3    3.50    4.30
 -14  -3   3   33.60    6.10
  14   3  -3   35.30    4.20
 -14   3   3   35.90    4.90
 -13  -3   3   15.20    4.10
  13  -3  -3    7.80    3.00
 -13   3   3   12.00    2.90
  13   3  -3   17.10    2.70
  12  -3  -3    2.40    2.30
 -12  -3   3    3.40    2.70
  12  -3  -3   -2.80    1.70
  12   3  -3    3.30    1.60
 -12   3   3   -0.10    1.50
  11  -3  -3    3.10    1.90
 -11  -3   3    0.60    2.30
  11   3  -3    2.50    1.30
 -11   3   3    1.50    1.60
 -10  -3   3   57.29    6.90
  10  -3  -3   48.60    4.00
  10  -3  -3   57.69    5.80
  10  -3  -3   47.00    4.00
 -10   3   3   47.30    5.20
  10   3  -3   58.59    5.30
 -10   3   3   50.29    4.00
   9  -3  -3   36.30    4.70
   9   3  -3   42.60    3.30
  -9   3   3   36.30    4.40
  -8  -3   3   44.60    5.40
   8  -3  -3   44.50    5.10
   8   3  -3   46.70    3.90
   8   3  -3   52.29    4.60
   8   3  -3   40.60    3.60
  -8   3   3   49.10    5.00
  -7  -3   3    2.70    1.70
   7  -3  -3    1.50    1.30
   7   3  -3    3.00    1.10
   7   3  -3    3.40    1.50
  -7   3   3    4.40    1.70
   7   3  -3    3.00    0.80
  -6  -3   3   45.10    5.10
   6  -3  -3   42.70    4.70
  -6   3   3   47.00    4.70
   6   3  -3   38.20    3.80
   6   3  -3   44.60    4.00
   6   3  -3   48.40    4.40
  -5  -3   3    6.70    1.90
   5  -3  -3    6.90    2.00
  -5  -3   3    4.70    2.10
   5   3  -3    4.20    1.20
   5   3  -3    5.30    1.60
  -4  -3   3  128.59   10.60
  -4  -3   3  128.49   10.40
   4  -3  -3  136.89   10.70
   4   3  -3  123.99   10.10
   4   3  -3  121.49   10.20
  -4   3   3  131.19   10.60
  -3  -3   3   60.59    5.70
  -3  -3   3   63.69    5.80
   3  -3  -3   69.29    6.00
  -3   3   3   67.69    5.90
   3   3  -3   62.39    5.60
   3   3  -3   57.49    5.60
  -2  -3   3  265.87   20.00
   2  -3  -3  273.47   20.30
   2  -3  -3  259.37   19.20
  -2  -3   3  244.08   20.00
  -2   3   3  244.68   20.20
  -2   3   3  306.67   19.20
   2   3  -3  257.47   20.10
   1  -3  -3   61.09    5.00
  -1  -3   3   59.89    5.60
   1  -3  -3   61.39    5.80
  -1  -3   3   64.69    5.40
  -1  -3   3   62.89    5.70
  -1   3   3   63.19    5.80
   1   3  -3   68.89    5.60
  -1   3   3   63.99    5.00
   1   3  -3   61.59    5.70
   0  -3  -3  306.47   22.20
   0  -3   3  290.97   21.90
   0  -3   3  283.07   21.50
   0  -3  -3  295.57   21.50
   0  -3   3  281.07   22.00
   0   3  -3  314.17   21.60
   0   3  -3  294.37   21.90
   0   3   3  266.07   21.90
   0   3   3  303.47   21.50
   0   3  -3  281.67   22.00
   1  -3   3  127.89    9.30
   1  -3   3  123.39    9.90
  -1  -3  -3  115.09   10.00
   1  -3   3  108.09    9.90
  -1  -3  -3  125.39    9.70
  -1   3  -3  121.59    9.40
   1   3   3  123.59    9.70
  -1   3  -3  125.69    9.40
   1   3   3  124.69    9.90
  -1   3  -3  129.29   10.20
   2  -3   3   68.29    6.00
  -2  -3  -3   66.89    5.80
  -2  -3  -3   59.29    5.90
   2  -3   3   70.79    6.20
  -2   3  -3   67.89    5.20
  -2   3  -3   72.29    5.30
  -2   3  -3   63.09    6.10
   2   3   3   61.79    5.70
  -3  -3  -3   14.10    2.50
   3  -3   3   13.30    2.50
  -3  -3  -3   18.80    3.00
   3  -3   3   11.90    2.50
   3   3   3   18.10    2.90
  -3   3  -3   13.80    1.40
   3   3   3   11.60    2.00
  -3   3  -3   16.40    2.80
  -3   3  -3   12.90    1.40
   4  -3   3   51.69    5.30
  -4  -3  -3   69.89    5.90
   4  -3   3   52.79    5.90
   4   3   3   64.49    5.10
  -4   3  -3   73.19    7.70
  -4   3  -3   53.29    4.40
  -4   3  -3   55.99    4.40
   5  -3   3   59.69    6.40
  -5  -3  -3   86.59    6.90
   5  -3   3   71.09    6.60
  -5  -3  -3   76.79    9.20
  -5   3  -3   70.49    6.70
  -5   3  -3   72.19    5.40
   5   3   3   78.89    6.60
   5   3   3   68.09    5.90
  -5   3  -3   73.29    5.50
  -6  -3  -3   67.49    6.20
   6  -3   3   58.29    4.50
   6  -3   3   57.89    5.70
   6  -3   3   52.69    5.50
  -6   3  -3   47.70    5.50
  -6   3  -3   55.69    4.40
   6   3   3   57.59    4.80
   6   3   3   61.19    5.50
  -6   3  -3   62.89    4.60
   7  -3   3  125.79    9.60
   7  -3   3  116.09   10.80
   7  -3   3  129.09   10.80
  -7  -3  -3  123.89   11.30
   7   3   3  140.49    9.80
  -7   3  -3  123.99   10.90
   7   3   3  132.69   10.50
  -7   3  -3  135.49    9.70
   8  -3   3    1.70    0.90
   8  -3   3    3.80    1.60
  -8  -3  -3    4.20    2.00
   8  -3   3    3.10    1.40
  -8   3  -3    1.00    1.40
  -8   3  -3    2.50    0.90
   9  -3   3    9.30    2.60
  -9  -3  -3    8.50    2.60
   9  -3   3   10.50    2.70
  -9   3  -3    8.50    1.60
  -9   3  -3    7.90    2.20
  10  -3   3    7.50    2.40
 -10  -3  -3    3.60    2.40
  10  -3   3    8.60    2.50
  10   3   3    9.40    2.20
 -10   3  -3    8.00    1.70
 -10   3  -3    7.70    2.50
  10   3   3   11.30    1.30
  11  -3   3   14.60    3.20
  11  -3   3   12.60    3.20
 -11  -3  -3   10.40    3.30
 -11   3  -3   16.60    3.30
  11   3   3   12.90    2.60
 -11   3  -3   15.40    2.40
  11   3   3   18.30    1.70
 -12  -3  -3    0.10    2.00
  12  -3   3    1.40    1.70
  12  -3   3    1.10    1.70
 -12   3  -3    5.30    1.50
  12   3   3    0.10    1.10
 -12   3  -3    3.00    1.80
  13  -3   3    4.40    2.40
 -13  -3  -3    1.60    2.20
  13  -3   3    2.20    2.20
  13   3   3   -1.70    1.30
 -13   3  -3    0.60    1.70
 -14  -3  -3   53.79    7.60
  14  -3   3   38.10    6.20
  14   3   3   39.90    4.30
 -14   3  -3   24.20    4.70
  13  -4  -3   12.20    3.70
 -13  -4   3   19.60    4.60
 -13   4   3   10.20    3.30
  13   4  -3   19.20    3.30
  12  -4  -3   52.09    7.50
 -12  -4   3   38.00    6.70
 -12   4   3   47.20    5.80
  12   4  -3   55.99    5.40
  11  -4  -3   27.80    4.90
 -11  -4   3   20.30    4.80
  11   4  -3   32.90    3.80
 -11   4   3   18.50    4.00
  10  -4  -3    3.50    2.50
 -10  -4   3    1.20    2.30
  10   4  -3    4.10    1.80
  10   4  -3    1.60    0.70
  -9  -4   3   31.30    5.20
   9  -4  -3   30.70    5.10
   9   4  -3   32.30    3.00
  -9   4   3   33.10    5.10
   9   4  -3   38.70    4.30
   8  -4  -3   20.40    4.00
  -8  -4   3   17.20    3.90
  -8   4   3   22.60    4.20
   8   4  -3   29.50    3.50
   8   4  -3   23.30    2.50
   7  -4  -3   38.90    5.50
  -7  -4   3   32.40    5.20
   7   4  -3   34.80    3.50
  -7   4   3   36.20    5.20
   7   4  -3   33.00    4.10
   6  -4  -3    2.80    1.90
  -6   4   3    1.10    1.60
   6   4  -3    1.20    1.30
  -5  -4   3   12.70    2.80
   5  -4  -3   10.60    2.70
   5   4  -3   16.40    2.80
  -5   4   3   12.20    2.90
   4  -4  -3   86.49    7.90
  -4  -4   3   92.49    7.70
   4   4  -3   77.69    7.30
   4   4  -3   79.09    7.20
  -4   4   3   76.79    7.60
   3  -4  -3    3.00    1.80
  -3  -4   3    3.10    1.60
  -3  -4   3    3.70    1.70
  -3   4   3    6.50    1.90
   3   4  -3    0.70    1.40
  -2  -4   3    1.60    1.20
  -2  -4   3    0.40    1.10
   2  -4  -3    0.80    0.40
   2  -4  -3   -0.30    1.40
  -2   4   3    0.70    0.40
   2   4  -3    3.00    1.40
  -2   4   3    3.20    1.50
  -2   4   3    0.20    0.50
   1  -4  -3  233.88   17.40
   1  -4  -3  225.88   17.70
  -1  -4   3  214.58   17.40
  -1  -4   3  223.98   16.90
  -1   4   3  227.08   16.40
   1   4  -3  232.18   17.10
  -1   4   3  201.98   17.40
   1   4  -3  212.48   17.40
   0  -4   3   23.20    2.50
   0  -4  -3   20.80    2.40
   0  -4   3   25.50    3.80
   0  -4   3   28.50    4.00
   0  -4  -3   21.00    3.60
   0   4  -3   23.20    2.70
   0   4   3   19.80    2.50
   0   4  -3   17.00    3.20
   0   4  -3   18.90    2.50
   0   4   3   19.80    3.40
  -1  -4  -3  197.18   14.80
   1  -4   3  197.98   15.40
  -1  -4  -3  179.28   15.30
   1  -4   3  173.38   15.30
  -1   4  -3  185.88   15.40
  -1   4  -3  201.48   14.40
   1   4   3  189.48   15.20
  -1   4  -3  202.58   14.60
   2  -4   3   -0.90    1.10
  -2  -4  -3    1.40    1.40
  -2  -4  -3    0.90    1.00
   2  -4   3    0.90    1.20
   2   4   3    2.50    1.20
  -2   4  -3   -0.10    0.80
  -2   4  -3    1.20    0.70
  -2   4  -3    1.30    1.30
   3  -4   3  106.09   10.20
  -3  -4  -3  123.59   10.50
   3  -4   3  115.79   10.30
  -3  -4  -3  133.29   10.30
  -3   4  -3  119.69    8.90
   3   4   3  125.49   10.10
  -3   4  -3  104.29   10.30
   3   4   3  126.39   10.30
  -3   4  -3  127.49    9.00
   4  -4   3   -0.40    1.20
  -4  -4  -3    2.70    1.40
   4  -4   3    1.60    1.30
  -4  -4  -3    2.80    1.50
   4   4   3    0.40    1.40
   4   4   3    1.70    1.10
  -4   4  -3   -0.40    0.90
   5  -4   3   66.49    6.50
   5  -4   3   64.29    6.40
  -5   4  -3   56.49    6.40
  -6  -4  -3    2.20    1.60
   6  -4   3    1.90    1.70
   6  -4   3    3.80    2.00
  -6  -4  -3    3.20    2.10
   6   4   3    2.00    1.10
   6   4   3    2.60    1.80
  -6   4  -3    1.40    1.70
   7  -4   3   70.89    7.00
  -7  -4  -3   67.09    7.20
   7  -4   3   60.19    6.80
  -7   4  -3   63.99    7.00
   7   4   3   75.39    6.80
   8  -4   3   17.30    3.60
  -8  -4  -3   19.00    4.10
   8  -4   3   20.60    4.00
  -8   4  -3   20.40    3.90
   8   4   3   20.50    2.30
   8   4   3   29.10    3.50
  -9  -4  -3    8.90    3.00
  -9   4  -3    9.80    3.10
   9   4   3   13.20    2.70
   9   4   3   10.60    1.60
  10  -4   3    1.50    1.70
 -10  -4  -3    1.60    2.30
  10  -4   3    1.50    1.80
  10   4   3    0.70    1.70
 -10   4  -3    4.60    2.10
  10   4   3    0.60    0.80
  11  -4   3   15.40    3.90
 -11  -4  -3   19.80    4.30
  11  -4   3   13.40    3.30
  11   4   3   16.60    3.10
 -11   4  -3   15.90    3.40
  12  -4   3    4.60    2.70
 -12  -4  -3   12.30    4.90
  12  -4   3    4.60    2.70
 -12   4  -3    5.40    2.40
 -13  -4  -3   41.90    7.20
  13   4   3   44.20    4.80
 -13   4  -3   29.00    5.30
 -12  -5   3   13.00    6.10
  12  -5  -3    5.40    3.20
 -12   5   3    5.10    4.90
  11  -5  -3   18.70    4.70
 -11  -5   3   12.90    4.20
 -11   5   3    8.70    3.10
  11   5  -3   19.30    3.50
  10  -5  -3    3.00    2.50
 -10  -5   3    8.80    3.20
 -10   5   3    6.40    2.80
  10   5  -3    3.20    2.10
   9  -5  -3    9.40    3.10
  -9  -5   3    6.20    2.90
  -9   5   3    5.30    2.70
   9   5  -3    4.90    2.30
   9   5  -3    5.60    1.50
  -8  -5   3   37.70    5.90
   8  -5  -3   23.20    4.70
   8   5  -3   24.40    3.20
  -8   5   3   24.20    4.60
   8   5  -3   32.40    4.60
  -7  -5   3    1.90    2.10
   7  -5  -3    1.90    2.30
   7   5  -3    4.40    1.60
   7   5  -3    5.30    2.20
  -7   5   3    7.50    2.80
   6  -5  -3    9.60    3.00
  -6   5   3    9.80    3.00
  -5  -5   3   65.49    6.20
   5  -5  -3   40.50    9.60
  -5   5   3   43.60    6.00
  -4  -5   3  235.38   18.10
  -4  -5   3  244.18   18.60
   4  -5  -3  202.28   18.40
   4   5  -3  243.28   18.30
  -4   5   3  174.78   20.10
   4   5  -3  245.28   18.20
  -3  -5   3    0.60    1.70
  -3  -5   3    1.40    1.50
   3  -5  -3    2.10    1.80
  -3   5   3    1.70    1.70
   3   5  -3    1.80    1.60
   3   5  -3    0.90    1.40
  -2  -5   3   10.90    2.20
   2  -5  -3   10.00    3.10
  -2  -5   3    9.00    2.90
  -2   5   3   10.60    2.70
   2   5  -3    7.80    2.50
   2   5  -3   10.50    2.70
   2   5  -3   10.80    2.80
   1  -5  -3   19.70    4.10
  -1  -5   3   25.80    4.40
   1  -5  -3   17.10    2.20
   1   5  -3   26.20    4.10
   1   5  -3   31.40    3.30
  -1   5   3   27.30    3.60
  -1   5   3   16.40    3.70
  -1   5   3   18.10    2.50
   0  -5   3   40.80    5.00
   0  -5  -3   40.90    3.90
   0  -5   3   44.30    4.00
   0  -5  -3   40.30    5.20
   0   5  -3   46.20    4.20
   0   5  -3   35.70    5.50
   0   5   3   34.10    4.70
   1  -5   3   14.60    3.40
  -1  -5  -3   16.30    3.70
  -1   5  -3   15.20    2.40
  -1   5  -3   17.80    2.50
  -1   5  -3   17.80    3.70
  -2  -5  -3   14.90    3.60
   2  -5   3   13.10    3.40
  -2   5  -3   13.80    2.00
   2   5   3   23.50    3.90
  -2   5  -3   19.40    3.80
  -3  -5  -3  131.29   10.60
  -3  -5  -3  100.39    9.40
   3  -5   3   81.59    9.70
   3   5   3  129.79   10.30
   3   5   3  121.29    9.90
  -4  -5  -3    6.90    1.80
   4  -5   3    2.60    2.50
   4  -5   3    9.00    2.80
  -4   5  -3    0.60    1.70
   4   5   3    6.50    1.90
  -5  -5  -3   17.60    3.50
   5  -5   3   15.30    3.50
  -5  -5  -3   26.00    4.60
   5  -5   3   15.40    3.60
   5   5   3   30.60    4.50
   5   5   3   17.60    3.10
  -5   5  -3   16.70    3.80
  -6  -5  -3   22.10    4.00
   6  -5   3   18.70    4.20
  -6  -5  -3   27.20    4.70
   6   5   3   16.40    2.90
   6   5   3   14.90    3.50
  -6   5  -3   19.40    4.00
  -7  -5  -3   17.30    3.80
   7  -5   3   11.90    3.00
   7  -5   3   13.80    3.60
   7   5   3   14.50    2.50
  -7   5  -3   10.50    3.10
   7   5   3   13.20    3.10
   8  -5   3    5.20    2.30
  -8  -5  -3    5.40    2.40
   8  -5   3    5.40    2.80
  -8   5  -3    4.70    2.40
   8   5   3    5.70    2.20
   8   5   3    7.20    1.60
  -9  -5  -3   24.80    5.00
   9  -5   3   26.80    5.20
   9   5   3   21.40    2.70
  -9   5  -3   20.60    4.20
   9   5   3   31.70    4.60
  10  -5   3    1.10    2.20
 -10  -5  -3    0.30    2.10
 -10   5  -3   -0.20    1.90
 -11  -5  -3    8.20    3.40
  11  -5   3   12.00    5.30
  11   5   3    9.70    2.80
  -9  -6   3    3.70    2.80
   9  -6  -3    3.80    3.10
  -9   6   3    0.40    2.50
   9   6  -3    3.30    2.30
  -8  -6   3   29.60    5.50
   8  -6  -3   25.40    5.60
  -8   6   3   29.70    5.50
   8   6  -3   32.10    4.10
   8   6  -3   39.70    5.60
   7  -6  -3    4.20    3.00
  -7  -6   3   -4.20    1.80
   7   6  -3    0.70    1.90
  -7   6   3   -4.80    1.80
   6  -6  -3   10.70    3.30
  -6  -6   3   18.80    4.10
  -6  -6   3   13.60    3.20
   6   6  -3   12.50    3.20
  -6   6   3    6.70    2.80
   6   6  -3    8.10    2.90
   5  -6  -3    0.00    2.10
  -5  -6   3    3.80    2.00
   5   6  -3    3.60    1.70
   5   6  -3   10.60    2.90
  -5   6   3    1.70    2.00
   5   6  -3    6.40    2.60
  -4  -6   3   -1.10    1.90
  -4  -6   3    1.10    1.70
   4  -6  -3   -0.30    2.00
  -4   6   3   -0.10    2.10
   4   6  -3    1.60    1.90
   4   6  -3    2.00    2.00
   4   6  -3   -1.30    1.50
  -3  -6   3    4.80    2.00
   3  -6  -3    8.90    3.30
  -3  -6   3    9.00    2.90
   3   6  -3    2.40    2.00
   3   6  -3    5.70    2.50
  -3   6   3    7.30    3.00
   3   6  -3    5.90    2.50
  -2  -6   3   55.99    5.70
  -2  -6   3   52.59    6.70
   2  -6  -3   62.49    7.30
   2   6  -3   56.59    6.40
   2   6  -3   66.79    6.80
  -2   6   3   56.39    6.70
   2   6  -3   62.79    6.00
  -1  -6   3    0.70    1.20
  -1  -6   3   -1.60    1.80
   1  -6  -3    2.80    2.40
  -1   6   3   -1.10    1.80
   1   6  -3   -1.30    1.70
   1   6  -3    0.60    1.40
   0  -6   3    4.00    2.60
   0  -6  -3    4.30    1.40
   0  -6  -3    8.40    2.80
   0   6   3    6.10    2.50
   0   6  -3    5.50    1.60
   0   6  -3    6.50    2.50
   0   6   3    4.40    1.60
   1  -6   3   76.59    8.00
  -1  -6  -3   71.29    8.10
   1   6   3   78.19    7.90
   1   6   3   71.29    7.20
  -1   6  -3   72.89    8.00
  -2  -6  -3   14.40    2.70
  -2  -6  -3   12.40    3.70
   2  -6   3   13.60    3.30
  -2   6  -3   12.70    3.60
   2   6   3   10.80    3.00
   2   6   3   18.20    3.90
  -3  -6  -3  102.59    9.70
   3  -6   3  107.09   10.70
  -3  -6  -3  124.69   10.90
   3   6   3  116.89   10.70
   3   6   3  127.49   10.50
  -3   6  -3   93.39   10.40
   4  -6   3    2.10    2.40
  -4  -6  -3    3.60    2.50
  -4  -6  -3    2.50    1.90
   4   6   3    3.30    1.80
  -4   6  -3    1.90    2.20
   4   6   3    2.20    2.30
  -5  -6  -3   83.59    8.80
  -5  -6  -3   98.19    9.90
   5  -6   3   93.19    9.70
  -5   6  -3   89.19    9.70
   5   6   3  109.09    9.20
   5   6   3  101.99    9.60
   6  -6   3   25.70    5.10
  -6  -6  -3   28.30    5.10
  -6  -6  -3   22.20    4.40
   6   6   3   36.70    5.40
  -6   6  -3   19.80    4.40
   7  -6   3    2.30    2.90
  -7  -6  -3   -0.40    1.80
   7   6   3    5.40    2.00
  -7   6  -3   -2.30    2.40
   7   6   3    8.50    2.80
  -8  -6  -3    8.20    3.20
   8  -6   3    8.50    3.10
   8   6   3    8.20    2.80
   8   6   3    3.40    1.90
  -8   6  -3    5.40    2.80
  -9  -6  -3   14.10    3.90
   9  -6   3   12.70    4.00
  -9   6  -3   15.60    4.60
  -4  -7   3    1.50    2.40
   4  -7  -3   -3.10    2.70
  -4  -7   3   -0.80    2.20
   4   7  -3   -4.10    1.60
   4   7  -3    0.00    1.90
   3  -7  -3   29.20    6.10
  -3  -7   3   38.80    6.30
  -3   7   3   28.80    5.60
   3   7  -3   23.90    6.30
   3   7  -3   29.00    5.30
  -2  -7   3  117.09   10.80
   2  -7  -3   92.99   10.40
  -2   7   3   99.79   10.30
   2   7  -3   93.19    9.80
  -1  -7   3    3.20    2.60
   1  -7  -3   -1.30    2.40
  -1   7   3    0.00    2.70
   1   7  -3    1.70    2.50
   1   7  -3    2.70    2.60
   0  -7   3    0.00    2.80
   0  -7  -3    4.60    2.90
   0   7   3    4.90    2.70
   0   7  -3    4.60    2.70
   0   7  -3    2.80    2.70
   1  -7   3   21.70    5.30
  -1  -7  -3   23.60    5.20
   1   7   3   23.40    4.60
   1   7   3   15.10    4.00
  -1   7  -3   14.60    4.40
  -2  -7  -3   35.30    6.20
   2  -7   3   34.90    6.10
   2   7   3   30.90    5.50
   2   7   3   37.30    5.80
  -2   7  -3   33.30    6.10
   3  -7   3   50.79    7.30
  -3  -7  -3   47.70    7.30
   3   7   3   36.00    6.50
  -3   7  -3   42.80    7.20
   3   7   3   43.60    6.90
   4  -7   3    6.50    3.20
   4   7   3   14.40    3.80
 -16   0   4   -1.30    2.30
  16   0  -4    0.50    1.40
 -15   0   4   30.50    5.30
  15   0  -4   30.50    4.50
 -14   0   4    2.30    2.10
  14   0  -4   10.30    2.30
  13   0  -4   18.20    3.00
 -13   0   4   24.20    4.10
  12   0  -4    4.80    1.60
 -12   0   4    5.70    2.30
 -11   0   4  334.27   25.80
  11   0  -4  333.47   24.80
 -10   0   4  306.47   23.10
  10   0  -4  292.17   22.10
   9   0  -4  842.12   60.19
  -9   0   4  844.32   61.09
  -9   0   4  913.71   59.49
  -9   0   4  744.53   59.59
  -8   0   4  120.39    7.90
  -8   0   4   98.19    8.00
  -8   0   4  110.49    9.20
   8   0  -4  109.39    8.70
  -7   0   4  334.27   26.70
   7   0  -4  393.56   27.10
  -7   0   4  394.86   26.60
  -7   0   4  369.26   27.70
   6   0  -4   44.00    4.10
  -6   0   4   41.50    4.10
  -6   0   4   37.50    3.20
  -6   0   4   43.90    3.20
   6   0  -4   45.90    3.60
   5   0  -4  161.08   12.00
  -5   0   4  152.78   11.30
  -5   0   4  157.48   12.00
   5   0  -4  177.48   11.50
  -5   0   4  135.09   11.20
  -4   0   4  779.02   57.79
   4   0  -4  817.72   58.29
  -4   0   4  723.93   57.69
   4   0  -4  926.51   57.99
   3   0  -4   97.39    8.00
  -3   0   4   99.89    8.00
  -3   0   4  111.89    8.50
   3   0  -4  133.89    8.20
   3   0  -4  112.69    8.50
   2   0  -4 3109.09  221.38
   1   0  -4  343.47   25.50
  -1   0   4  336.67   25.50
  -1   0   4  338.57   25.70
  -1   0   4  397.36   25.50
   1   0  -4  384.66   25.50
   1   0  -4  339.37   25.70
   0   0   4  640.24   39.70
   0   0  -4  547.65   39.90
   0   0   4  541.25   39.90
   0   0  -4  504.05   39.70
   0   0  -4  607.84   39.70
   0   0   4  501.05   39.60
  -1   0  -4    2.90    0.40
  -1   0  -4    1.30    0.70
   1   0   4    2.20    0.70
   1   0   4    2.10    0.40
  -1   0  -4    2.20    0.40
   1   0   4    1.90    0.40
   1   0   4    2.20    0.50
  -2   0  -4  676.13   46.00
  -2   0  -4  697.43   45.90
   2   0   4  623.34   45.90
   2   0   4  587.74   46.20
  -2   0  -4  624.04   46.30
   2   0   4  651.33   46.00
   3   0   4  127.19    9.30
  -3   0  -4  120.19    9.80
  -3   0  -4  137.99    9.30
   3   0   4  125.69    9.30
  -3   0  -4  139.59    9.40
   3   0   4  110.49    9.70
   4   0   4 1478.75  108.19
  -4   0  -4 1468.95  108.69
  -4   0  -4 1628.54  108.19
   4   0   4 1419.26  108.19
  -4   0  -4 1597.14  108.29
  -5   0  -4  846.62   65.59
  -5   0  -4  981.20   64.89
  -5   0  -4  942.71   65.09
   5   0   4  913.21   64.89
   5   0   4  851.61   65.49
  -6   0  -4  241.48   19.50
   6   0   4  260.17   18.70
  -6   0  -4  277.97   18.60
   6   0   4  245.58   18.80
  -7   0  -4   74.19    5.30
   7   0   4   70.09    5.50
   7   0   4   64.39    5.50
  -7   0  -4   63.89    6.20
   8   0   4   70.59    6.10
   8   0   4   75.09    6.10
  -8   0  -4   75.59    7.00
  -8   0  -4   83.49    5.80
   9   0   4  954.70   71.29
  -9   0  -4 1047.80   70.89
  -9   0  -4  981.90   72.29
   9   0   4  979.80   71.19
  10   0   4   85.09    6.90
  10   0   4   84.59    6.90
 -10   0  -4   82.79    7.90
  11   0   4   11.60    2.10
  11   0   4    9.70    1.80
 -11   0  -4   11.10    2.70
  12   0   4    1.30    1.10
  12   0   4    3.70    1.40
 -12   0  -4    2.80    2.00
  13   0   4    4.70    1.30
  13   0   4    1.20    1.20
 -13   0  -4    2.00    1.20
 -14   0  -4  166.28   14.30
  14   0   4  155.88   12.80
  15   0   4   55.99    5.70
 -15   0  -4   62.89    7.20
 -16   0  -4    4.30    2.90
  16   0   4    3.80    1.90
  16  -1  -4   10.90    2.70
 -16   1   4    2.40    2.40
  16   1  -4    7.60    2.30
  15  -1  -4   21.80    3.90
 -15  -1   4   17.10    4.40
  15   1  -4   22.70    3.50
 -15   1   4   25.20    4.50
 -14  -1   4   73.89    8.20
  14  -1  -4   73.19    7.10
 -14   1   4   73.49    7.50
  14   1  -4   77.29    6.80
 -13  -1   4    7.40    3.10
  13  -1  -4    4.00    1.70
 -13   1   4    8.10    2.40
  13   1  -4    9.00    2.10
 -13   1   4    5.00    1.20
 -12  -1   4    2.60    2.10
  12  -1  -4    5.60    3.20
 -12   1   4    1.90    1.50
 -12   1   4    1.70    0.80
 -12   1   4    0.00    0.80
 -11  -1   4   -2.50    1.40
  11  -1  -4    0.40    1.00
 -11   1   4    1.60    0.60
 -11   1   4    4.00    1.40
  11   1  -4    1.00    1.00
 -11   1   4    1.00    0.80
  10  -1  -4  376.56   29.10
 -10  -1   4  458.85   30.40
 -10   1   4  387.56   29.40
 -10   1   4  403.16   28.50
  10   1  -4  404.86   28.80
 -10   1   4  343.17   28.60
   9  -1  -4   83.59    7.10
  -9  -1   4   87.59    8.00
  -9   1   4   87.89    6.70
   9   1  -4   89.09    6.80
  -9   1   4   75.59    6.70
  -9   1   4   83.19    7.30
   8  -1  -4    1.00    0.90
  -8  -1   4    0.90    1.70
  -8   1   4    2.10    0.80
  -8   1   4    1.30    0.90
  -8   1   4    1.10    1.10
   7  -1  -4  223.38   16.00
   7  -1  -4  199.78   16.00
  -7  -1   4  224.38   16.70
  -7   1   4  216.48   16.00
   7   1  -4  217.68   15.70
  -7   1   4  192.78   15.80
  -6  -1   4    3.10    1.40
   6  -1  -4    3.90    1.10
   6  -1  -4    4.70    1.30
  -6   1   4    3.20    1.10
   6   1  -4    4.70    0.90
  -6   1   4    3.40    1.00
  -6   1   4    2.70    1.00
   5  -1  -4  987.50   72.49
  -5  -1   4  998.10   73.09
   5  -1  -4 1106.09   72.69
  -5   1   4  998.00   72.59
  -5   1   4  942.81   72.59
   5   1  -4 1037.70   72.39
  -5   1   4 1015.40   72.49
  -4  -1   4    6.50    1.70
   4  -1  -4    9.70    1.40
  -4  -1   4   10.00    1.40
   4  -1  -4    7.90    1.20
   4  -1  -4    7.70    1.40
  -4   1   4    8.10    1.20
  -4   1   4    8.90    1.30
  -4   1   4    6.70    1.30
   4   1  -4    9.80    1.90
   4   1  -4    8.30    1.20
  -4   1   4   10.10    1.50
   4   1  -4    7.20    0.80
   4   1  -4    7.00    0.70
   3  -1  -4   82.39    6.20
   3  -1  -4   90.49    6.00
  -3  -1   4   73.39    6.40
  -3  -1   4   67.89    5.90
   3  -1  -4   81.29    6.20
   3  -1  -4   83.39    6.00
  -3   1   4   89.09    6.00
  -3   1   4   83.79    6.30
   3   1  -4   88.59    6.30
  -3   1   4   76.39    6.20
   3   1  -4   69.39    5.80
  -3   1   4   82.89    6.10
   3   1  -4   70.39    5.90
   3   1  -4   74.49    6.40
   3   1  -4   76.69    6.10
  -2  -1   4  488.65   39.80
   2  -1  -4  607.04   39.80
   2  -1  -4  539.85   40.10
  -2  -1   4  523.85   40.20
   2  -1  -4  587.14   40.10
  -2   1   4  549.35   40.00
   2   1  -4  541.25   39.90
   2   1  -4  489.45   39.80
  -2   1   4  636.14   39.90
  -2   1   4  593.44   40.10
   2   1  -4  554.14   40.30
   2   1  -4  572.84   40.00
   1  -1  -4 1813.52  127.09
   1  -1  -4 1804.72  127.09
  -1  -1   4 1785.12  127.19
  -1  -1   4 1612.74  126.99
   1  -1  -4 1915.51  126.89
  -1  -1   4 1995.60  126.99
   1   1  -4 1561.84  126.89
   1   1  -4 1824.42  127.19
  -1   1   4 1696.43  127.09
   1   1  -4 1713.93  126.89
   1   1  -4 1771.42  127.19
  -1   1   4 1698.03  127.09
   1   1  -4 1803.02  126.89
  -1   1   4 1956.20  126.89
   0  -1   4 1060.39   68.99
   0  -1   4  930.41   68.89
   0  -1  -4 1010.60   68.89
   0  -1   4  897.81   68.79
   0  -1  -4  834.72   68.89
   0   1   4  950.60   68.89
   0   1   4  924.01   68.89
   0   1  -4  906.21   68.79
   0   1  -4 1011.60   68.89
   0   1  -4  999.90   68.99
   0   1   4 1034.40   68.99
   0   1  -4 1017.70   68.99
   1  -1   4 1425.26   99.99
   1  -1   4 1331.77   99.79
  -1  -1  -4 1465.25  100.09
   1  -1   4 1396.16   99.89
  -1  -1  -4 1211.78   99.79
  -1  -1  -4 1600.44  100.09
  -1   1  -4 1329.47   99.79
  -1   1  -4 1442.56   99.89
   1   1   4 1477.75   99.99
   1   1   4 1443.66   99.99
   1   1   4 1264.07   99.79
  -1   1  -4 1422.56   99.89
  -2  -1  -4   62.49    5.20
  -2  -1  -4   62.29    4.80
   2  -1   4   57.59    4.50
   2  -1   4   56.69    4.50
  -2  -1  -4   49.20    4.40
  -2   1  -4   56.89    4.40
  -2   1  -4   64.79    4.70
   2   1   4   56.59    4.70
   2   1   4   57.69    4.90
   2   1   4   55.49    4.40
   2   1   4   57.29    4.60
  -2   1  -4   60.19    4.60
  -3  -1  -4  206.38   16.10
   3  -1   4  216.58   16.00
  -3  -1  -4  190.38   15.90
  -3  -1  -4  219.88   16.50
   3  -1   4  225.08   16.20
   3  -1   4  222.38   16.10
  -3   1  -4  247.78   16.20
   3   1   4  214.08   16.50
   3   1   4  216.48   16.30
  -3   1  -4  229.68   16.20
   3   1   4  219.08   15.90
  -3   1  -4  237.68   15.90
   3   1   4  211.68   16.10
   4  -1   4   44.30    3.70
  -4  -1  -4   40.90    3.80
   4  -1   4   43.60    3.90
  -4  -1  -4   39.90    3.60
   4  -1   4   47.70    3.90
  -4  -1  -4   45.10    4.30
   4   1   4   47.80    3.50
   4   1   4   49.70    4.10
   4   1   4   45.30    3.80
  -4   1  -4   45.10    3.90
  -4   1  -4   52.99    3.90
   4   1   4   43.20    4.20
  -5  -1  -4  276.97   22.40
   5  -1   4  303.57   22.80
   5  -1   4  307.27   23.00
  -5  -1  -4  301.67   23.30
   5  -1   4  308.47   22.60
  -5   1  -4  308.67   22.80
   5   1   4  295.97   22.50
  -5   1  -4  334.27   22.40
  -5   1  -4  352.36   22.70
  -6  -1  -4  173.88   14.40
  -6  -1  -4  164.18   13.40
   6  -1   4  179.88   13.70
   6  -1   4  176.28   13.90
   6  -1   4  169.48   13.90
   6   1   4  193.08   13.70
  -6   1  -4  192.98   14.10
  -6   1  -4  196.68   13.70
   6   1   4  201.58   13.40
   7  -1   4   81.39    6.80
  -7  -1  -4   84.59    7.50
   7  -1   4   84.39    6.60
  -7  -1  -4   74.59    6.20
  -7   1  -4   82.59    7.00
   7   1   4   86.19    6.20
   7   1   4   83.29    6.50
  -8  -1  -4   50.79    5.30
   8  -1   4   44.50    4.60
   8  -1   4   49.40    4.40
   8   1   4   60.19    4.40
  -8   1  -4   44.70    4.80
   8   1   4   50.89    4.10
   9  -1   4  353.86   26.10
   9  -1   4  348.77   26.30
  -9  -1  -4  375.96   27.40
  -9  -1  -4  315.77   25.60
   9   1   4  382.56   25.90
   9   1   4  346.97   25.70
  -9   1  -4  364.36   26.80
  10  -1   4   64.59    5.60
 -10  -1  -4   58.49    5.00
 -10  -1  -4   63.79    6.60
  10  -1   4   61.59    5.70
  10   1   4   62.39    5.10
 -10   1  -4   64.29    6.20
  10   1   4   68.99    5.40
 -11  -1  -4    1.60    0.80
  11  -1   4    4.90    1.50
 -11  -1  -4    2.50    2.10
  11   1   4    2.20    0.90
  11   1   4    2.20    1.10
 -11   1  -4    3.30    1.80
 -12  -1  -4    1.50    2.70
  12  -1   4    2.30    1.40
  12  -1   4    3.00    1.40
 -12   1  -4    3.20    1.50
  12   1   4    3.20    1.40
  12   1   4    3.00    0.90
 -12   1  -4   -0.20    1.50
  13  -1   4   23.10    3.60
  13  -1   4   22.70    3.70
 -13  -1  -4   17.70    4.30
 -13   1  -4   12.90    2.70
 -13   1  -4   25.70    4.30
  13   1   4   23.20    2.70
 -14  -1  -4    5.70    2.60
  14  -1   4    5.60    1.90
  14  -1   4    3.70    1.60
  14   1   4    3.30    1.50
 -14   1  -4    1.40    1.90
 -15  -1  -4    5.50    3.40
  15  -1   4    3.40    1.60
  15   1   4    8.10    3.30
 -15   1  -4    7.60    2.90
  16  -1   4    1.00    1.60
 -16  -1  -4   -1.20    2.20
  16   1   4    0.40    1.50
 -16   1  -4   -3.20    2.30
 -16  -2   4   41.70    7.40
  15  -2  -4   -0.70    1.60
  15   2  -4    2.80    1.70
  14  -2  -4   15.00    3.40
 -14  -2   4   15.20    3.80
 -14   2   4   13.00    2.60
 -14   2   4   21.40    3.50
  14   2  -4   24.90    3.30
 -13  -2   4   18.90    4.30
  13  -2  -4   24.50    4.10
 -13   2   4   21.80    3.20
 -13   2   4   17.40    3.10
  13   2  -4   17.10    2.80
 -12  -2   4   17.10    4.10
  12  -2  -4    9.50    2.50
 -12   2   4   10.80    2.30
  12   2  -4   14.50    2.30
 -12   2   4   12.80    2.50
  11  -2  -4   99.39    8.60
 -11  -2   4  105.69    9.70
  11   2  -4   97.59    7.90
 -11   2   4   78.59    8.00
 -11   2   4  104.79    8.20
  10  -2  -4   18.50    3.40
 -10  -2   4   19.90    4.30
 -10   2   4   23.50    2.80
  10   2  -4   23.90    2.70
 -10   2   4   24.00    3.30
   9  -2  -4    8.30    2.20
   9  -2  -4   10.00    1.80
  -9   2   4    6.70    1.80
  -9   2   4    8.30    1.60
   9   2  -4   13.60    2.00
   8  -2  -4   96.69    7.90
  -8  -2   4   90.29    8.40
   8  -2  -4   82.49    7.10
  -8   2   4  103.59    7.30
   8   2  -4   91.99    7.30
  -8   2   4   77.49    7.50
   7  -2  -4  309.87   21.80
   7  -2  -4  267.67   21.00
  -7  -2   4  265.07   22.20
   7   2  -4  286.37   21.30
  -7   2   4  335.37   21.10
   7   2  -4  276.17   20.60
  -7   2   4  290.37   21.70
   7   2  -4  276.27   20.70
   6  -2  -4  718.93   45.70
  -6  -2   4  598.74   46.80
   6  -2  -4  614.64   45.60
   6  -2  -4  672.03   46.50
  -6   2   4  653.33   46.40
  -6   2   4  731.03   45.70
   6   2  -4  583.14   46.00
   6   2  -4  566.94   45.50
   6   2  -4  591.94   45.60
   5  -2  -4   25.90    2.00
   5  -2  -4   26.50    2.00
   5  -2  -4   24.40    2.80
  -5  -2   4   23.80    3.50
   5   2  -4   25.10    2.60
   5   2  -4   20.10    2.10
   5   2  -4   18.60    2.10
  -5   2   4   23.90    2.80
  -4  -2   4  528.45   37.20
   4   2  -4  500.25   36.40
  -4   2   4  559.14   37.00
   4   2  -4  461.05   36.40
   4   2  -4  484.15   36.60
  -3  -2   4    1.70    1.20
   3  -2  -4    5.00    1.50
   3  -2  -4    3.70    1.30
  -3  -2   4    6.50    1.50
   3   2  -4    4.50    1.20
   3   2  -4    3.40    1.20
   3   2  -4    3.80    1.20
  -3   2   4    4.80    1.30
   3   2  -4    3.40    1.00
  -3   2   4    3.60    1.40
   2  -2  -4  238.58   15.30
  -2  -2   4  230.58   15.90
   2  -2  -4  228.48   16.10
   2  -2  -4  228.98   16.00
  -2  -2   4  202.38   15.90
  -2  -2   4  199.58   15.70
   2   2  -4  209.78   15.80
  -2   2   4  195.18   15.90
  -2   2   4  228.08   15.90
  -2   2   4  220.48   16.00
   2   2  -4  178.98   15.70
   2   2  -4  198.48   15.70
   2   2  -4  206.98   16.00
   2   2  -4  194.68   15.70
   1  -2  -4  159.88   11.40
   1  -2  -4  131.49   11.10
  -1  -2   4  133.49   11.00
  -1  -2   4  147.29   11.10
   1  -2  -4  147.79   10.70
  -1  -2   4  133.29   11.00
   1   2  -4  150.28   11.20
  -1   2   4  158.98   11.20
  -1   2   4  165.98   10.70
  -1   2   4  139.59   11.20
  -1   2   4  139.69   11.20
   1   2  -4  136.19   11.10
   1   2  -4  140.59   11.00
   0  -2  -4  161.48   12.00
   0  -2  -4  145.49   12.20
   0  -2   4  151.48   12.20
   0  -2   4  143.19   12.10
   0  -2  -4  181.88   12.50
   0  -2   4  171.58   12.10
   0   2   4  165.58   12.00
   0   2  -4  157.68   12.20
   0   2   4  175.08   12.40
   0   2   4  158.48   12.20
   0   2  -4  171.08   12.10
   0   2  -4  142.79   12.10
   0   2  -4  167.88   12.10
  -1  -2  -4  280.57   20.00
  -1  -2  -4  270.47   20.10
  -1  -2  -4  241.48   19.90
   1  -2   4  250.67   19.90
   1  -2   4  255.37   20.00
   1   2   4  269.87   19.90
  -1   2  -4  290.97   19.80
  -1   2  -4  288.77   20.00
   1   2   4  282.87   19.90
  -1   2  -4  246.58   19.80
  -1   2  -4  287.57   19.70
   1   2   4  276.07   20.10
   2  -2   4    1.80    1.00
   2  -2   4    4.90    0.90
  -2  -2  -4    3.10    1.00
  -2  -2  -4    3.40    1.20
   2  -2   4    3.30    1.10
  -2  -2  -4    4.50    1.30
   2   2   4    4.30    1.30
   2   2   4    2.90    0.90
  -2   2  -4    4.00    0.80
  -2   2  -4    4.50    1.20
   2   2   4    6.60    1.40
  -2   2  -4    3.70    1.20
  -2   2  -4    3.50    0.80
   3  -2   4   32.20    3.30
   3  -2   4   33.30    2.80
  -3  -2  -4   37.30    3.60
  -3  -2  -4   32.00    3.00
  -3  -2  -4   36.30    3.50
   3  -2   4   29.60    3.20
   3   2   4   31.30    3.30
  -3   2  -4   34.40    3.00
   3   2   4   34.60    3.90
  -3   2  -4   32.50    2.80
   3   2   4   32.10    2.90
   4  -2   4  422.76   32.10
  -4  -2  -4  384.56   31.90
   4  -2   4  438.86   32.40
  -4  -2  -4  462.55   32.60
   4  -2   4  435.86   31.70
  -4  -2  -4  477.55   32.40
   4   2   4  424.26   31.80
  -4   2  -4  479.95   32.10
   4   2   4  422.26   32.10
  -4   2  -4  458.75   31.80
   5  -2   4    0.20    0.80
   5  -2   4   -0.20    0.80
   5  -2   4    0.70    0.60
  -5  -2  -4   -0.60    0.90
  -5  -2  -4    0.50    0.70
  -5   2  -4    1.70    0.70
   5   2   4    1.60    0.60
   5   2   4    1.10    0.80
   6  -2   4    5.20    1.20
   6  -2   4    6.10    1.60
  -6  -2  -4    5.80    1.90
   6  -2   4    7.60    1.70
  -6  -2  -4    3.70    1.00
   6   2   4    6.50    1.00
  -6   2  -4    4.40    1.20
   6   2   4    4.30    1.30
   7  -2   4  102.99    8.10
   7  -2   4  108.89    8.50
  -7  -2  -4  101.39    9.20
   7  -2   4  100.09    8.60
  -7  -2  -4   89.99    7.90
   7   2   4  114.19    7.70
   7   2   4   98.89    8.20
  -7   2  -4  103.09    8.30
   8  -2   4   21.90    2.90
  -8  -2  -4   24.90    2.50
   8  -2   4   24.40    3.50
  -8   2  -4   27.80    3.00
   9  -2   4  110.89    9.60
   9  -2   4  113.89    9.90
  -9  -2  -4  130.79   10.90
  -9  -2  -4  105.09    9.00
   9   2   4  122.49    8.80
   9   2   4  122.69    9.40
  -9   2  -4  119.99    9.60
  10  -2   4   53.79    5.40
 -10  -2  -4   53.79    6.30
 -10  -2  -4   45.20    4.50
  10  -2   4   49.90    5.20
  10   2   4   59.09    4.30
  10   2   4   59.49    5.00
 -10   2  -4   55.69    5.30
 -10   2  -4   50.49    5.40
  11  -2   4   40.60    4.60
  11  -2   4   41.90    4.50
  11   2   4   43.10    3.50
 -11   2  -4   38.10    4.60
  11   2   4   34.80    4.70
  12  -2   4   -0.30    1.30
  12  -2   4    2.50    1.90
 -12  -2  -4    0.90    2.00
 -12   2  -4    2.20    1.60
 -12   2  -4    0.60    1.40
  12   2   4    2.20    1.40
 -13  -2  -4    1.80    1.90
  13  -2   4    0.70    1.60
  13  -2   4   -1.30    1.40
 -13   2  -4    2.20    1.60
 -13   2  -4    0.40    1.50
  13   2   4    1.10    1.20
 -14  -2  -4    2.90    2.50
  14  -2   4    0.60    1.70
  14  -2   4    2.10    1.90
  14   2   4   -0.50    1.20
 -14   2  -4   -1.90    1.50
 -14   2  -4    0.50    2.00
  15  -2   4    3.90    3.30
 -15  -2  -4    6.20    3.40
  15   2   4    2.70    1.70
 -15  -3   4    8.60    5.40
  15  -3  -4    2.80    2.40
 -14  -3   4    1.10    2.60
 -14   3   4    0.10    1.60
  14   3  -4    1.90    1.60
 -13  -3   4   11.50    3.50
  13  -3  -4   15.90    4.00
 -13   3   4   12.50    3.00
  13   3  -4   14.20    2.60
  12  -3  -4    1.80    1.90
 -12  -3   4    0.50    2.10
  12   3  -4    2.30    1.40
 -12   3   4    4.30    2.00
 -11  -3   4  112.29   11.30
  11  -3  -4  119.29   10.70
 -11   3   4  113.49   10.20
 -11   3   4  116.09    9.50
  11   3  -4  127.69    9.80
  10  -3  -4   43.20    3.70
  10  -3  -4   47.40    3.70
  10  -3  -4   43.30    5.40
 -10   3   4   53.29    5.10
  10   3  -4   51.69    4.80
  -9  -3   4    2.80    1.90
   9  -3  -4    4.30    2.10
   9   3  -4    3.70    0.70
   9   3  -4    2.90    1.40
  -9   3   4    3.60    1.60
  -8  -3   4   96.39    9.00
   8  -3  -4   92.79    8.40
   8   3  -4   89.29    7.10
  -8   3   4   90.39    8.20
   8   3  -4   95.09    7.80
   7  -3  -4  515.95   35.80
  -7  -3   4  467.15   36.10
   7   3  -4  470.45   34.70
   7   3  -4  463.95   35.10
   7   3  -4  447.16   34.50
  -7   3   4  514.75   35.80
  -6  -3   4  123.49   10.80
   6  -3  -4  126.99   10.50
  -6   3   4  138.69   10.60
   6   3  -4  119.79    9.60
   6   3  -4  121.39    9.70
   6   3  -4  125.59   10.10
   5  -3  -4   49.30    4.40
   5   3  -4   33.50    3.50
   5   3  -4   33.30    4.10
   5   3  -4   38.50    3.60
   4  -3  -4   25.90    3.30
  -4  -3   4   30.90    3.30
  -4  -3   4   21.10    3.30
   4   3  -4   24.20    3.00
  -4   3   4   27.80    3.30
   4   3  -4   24.70    2.80
   3  -3  -4  226.08   16.60
  -3  -3   4  206.58   16.30
  -3  -3   4  225.18   16.30
   3   3  -4  184.78   16.00
   3   3  -4  196.78   16.00
  -3   3   4  234.38   16.60
   2  -3  -4   81.59    6.30
  -2  -3   4   79.69    7.20
  -2  -3   4   87.29    7.20
  -2  -3   4   82.99    7.20
   2  -3  -4   91.69    7.50
   2   3  -4   72.39    7.00
   2   3  -4   85.99    7.30
  -2   3   4   97.89    6.40
  -2   3   4   82.29    7.40
  -1  -3   4   16.60    2.60
   1  -3  -4   17.50    1.90
  -1  -3   4   17.20    2.70
   1  -3  -4   23.30    3.30
  -1  -3   4   19.00    2.30
   1   3  -4   21.30    3.00
   1   3  -4   19.30    2.70
  -1   3   4   21.90    3.00
   1   3  -4   18.30    2.50
  -1   3   4   18.70    1.90
   0  -3  -4  706.13   50.49
   0  -3   4  675.23   50.29
   0  -3   4  671.73   50.19
   0  -3  -4  687.83   49.80
   0  -3   4  704.43   49.90
   0   3  -4  719.43   49.99
   0   3  -4  688.43   50.39
   0   3   4  646.14   50.19
   0   3  -4  706.13   49.99
   0   3   4  699.73   49.80
   1  -3   4   47.00    5.00
   1  -3   4   52.59    5.00
  -1  -3  -4   54.79    4.80
  -1  -3  -4   48.00    5.10
  -1   3  -4   57.89    4.60
   1   3   4   56.29    5.00
   1   3   4   56.49    4.80
  -1   3  -4   50.49    5.20
  -2  -3  -4  158.58   12.70
   2  -3   4  148.09   12.60
  -2  -3  -4  164.18   12.50
   2  -3   4  151.58   12.50
  -2   3  -4  158.28   11.80
  -2   3  -4  156.58   12.70
  -2   3  -4  165.48   11.90
   2   3   4  163.48   12.40
  -3  -3  -4   11.80    2.40
  -3  -3  -4   11.50    2.40
   3  -3   4    9.40    2.10
   3  -3   4    6.10    1.80
  -3   3  -4   14.30    2.60
  -3   3  -4   10.20    1.40
  -3   3  -4    8.50    1.10
   3   3   4   12.40    2.40
   3   3   4    7.70    1.70
   4  -3   4  236.98   19.30
  -4  -3  -4  267.57   19.60
  -4  -3  -4  263.37   19.70
  -4   3  -4  262.57   18.50
   4   3   4  255.57   19.00
  -4   3  -4  214.58   21.10
  -4   3  -4  262.07   18.50
   4   3   4  255.17   19.40
   5  -3   4   41.50    4.40
   5  -3   4   42.10    3.40
   5  -3   4   34.20    4.30
  -5   3  -4   39.30    3.40
  -5   3  -4   40.70    4.60
  -5   3  -4   47.90    3.50
   6  -3   4   18.40    1.90
  -6  -3  -4   21.70    3.50
   6  -3   4   18.80    3.20
   6  -3   4   17.10    3.20
   6   3   4   24.10    2.20
  -6   3  -4   17.90    3.20
   6   3   4   20.00    3.10
  -6   3  -4   20.20    2.00
   7  -3   4    1.10    1.20
   7  -3   4   -1.20    0.90
   7  -3   4   -0.40    0.60
  -7   3  -4    1.90    0.80
  -7   3  -4   -0.40    1.10
  -8  -3  -4  113.19    9.70
   8  -3   4   98.09    9.10
   8  -3   4   92.89    7.80
   8  -3   4   89.69    8.70
  -8   3  -4   83.99    8.90
  -8   3  -4  104.09    8.00
   8   3   4  122.79    7.80
   9  -3   4   68.19    7.10
  -9  -3  -4   70.59    7.70
   9  -3   4   65.89    6.00
   9  -3   4   68.79    7.10
   9   3   4   84.49    5.80
  -9   3  -4   82.69    6.30
   9   3   4   78.39    6.80
  -9   3  -4   67.19    7.10
 -10  -3  -4   16.10    4.10
  10  -3   4   13.70    3.20
  10  -3   4   23.10    3.90
  10   3   4   20.80    2.00
  10   3   4   19.90    3.20
 -10   3  -4   17.80    3.50
 -10   3  -4   18.70    2.60
  11  -3   4    0.40    1.50
 -11  -3  -4    5.20    2.80
  11  -3   4   -0.90    1.70
  11   3   4    1.20    1.40
 -11   3  -4    1.00    1.10
 -11   3  -4   -1.50    1.20
  11   3   4    2.30    0.70
 -12  -3  -4    2.70    2.70
  12  -3   4   -0.10    1.80
  12  -3   4    4.50    2.10
 -12   3  -4    2.10    1.30
  12   3   4   -1.20    1.10
 -12   3  -4    1.40    1.70
  13  -3   4    4.90    2.10
 -13  -3  -4    1.60    2.50
  13   3   4    7.00    2.00
 -13   3  -4    3.40    1.90
  14  -3   4   17.20    3.70
 -14  -3  -4   12.90    3.80
  14  -3   4   13.70    3.90
 -14   3  -4    9.90    3.00
  14   3   4   11.50    2.50
  13  -4  -4  102.59   10.20
 -13  -4   4  107.09   10.80
 -13   4   4   92.69    9.40
  13   4  -4  104.69    9.00
 -12  -4   4   13.60    3.90
  12  -4  -4   12.90    3.70
  12   4  -4    9.60    2.50
 -11  -4   4   50.89    6.60
  11  -4  -4   48.90    6.20
 -11   4   4   55.99    6.20
  11   4  -4   54.69    5.50
  10  -4  -4   88.69    9.10
 -10  -4   4   85.09    9.40
  10   4  -4  100.59    8.30
   9  -4  -4    6.30    2.40
  -9  -4   4    0.40    1.70
  -9   4   4    1.10    1.60
   9   4  -4   -0.30    1.10
  -8  -4   4   75.99    8.10
   8  -4  -4   81.79    7.90
   8   4  -4   73.99    6.30
  -8   4   4   80.49    7.80
   8   4  -4   80.89    7.30
  -7  -4   4   78.89    8.10
   7  -4  -4   79.79    8.10
   7   4  -4   85.79    7.50
   7   4  -4   79.29    6.90
  -7   4   4   88.09    8.10
  -6  -4   4   13.80    3.10
   6  -4  -4   16.60    3.50
   6   4  -4   16.80    3.10
   6   4  -4   14.50    2.40
  -6   4   4   17.20    3.40
   5  -4  -4    3.80    2.00
  -5  -4   4    2.70    1.50
  -5  -4   4    4.70    2.10
   5   4  -4    1.00    1.20
  -5   4   4    2.70    1.80
   5   4  -4    2.10    1.50
   4  -4  -4    7.00    2.60
  -4  -4   4    9.90    2.30
   4   4  -4   10.00    2.20
  -4   4   4    9.20    2.40
   4   4  -4    7.60    2.10
   3  -4  -4   36.70    4.70
  -3  -4   4   36.40    4.30
  -3  -4   4   33.20    4.10
   3   4  -4   38.70    4.20
  -3   4   4   44.60    4.70
   2  -4  -4   34.80    4.30
  -2  -4   4   30.20    3.90
  -2  -4   4   36.10    3.90
   2  -4  -4   34.00    2.80
   2   4  -4   32.40    3.90
  -2   4   4   36.60    2.80
  -2   4   4   34.20    2.90
  -2   4   4   31.80    4.00
   2   4  -4   34.10    3.90
   1  -4  -4   20.70    2.30
  -1  -4   4   19.90    3.40
   1  -4  -4   26.00    4.30
  -1  -4   4   27.90    3.40
  -1   4   4   19.40    2.30
   1   4  -4   30.10    3.10
  -1   4   4   23.20    3.70
   1   4  -4   24.10    3.70
   0  -4   4  188.48   14.70
   0  -4   4  197.38   15.60
   0  -4  -4  201.98   15.80
   0  -4  -4  200.18   14.80
   0  -4   4  186.58   15.40
   0   4  -4  195.98   14.90
   0   4   4  200.28   14.70
   0   4  -4  187.28   15.50
   0   4   4  189.38   15.50
   1  -4   4   41.30    4.50
  -1  -4  -4   42.60    4.70
  -1  -4  -4   37.10    4.00
   1  -4   4   38.10    4.40
  -1   4  -4   41.20    3.90
   1   4   4   45.10    4.50
  -1   4  -4   39.40    3.70
  -1   4  -4   34.00    4.50
   2  -4   4  164.38   14.00
   2  -4   4  184.78   14.10
  -2  -4  -4  170.18   13.60
  -2  -4  -4  167.98   14.10
  -2   4  -4  172.58   14.20
   2   4   4  172.48   13.80
  -2   4  -4  176.38   13.00
  -3  -4  -4  112.39    8.10
   3  -4   4   76.39    7.80
   3  -4   4   85.99    8.00
  -3  -4  -4   86.09    8.00
  -3   4  -4   85.39    6.70
   3   4   4   89.89    7.90
  -3   4  -4   85.09    6.60
  -3   4  -4   76.09    7.90
   3   4   4   93.39    7.70
  -4  -4  -4    7.20    2.20
  -4  -4  -4   13.20    2.60
   4  -4   4    4.30    1.90
   4  -4   4    3.00    1.80
   4   4   4    6.90    1.80
  -4   4  -4    3.10    1.90
   4   4   4    6.50    2.10
   5  -4   4  429.66   34.80
   5  -4   4  421.26   35.00
  -5  -4  -4  494.15   35.20
   5   4   4  508.85   35.00
   5   4   4  513.75   34.40
  -5   4  -4  419.96   35.00
   6  -4   4    4.50    1.80
  -6  -4  -4    7.20    2.60
   6  -4   4    8.10    2.50
  -6  -4  -4    9.10    2.40
   6   4   4    7.70    1.60
   6   4   4    5.30    2.10
  -6   4  -4    5.40    2.20
   7  -4   4    6.00    2.40
   7  -4   4    1.30    1.70
  -7  -4  -4    2.20    1.90
   7   4   4    5.90    1.90
  -7   4  -4    0.80    1.70
   8  -4   4   27.60    4.70
   8  -4   4   25.10    4.40
  -8  -4  -4   30.40    5.60
  -8   4  -4   31.10    4.90
   8   4   4   33.10    3.10
   8   4   4   32.00    4.60
  -9  -4  -4   40.60    6.20
   9  -4   4   47.30    6.70
   9  -4   4   34.40    5.40
   9   4   4   41.90    4.80
  -9   4  -4   45.70    5.50
  10  -4   4   -1.20    1.30
 -10  -4  -4    0.60    2.10
  10  -4   4   -0.70    1.60
  10   4   4   -0.40    0.70
 -10   4  -4    0.70    2.00
  10   4   4   -0.80    1.40
  11  -4   4   15.70    3.70
  11  -4   4   14.80    3.70
 -11  -4  -4   12.00    3.50
 -11   4  -4    9.50    2.80
  11   4   4   18.30    3.30
  12  -4   4   35.90    5.40
  12  -4   4   32.90    5.50
 -12   4  -4   29.80    5.20
 -13  -4  -4   19.80    5.10
 -13   4  -4   16.70    3.90
  13   4   4   20.50    3.50
  12  -5  -4   10.80    4.20
 -12  -5   4   25.30    8.40
  11  -5  -4   42.40    6.70
 -11  -5   4   43.60    7.00
  11   5  -4   34.90    5.10
 -11   5   4   31.40    5.30
 -10  -5   4   20.50    4.50
  10  -5  -4   12.20    3.30
 -10   5   4   13.90    3.70
  10   5  -4    4.00    2.40
  -9  -5   4   10.90    3.80
   9  -5  -4    8.10    3.00
   9   5  -4    9.50    2.80
   9   5  -4    4.90    1.60
  -9   5   4    6.30    2.80
   8  -5  -4    1.00    1.80
  -8  -5   4    0.50    2.00
  -8   5   4    1.60    2.20
   8   5  -4    5.90    2.20
   8   5  -4    0.50    1.20
  -7  -5   4   26.60    4.60
   7  -5  -4   30.40    5.30
   7   5  -4   26.90    3.90
   7   5  -4   32.40    4.70
  -7   5   4   29.60    5.10
  -6  -5   4    9.90    3.10
   6  -5  -4   14.10    3.40
  -6   5   4    7.00    2.70
   6   5  -4    6.70    2.20
   6   5  -4    6.10    2.00
  -5  -5   4   34.20    4.50
  -5  -5   4   38.30    8.00
   5  -5  -4   33.80    5.80
  -5   5   4   32.70    5.40
   5   5  -4   35.70    4.20
   5   5  -4   32.30    5.20
  -4  -5   4  103.29    7.90
   4  -5  -4   68.79    8.00
   4   5  -4   64.89    7.40
   4   5  -4   86.09    7.60
  -3  -5   4   30.10    5.00
   3  -5  -4   36.50    5.80
  -3  -5   4   38.00    4.40
  -3   5   4   40.10    5.60
   3   5  -4   38.50    4.60
   3   5  -4   38.50    4.50
   3   5  -4   40.70    4.70
   2  -5  -4   46.40    6.70
  -2  -5   4   57.59    4.90
  -2  -5   4   37.90    5.00
  -2   5   4   49.70    5.50
   2   5  -4   40.00    5.10
   2   5  -4   40.00    4.90
   2   5  -4   39.20    4.60
  -1  -5   4   14.60    2.50
   1  -5  -4   15.00    3.70
   1  -5  -4   13.70    1.80
  -1  -5   4   10.00    3.00
   1   5  -4   12.50    2.50
  -1   5   4   12.70    1.90
   1   5  -4    9.00    2.70
  -1   5   4   11.00    1.90
  -1   5   4   13.10    3.00
   0  -5   4    5.90    2.80
   0  -5  -4   10.70    3.20
   0  -5  -4   11.50    2.00
   0  -5   4   11.70    2.00
   0   5  -4   10.20    2.10
   0   5   4    6.20    2.50
   0   5  -4   10.60    2.70
  -1  -5  -4  110.39   10.50
   1  -5   4  120.49   10.50
  -1  -5  -4  115.29    9.40
   1   5   4  116.59   10.20
  -1   5  -4  115.29    9.10
  -1   5  -4  108.69   10.40
  -2  -5  -4   47.70    5.00
   2  -5   4   35.00    5.50
   2  -5   4   38.90    5.70
   2   5   4   49.40    5.00
  -2   5  -4   34.20    5.50
  -2   5  -4   32.00    3.30
  -3  -5  -4  212.98   16.40
  -3  -5  -4  205.38   17.10
   3  -5   4  207.58   17.00
   3  -5   4  199.58   16.90
   3   5   4  230.78   16.70
  -3   5  -4  166.98   16.70
   3   5   4  211.38   16.90
   4  -5   4   20.40    4.20
   4  -5   4   20.40    4.00
  -4  -5  -4   21.80    4.30
  -4  -5  -4   20.70    3.60
  -4   5  -4   21.50    4.30
   4   5   4   32.20    3.80
   4   5   4   23.30    4.00
  -5  -5  -4   64.49    6.40
  -5  -5  -4   55.19    6.10
   5  -5   4   49.80    6.10
   5  -5   4   49.50    6.10
  -5   5  -4   53.19    6.20
   5   5   4   51.89    5.40
   5   5   4   50.09    5.80
   6  -5   4    5.60    2.50
  -6  -5  -4    1.20    1.90
   6  -5   4    0.10    1.40
  -6  -5  -4    0.50    1.50
   6   5   4    1.20    1.30
   6   5   4   -2.10    1.60
  -6   5  -4    1.50    2.00
  -7  -5  -4   60.89    6.90
   7  -5   4   51.89    6.60
   7  -5   4   58.99    6.70
   7   5   4   70.19    6.80
   7   5   4   54.29    5.40
  -7   5  -4   57.29    6.80
  -8  -5  -4    1.60    2.40
   8  -5   4    0.60    1.80
   8  -5   4    1.70    1.90
   8   5   4    4.60    1.50
  -8   5  -4   -0.10    1.60
   8   5   4    4.70    2.20
  -9  -5  -4   18.20    4.40
   9  -5   4   13.00    3.60
   9  -5   4   16.80    4.00
   9   5   4   13.20    3.10
   9   5   4   17.30    2.40
  -9   5  -4   11.50    3.40
 -10  -5  -4   34.80    6.30
  10  -5   4   44.40    5.80
  10   5   4   50.89    6.20
 -10   5  -4   40.40    6.30
 -11  -5  -4   23.90    5.20
  11  -5   4   40.00    6.60
 -11   5  -4   16.00    6.40
  11   5   4   27.30    4.50
   9  -6  -4   48.10    7.70
  -9  -6   4   43.20    6.80
  -9   6   4   46.30    7.10
   9   6  -4   41.30    6.00
  -8  -6   4   -0.90    2.40
   8  -6  -4    3.30    2.80
   8   6  -4    0.90    1.90
   8   6  -4   -3.20    1.40
  -8   6   4   -3.10    1.80
  -7  -6   4    8.30    2.80
   7  -6  -4    2.90    2.90
   7   6  -4    0.70    2.00
  -7   6   4    2.60    4.00
   7   6  -4    0.10    1.80
  -6  -6   4    4.20    2.30
   6  -6  -4    5.50    2.90
   6   6  -4    5.90    2.50
  -6   6   4    3.60    2.40
   6   6  -4   -0.20    1.90
  -5  -6   4   20.50    4.20
  -5  -6   4   11.70    3.10
   5  -6  -4   14.00    4.00
   5   6  -4   11.40    3.20
   5   6  -4    8.50    3.00
   5   6  -4   10.00    3.20
  -5   6   4   10.40    3.50
   4  -6  -4    1.00    2.70
  -4  -6   4    1.50    2.20
  -4  -6   4    5.30    2.20
  -4   6   4    2.00    2.00
   4   6  -4   -2.00    1.40
   4   6  -4    0.90    1.80
   4   6  -4    0.00    1.80
  -3  -6   4    2.00    2.30
  -3  -6   4    3.20    1.60
   3  -6  -4    0.50    2.40
  -3   6   4    1.10    1.60
   3   6  -4    0.40    1.80
   3   6  -4    1.70    1.50
   3   6  -4    0.70    1.80
   2  -6  -4   34.80    6.20
  -2  -6   4   41.70    6.20
  -2  -6   4   40.60    4.60
   2   6  -4   46.10    4.90
   2   6  -4   44.70    5.50
  -2   6   4   45.10    6.60
   2   6  -4   42.40    6.00
   1  -6  -4    2.70    2.40
  -1  -6   4    1.90    1.80
  -1  -6   4    1.90    1.20
  -1   6   4    2.00    1.80
   1   6  -4    1.40    1.90
   1   6  -4   -0.80    1.30
   1   6  -4   -0.30    1.70
   0  -6  -4    4.00    1.30
   0  -6   4    1.60    2.30
   0  -6  -4    8.20    3.30
   0   6  -4    1.60    1.90
   0   6  -4    1.70    1.40
   0   6   4    1.90    1.30
   0   6   4    8.20    2.70
  -1  -6  -4    9.60    3.10
   1  -6   4    6.90    3.00
  -1   6  -4    8.60    1.90
   1   6   4    9.90    2.90
  -1   6  -4    5.20    2.20
   2  -6   4    4.40    2.30
  -2  -6  -4    6.60    2.70
  -2   6  -4    2.90    2.50
   2   6   4    2.30    2.40
   2   6   4    2.60    1.90
  -3  -6  -4   77.59    7.90
  -3  -6  -4   56.79    6.50
   3  -6   4   69.19    7.80
   3   6   4   69.19    7.60
  -3   6  -4   69.79    7.60
   3   6   4   78.59    7.40
  -4  -6  -4   34.70    4.40
  -4  -6  -4   38.20    5.90
   4  -6   4   19.90    4.80
   4   6   4   36.20    4.60
   4   6   4   34.00    5.50
  -4   6  -4   22.30    4.90
  -5  -6  -4   46.30    6.90
   5  -6   4   38.00    6.30
  -5  -6  -4   41.80    5.30
   5   6   4   44.70    6.40
  -5   6  -4   42.90    6.60
   5   6   4   38.80    5.10
  -6  -6  -4  113.19   10.80
  -6  -6  -4  131.49   11.80
   6  -6   4  108.49   11.10
   6   6   4  140.89   10.60
   6   6   4  122.99   11.30
  -6   6  -4   89.99   10.80
  -7  -6  -4   34.40    5.80
   7  -6   4   44.90    6.70
   7   6   4   49.20    6.00
   7   6   4   48.80    4.90
  -7   6  -4   31.00    6.20
   8  -6   4    6.10    3.00
  -8  -6  -4    4.30    2.80
   8   6   4    7.70    2.90
   8   6   4    5.70    2.10
  -8   6  -4    7.80    3.10
  -4  -7   4   -2.70    2.10
   4  -7  -4   -2.50    2.40
  -4  -7   4    6.40    3.20
   4   7  -4   -1.70    2.20
   4   7  -4    1.70    2.20
   4   7  -4   -0.10    2.90
  -3  -7   4   30.00    6.10
   3  -7  -4   30.50    6.00
   3   7  -4   36.80    5.60
   3   7  -4   28.70    6.80
  -3   7   4   35.00    6.00
  -2  -7   4   11.90    3.60
   2  -7  -4    6.00    3.30
  -2   7   4    5.20    3.00
   2   7  -4   10.20    3.20
  -1  -7   4    2.50    2.70
   1  -7  -4    7.70    3.80
   1   7  -4    3.10    2.50
   1   7  -4    6.20    2.90
  -1   7   4    7.30    3.20
   0  -7  -4   15.00    3.80
   0  -7   4    9.90    4.70
   0   7  -4    4.90    2.90
   0   7   4    5.40    2.90
  -1  -7  -4   18.20    4.80
   1  -7   4   27.90    6.40
   1   7   4   20.50    4.80
   1   7   4   25.70    5.10
  -1   7  -4   27.30    5.40
   2  -7   4    0.30    2.20
  -2  -7  -4   -1.60    2.40
  -2   7  -4    1.20    2.60
   2   7   4   -2.20    2.00
   2   7   4   -0.50    1.90
   3  -7   4    2.20    2.90
  -3  -7  -4    6.70    3.70
   3   7   4    0.30    2.70
  -3   7  -4    1.40    2.80
   3   7   4    2.50    2.40
 -16   0   5    5.30    2.90
  16   0  -5    1.50    1.60
 -15   0   5    0.50    2.10
  15   0  -5    1.30    1.60
 -14   0   5    4.40    2.20
  14   0  -5    1.60    1.40
 -13   0   5    1.40    1.70
  13   0  -5    0.90    1.20
  12   0  -5    0.10    1.10
 -12   0   5   -0.80    1.40
  -9   0   5    1.00    1.40
  -8   0   5   -0.10    0.20
   8   0  -5    0.60    0.80
  -8   0   5   -0.20    0.30
  -8   0   5   -0.20    1.10
  -7   0   5   -0.40    0.30
   7   0  -5   -0.10    0.70
  -7   0   5   -0.20    1.00
  -6   0   5   -0.20    0.30
  -6   0   5   -0.30    0.70
   6   0  -5   -0.90    0.70
   6   0  -5   -0.40    0.40
  -6   0   5    0.90    0.30
   5   0  -5    0.20    0.40
  -5   0   5    0.00    0.50
  -5   0   5    0.50    0.40
  -5   0   5   -0.30    0.80
   5   0  -5    1.80    0.90
  -5   0   5    0.00    0.30
  -4   0   5    0.10    0.20
   4   0  -5   -0.40    0.70
   4   0  -5   -0.10    0.50
  -4   0   5    0.10    0.70
  -4   0   5    0.20    0.40
   4   0  -5   -0.30    0.40
  -3   0   5    0.10    0.30
   3   0  -5    0.00    0.40
   3   0  -5    0.20    0.40
  -3   0   5    0.50    0.80
   3   0  -5    0.70    0.80
  -3   0   5    0.30    0.40
   2   0  -5   -0.40    0.30
   2   0  -5   -0.10    0.30
   2   0  -5    0.80    0.80
  -2   0   5    0.20    0.30
  -2   0   5    2.60    0.90
  -2   0   5    0.10    0.30
   2   0  -5    4.70    1.10
   1   0  -5   -0.40    0.50
   1   0  -5    0.10    0.30
  -1   0   5    0.50    0.20
   1   0  -5    0.20    0.50
   1   0  -5    0.10    0.20
  -1   0   5   -0.10    0.20
  -1   0   5   -0.20    0.50
   0   0   5    0.00    0.50
   0   0  -5    0.30    0.30
   0   0   5    0.40    0.30
   0   0  -5    0.70    0.60
   0   0  -5    0.70    0.30
   0   0   5    0.40    0.30
  -1   0  -5   -0.20    0.30
   1   0   5    0.20    0.40
  -1   0  -5    0.50    0.30
   1   0   5    0.70    0.60
  -1   0  -5    0.50    0.60
   1   0   5    0.20    0.30
   1   0   5   -0.40    0.20
   2   0   5    0.60    0.70
  -2   0  -5    0.10    0.30
   2   0   5    0.20    0.30
  -2   0  -5    0.20    0.40
   2   0   5   -0.50    0.30
  -2   0  -5   -0.70    0.70
  -3   0  -5   -0.80    0.80
  -3   0  -5    0.00    0.30
   3   0   5    0.70    0.40
   3   0   5    0.00    0.40
  -3   0  -5   -0.20    0.40
   3   0   5    0.90    0.80
   4   0   5    0.30    0.40
  -4   0  -5   -0.20    0.40
   4   0   5    0.20    0.90
  -4   0  -5    1.50    0.90
  -4   0  -5    0.10    0.30
   5   0   5   -1.10    0.70
  -5   0  -5    0.10    0.40
   5   0   5   -0.20    0.40
  -5   0  -5   -0.70    0.80
   5   0   5   -0.70    0.40
  -5   0  -5   -0.30    0.30
   6   0   5    0.20    0.50
  -6   0  -5   -0.40    0.30
   6   0   5    0.50    0.50
  -6   0  -5   -0.40    0.80
   7   0   5   -0.10    0.50
  -7   0  -5   -0.10    0.40
   7   0   5   -0.20    0.60
  -7   0  -5   -0.10    1.10
   8   0   5   -0.30    0.70
   8   0   5   -0.20    0.70
  -8   0  -5   -0.40    0.40
  -8   0  -5    1.10    0.90
   9   0   5   -0.70    0.70
  -9   0  -5    0.60    1.30
   9   0   5   -0.40    0.70
  10   0   5    0.00    0.80
 -10   0  -5    1.10    1.50
  10   0   5    0.00    0.70
  11   0   5    0.80    0.90
 -11   0  -5    2.60    1.40
  11   0   5    1.80    1.00
 -12   0  -5    0.30    1.80
  12   0   5    0.60    1.10
  12   0   5    0.40    1.00
 -13   0  -5    3.60    2.30
  13   0   5    2.40    1.20
  13   0   5    1.40    1.10
 -14   0  -5    4.00    2.10
  14   0   5   -0.40    1.20
 -15   0  -5    2.10    2.10
  15   0   5    1.30    1.10
  16   0   5    2.50    2.10
  16  -1  -5   18.50    3.60
  16   1  -5   17.20    3.00
 -16   1   5    7.50    3.40
 -15  -1   5   49.60    6.30
  15  -1  -5   38.70    5.10
 -15   1   5   51.29    6.50
  15   1  -5   45.40    4.80
  14  -1  -5   34.00    4.30
 -14  -1   5   36.50    5.50
 -14   1   5   25.60    4.50
  14   1  -5   39.70    4.00
  13  -1  -5    2.70    1.90
 -13  -1   5   -0.70    1.90
 -13   1   5    2.20    1.80
 -13   1   5   -0.20    0.70
  13   1  -5    1.60    1.20
 -12  -1   5    2.80    2.10
 -12   1   5    1.90    0.80
 -12   1   5    1.50    0.80
 -12   1   5   -1.00    1.20
 -11  -1   5   25.20    4.40
  11  -1  -5   23.20    3.50
 -11   1   5   22.00    2.40
  11   1  -5   23.90    2.80
 -11   1   5   24.00    3.50
 -11   1   5   26.30    2.30
  10  -1  -5   46.10    4.60
 -10   1   5   44.40    4.10
 -10   1   5   47.20    4.80
 -10   1   5   48.00    4.00
  -9  -1   5   16.20    3.10
   9  -1  -5   12.50    2.20
   9   1  -5   13.50    2.00
  -9   1   5   11.30    2.30
  -9   1   5   12.90    1.80
  -9   1   5   11.90    1.80
   8  -1  -5   13.50    2.30
   8   1  -5   12.70    1.80
  -8   1   5    8.60    1.60
  -8   1   5   11.60    2.10
  -8   1   5   14.00    1.90
   7  -1  -5    5.40    1.50
   7  -1  -5    6.30    1.50
  -7  -1   5    3.90    1.90
  -7   1   5    3.70    1.30
   7   1  -5    8.60    1.40
  -7   1   5    4.40    1.20
   6  -1  -5   93.19    7.50
   6  -1  -5  103.29    7.60
  -6  -1   5   91.59    8.10
  -6   1   5   94.59    7.50
  -6   1   5   92.19    7.40
   6   1  -5   99.99    7.30
  -6   1   5   87.49    7.40
   5  -1  -5  125.09    9.80
   5  -1  -5  128.59    9.90
  -5  -1   5  122.29   10.40
   5  -1  -5  146.49   10.00
   5   1  -5  133.39    9.70
  -5   1   5  120.29    9.80
  -5   1   5  137.49    9.90
  -5   1   5  121.49    9.80
   4  -1  -5  471.35   31.30
   4  -1  -5  477.35   31.10
   4  -1  -5  458.45   31.10
   4  -1  -5  411.06   31.20
  -4  -1   5  369.06   31.00
  -4  -1   5  398.56   30.70
  -4  -1   5  427.76   31.60
   4   1  -5  393.36   30.70
   4   1  -5  424.46   31.60
  -4   1   5  402.46   31.20
   4   1  -5  441.46   31.00
  -4   1   5  489.95   31.10
   4   1  -5  432.76   30.60
   3  -1  -5  453.45   31.60
   3  -1  -5  459.05   31.40
  -3  -1   5  415.26   31.90
   3  -1  -5  494.25   31.50
  -3  -1   5  374.46   31.30
   3  -1  -5  420.16   31.60
  -3   1   5  433.96   31.60
   3   1  -5  489.15   31.70
   3   1  -5  401.46   31.20
  -3   1   5  445.36   31.60
  -3   1   5  423.66   31.60
   2  -1  -5 1209.78   83.99
  -2  -1   5 1034.30   83.89
   2  -1  -5 1172.68   83.99
   2  -1  -5 1243.58   84.29
   2  -1  -5 1165.18   84.19
   2   1  -5 1155.98   84.39
  -2   1   5 1157.48   84.09
   2   1  -5 1075.59   83.89
   2   1  -5 1233.18   84.09
  -2   1   5 1222.78   83.99
   2   1  -5 1242.48   83.99
  -2   1   5 1219.28   84.19
  -1   1   5 9999.00  722.43
   0  -1  -5 2456.35  165.88
   0  -1   5 2415.86  165.88
   0  -1   5 2264.37  165.58
   0  -1  -5 2053.19  165.68
   0   1   5 2328.47  165.68
   0   1   5 2321.67  165.78
   0   1  -5 2455.35  165.78
   0   1  -5 2221.38  165.58
   0   1   5 2430.16  165.78
  -1  -1  -5 1889.71  127.69
  -1  -1  -5 1575.64  127.49
   1  -1   5 1796.22  127.59
  -1  -1  -5 1903.01  127.79
   1  -1   5 1726.43  127.49
   1  -1   5 1806.32  127.69
   1   1   5 1666.83  127.69
  -1   1  -5 1911.51  127.59
   1   1   5 1725.13  127.49
   1   1   5 1867.51  127.79
  -1   1  -5 1768.52  127.39
  -1   1  -5 1847.62  127.59
   2  -1   5   29.70    2.80
  -2  -1  -5   28.20    2.60
  -2  -1  -5   34.40    2.90
   2  -1   5   32.20    2.70
   2  -1   5   30.30    2.60
  -2  -1  -5   30.60    3.10
  -2   1  -5   31.40    2.80
   2   1   5   28.70    2.50
   2   1   5   31.20    3.00
   2   1   5   32.60    2.90
  -2   1  -5   31.70    2.50
  -2   1  -5   31.50    2.70
   2   1   5   29.90    2.80
  -3  -1  -5    0.10    0.40
  -3  -1  -5    1.00    0.80
  -3  -1  -5    0.30    0.90
   3  -1   5    0.20    0.70
  -3  -1  -5   -0.50    0.70
   3  -1   5    0.20    0.60
   3  -1   5    0.20    0.50
  -3   1  -5    1.70    0.80
   3   1   5   -0.40    0.60
   3   1   5    0.60    0.40
   3   1   5   -0.10    0.80
  -3   1  -5    0.30    0.60
  -3   1  -5    0.40    0.40
   3   1   5    0.60    0.60
  -4  -1  -5    1.10    0.70
   4  -1   5   -0.10    0.50
  -4  -1  -5   -0.10    0.80
   4  -1   5    0.80    0.70
  -4  -1  -5    0.40    0.40
   4  -1   5    0.90    0.70
  -4   1  -5    0.70    0.50
  -4   1  -5    0.70    0.60
   4   1   5    1.20    0.90
   4   1   5    1.10    1.00
   4   1   5    1.00    0.40
  -4   1  -5    2.00    0.70
   4   1   5    1.00    0.70
   5  -1   5   32.90    3.50
   5  -1   5   39.70    3.30
  -5  -1  -5   36.00    4.00
  -5  -1  -5   33.70    3.10
   5  -1   5   38.80    3.60
  -5   1  -5   40.70    3.40
   5   1   5   43.90    3.10
   5   1   5   35.30    3.30
  -5   1  -5   44.40    3.20
  -5   1  -5   36.40    3.60
   6  -1   5  136.99   11.30
   6  -1   5  148.49   11.10
   6  -1   5  142.79   11.30
  -6  -1  -5  142.09   11.90
  -6   1  -5  142.59   11.50
   6   1   5  158.88   10.80
   6   1   5  150.58   11.00
   7  -1   5   -0.30    0.70
   7  -1   5    2.10    1.10
  -7  -1  -5    1.20    0.60
  -7  -1  -5    1.30    1.20
   7   1   5    0.90    0.60
  -7   1  -5    1.10    1.10
   7   1   5    1.30    0.80
  -8  -1  -5  386.66   29.70
  -8  -1  -5  375.46   28.30
   8  -1   5  387.96   28.70
   8  -1   5  381.86   28.90
  -8   1  -5  384.46   29.20
   8   1   5  394.66   28.30
   8   1   5  427.26   28.60
  -9  -1  -5   98.19    8.80
   9  -1   5   96.19    7.70
  -9  -1  -5   91.69    7.20
   9  -1   5   90.09    7.80
   9   1   5   91.19    7.20
   9   1   5  100.09    7.40
  -9   1  -5   90.09    8.20
 -10  -1  -5    8.30    2.40
  10  -1   5   11.00    2.00
 -10  -1  -5    9.00    1.50
  10  -1   5   13.30    2.20
  10   1   5   13.50    1.50
 -10   1  -5   10.20    2.40
  10   1   5    9.50    1.70
  11  -1   5    1.50    1.30
 -11  -1  -5    1.20    0.90
  11  -1   5    2.50    1.40
 -11  -1  -5    3.30    2.00
  11   1   5    3.10    1.20
  11   1   5    1.50    0.80
 -11   1  -5    2.50    1.30
  12  -1   5   10.90    2.20
 -12  -1  -5    7.10    2.90
  12  -1   5    9.90    2.10
  12   1   5    8.50    2.00
  12   1   5   11.10    1.70
 -12   1  -5   10.40    2.50
  13  -1   5    2.70    1.40
  13  -1   5    1.50    1.40
 -13  -1  -5    2.50    2.10
  13   1   5    1.80    1.10
 -13   1  -5    1.30    1.40
 -13   1  -5    1.80    1.70
  14  -1   5   62.59    5.90
  14  -1   5   59.49    5.90
 -14  -1  -5   60.59    7.20
 -14   1  -5   52.89    5.80
  14   1   5   60.49    5.60
 -14   1  -5   60.79    6.80
  15  -1   5    7.40    2.40
 -15  -1  -5   10.90    3.60
 -15   1  -5   13.90    3.60
 -16  -2   5   -1.20    3.00
  15  -2  -5   69.69    7.30
  15  -2  -5   50.29    6.80
  15   2  -5   76.09    6.50
 -14  -2   5   26.30    5.40
  14  -2  -5   20.80    4.00
 -14   2   5   20.50    3.10
 -14   2   5   23.80    3.80
  14   2  -5   24.00    3.10
 -13  -2   5    4.20    2.30
  13  -2  -5    3.90    2.10
  13   2  -5    6.50    1.70
 -13   2   5    2.60    1.60
 -13   2   5    1.20    1.30
  12  -2  -5   11.60    2.70
 -12  -2   5    4.30    2.50
  12   2  -5    7.70    1.70
 -12   2   5    8.60    2.10
 -11  -2   5    2.70    2.00
  11  -2  -5    0.50    1.10
 -11   2   5   -1.10    1.00
 -11   2   5    0.50    1.10
 -10  -2   5   17.70    3.90
  10  -2  -5   12.70    2.80
 -10   2   5   15.80    2.70
  10   2  -5   17.90    2.20
 -10   2   5   17.30    2.50
   9  -2  -5   57.99    5.90
  -9  -2   5   58.89    6.50
   9  -2  -5   60.09    5.30
  -9   2   5   63.79    5.30
  -9   2   5   63.89    5.70
   9   2  -5   63.09    5.30
   8  -2  -5   16.60    3.00
   8  -2  -5   18.20    2.10
  -8  -2   5   14.80    3.20
   8  -2  -5   16.10    2.20
   8   2  -5   18.20    2.20
  -8   2   5   20.90    2.10
  -8   2   5   15.00    2.60
   7  -2  -5  151.78   12.40
  -7  -2   5  156.48   13.60
   7  -2  -5  175.28   13.20
   7  -2  -5  182.18   12.50
   7   2  -5  155.28   12.60
  -7   2   5  154.48   13.00
  -7   2   5  189.08   12.50
  -6  -2   5  475.25   36.30
   6  -2  -5  542.85   35.10
   6  -2  -5  501.45   35.90
   6  -2  -5  518.55   35.10
  -6   2   5  487.05   35.80
  -6   2   5  549.25   35.10
   6   2  -5  453.45   35.40
   6   2  -5  417.56   34.90
   6   2  -5  446.66   34.90
   5  -2  -5  569.24   35.30
  -5  -2   5  484.95   36.40
   5  -2  -5  535.35   35.30
   5  -2  -5  521.85   36.20
   5   2  -5  413.06   35.40
   5   2  -5  445.36   35.40
  -5   2   5  521.85   36.10
   5   2  -5  450.45   35.70
   4  -2  -5   30.90    3.00
  -4  -2   5   21.90    2.40
  -4  -2   5   23.90    3.00
  -4   2   5   28.80    2.90
   4   2  -5   25.80    2.50
   4   2  -5   23.70    2.30
   4   2  -5   24.10    2.50
  -3  -2   5  281.37   20.10
   3  -2  -5  288.47   20.30
   3  -2  -5  313.27   19.40
  -3  -2   5  251.57   19.80
  -3  -2   5  250.37   20.20
   3   2  -5  263.17   20.10
   3   2  -5  251.37   19.70
   3   2  -5  249.38   19.90
   3   2  -5  293.57   20.90
  -3   2   5  301.97   20.30
   3   2  -5  231.78   19.90
  -2  -2   5  400.96   30.80
   2  -2  -5  355.06   30.70
  -2  -2   5  444.46   30.70
   2  -2  -5  435.66   30.90
  -2  -2   5  382.36   30.60
   2  -2  -5  466.75   30.20
   2   2  -5  373.46   30.50
   2   2  -5  419.46   30.90
   2   2  -5  391.26   30.70
  -2   2   5  443.56   30.80
   2   2  -5  395.76   30.50
  -2   2   5  467.45   30.90
  -2   2   5  477.85   30.20
  -2   2   5  437.06   30.90
   1  -2  -5  228.08   17.10
   1  -2  -5  262.27   17.70
  -1  -2   5  219.78   17.40
  -1  -2   5  218.48   17.30
  -1  -2   5  241.48   17.50
   1  -2  -5  211.78   17.40
   1   2  -5  197.48   17.40
  -1   2   5  244.98   17.50
  -1   2   5  250.77   17.10
   1   2  -5  237.78   17.40
   1   2  -5  246.58   17.50
  -1   2   5  229.68   17.50
   1   2  -5  261.27   17.60
   0  -2  -5    1.00    0.80
   0  -2   5    0.00    1.10
   0  -2   5    0.50    0.80
   0  -2  -5   -0.40    0.70
   0  -2  -5    0.10    0.90
   0  -2   5    0.60    0.80
   0   2  -5   -0.40    0.70
   0   2   5    0.20    0.60
   0   2  -5    0.40    0.80
   0   2   5   -0.50    0.70
   0   2  -5   -0.30    0.60
   0   2   5    0.70    0.80
   0   2  -5    0.10    0.60
  -1  -2  -5    2.80    1.00
   1  -2   5    2.20    1.00
   1  -2   5    2.10    0.90
  -1  -2  -5    0.00    0.90
   1  -2   5    1.60    0.80
  -1  -2  -5    1.10    0.70
  -1   2  -5    1.70    0.70
  -1   2  -5    1.50    0.80
   1   2   5    1.30    0.90
  -1   2  -5    2.60    0.90
   1   2   5    1.60    1.00
  -1   2  -5    2.10    0.90
   1   2   5    2.70    1.00
  -2  -2  -5   23.50    2.50
  -2  -2  -5   21.40    2.50
   2  -2   5   16.50    2.30
   2  -2   5   20.00    2.20
   2  -2   5   22.00    2.00
  -2  -2  -5   13.20    1.90
  -2   2  -5   20.10    1.90
   2   2   5   20.50    2.30
   2   2   5   15.70    2.00
  -2   2  -5   19.90    1.90
   3  -2   5   10.50    1.30
  -3  -2  -5   10.70    1.90
   3  -2   5   12.70    2.10
   3  -2   5   10.40    1.80
  -3  -2  -5   11.90    2.20
  -3  -2  -5    6.80    1.40
  -3   2  -5   12.80    1.40
   3   2   5    9.10    1.80
   3   2   5   11.00    1.50
  -3   2  -5   11.50    1.60
   4  -2   5   10.80    1.40
  -4  -2  -5   15.90    2.70
  -4  -2  -5   10.20    1.60
   4  -2   5    9.00    2.00
  -4  -2  -5   10.90    2.10
   4  -2   5   11.40    1.90
   4   2   5   13.00    2.10
   4   2   5   11.40    1.40
  -4   2  -5   12.50    1.50
  -4   2  -5   13.10    1.70
  -5  -2  -5  100.79    9.20
   5  -2   5  123.49    9.80
   5  -2   5  118.29    9.50
  -5  -2  -5  119.19   10.10
   5  -2   5  128.09    9.30
  -5   2  -5  132.29    9.40
   5   2   5  126.59    9.10
   5   2   5  121.99    9.50
   6  -2   5   22.30    2.90
   6  -2   5   21.70    2.40
  -6  -2  -5   20.20    2.30
   6  -2   5   19.50    2.60
   6   2   5   23.00    2.60
  -6   2  -5   28.00    2.60
   6   2   5   23.70    2.10
   7  -2   5   29.10    3.20
  -7  -2  -5   28.60    3.10
   7  -2   5   32.70    3.50
  -7  -2  -5   36.60    4.40
   7  -2   5   33.20    3.80
   7   2   5   36.50    3.50
  -7   2  -5   34.20    3.40
   7   2   5   40.40    2.90
   8  -2   5  308.97   24.30
  -8  -2  -5  329.37   25.30
  -8  -2  -5  274.47   23.70
   8  -2   5  313.57   25.00
   8   2   5  362.16   23.50
   8   2   5  347.87   24.10
  -8   2  -5  334.77   24.30
  -9  -2  -5   63.19    6.10
  -9  -2  -5   86.79    7.90
   9  -2   5   66.89    6.80
   9  -2   5   72.49    6.60
  -9   2  -5   70.99    6.50
   9   2   5   81.09    5.80
   9   2   5   80.99    6.40
 -10  -2  -5    3.40    1.90
  10  -2   5    0.30    1.10
 -10  -2  -5   -1.30    0.90
  10  -2   5   -0.20    1.20
  10   2   5    1.90    0.70
 -10   2  -5    0.50    1.10
  10   2   5    0.70    1.00
  11  -2   5    7.60    2.30
 -11  -2  -5   10.40    3.10
  11  -2   5    4.00    1.70
  11   2   5    7.30    1.20
 -11   2  -5    4.30    1.90
 -11   2  -5    1.30    1.70
  12  -2   5    1.80    1.40
 -12  -2  -5    0.90    1.90
  12  -2   5   -0.40    1.50
 -12   2  -5    0.20    1.60
  12   2   5   -0.40    1.10
 -12   2  -5   -1.80    1.40
  12   2   5    1.50    0.70
  13  -2   5    1.70    1.70
 -13  -2  -5    1.70    1.60
  13  -2   5    4.30    1.80
 -13   2  -5    1.40    1.70
  13   2   5    0.00    1.30
 -13   2  -5   -1.20    1.50
  14  -2   5   44.20    5.10
  14  -2   5   38.40    4.90
 -14  -2  -5   49.50    6.20
 -14   2  -5   35.60    4.90
  14   2   5   44.00    4.30
 -14   2  -5   42.20    5.10
  15  -2   5    5.80    2.30
 -15  -2  -5    5.10    3.10
 -15   2  -5    4.40    2.70
  15   2   5    3.70    1.70
 -15  -3   5   16.40    7.20
  15  -3  -5   19.30    4.70
 -14  -3   5    4.10    3.00
  14  -3  -5    0.30    3.00
 -14   3   5   -3.30    1.60
  14   3  -5    1.70    1.60
  13  -3  -5   21.80    4.30
 -13  -3   5   21.90    4.90
  13   3  -5   26.90    3.40
 -13   3   5   22.10    3.60
  12  -3  -5    7.10    2.70
 -12  -3   5    4.00    2.60
 -12   3   5    8.70    2.50
  12   3  -5    4.30    1.80
  11  -3  -5    2.00    2.00
 -11  -3   5    5.60    2.30
 -11   3   5    6.50    2.10
  10  -3  -5    0.30    0.60
  10  -3  -5    0.20    0.70
  10  -3  -5    2.70    1.80
  10   3  -5    4.40    1.60
 -10   3   5    0.90    1.20
   9  -3  -5  164.58   14.10
  -9  -3   5  168.18   14.70
  -9   3   5  179.18   14.00
   9   3  -5  171.68   13.40
  -8  -3   5  117.79   10.60
   8  -3  -5  130.89   10.20
   8   3  -5  106.59    8.50
   8   3  -5  116.39    8.70
  -8   3   5  116.99    9.80
   8   3  -5  111.49    9.30
   7  -3  -5    1.20    1.40
  -7   3   5    4.60    1.70
   6  -3  -5   12.50    2.70
   6   3  -5   14.80    2.00
  -6   3   5   13.60    2.70
   6   3  -5   16.10    2.60
   5  -3  -5    1.70    1.40
   5   3  -5    0.70    0.90
   5   3  -5    0.70    0.80
  -4  -3   5  133.39   10.30
  -4  -3   5  122.69   10.40
   4   3  -5  117.49    9.90
  -4   3   5  142.49   10.50
   4   3  -5  114.79    9.90
   3  -3  -5   24.90    3.10
  -3  -3   5   22.90    3.00
  -3  -3   5   23.40    2.90
  -3  -3   5   23.50    3.10
   3   3  -5   21.40    2.80
   3   3  -5   20.60    2.60
  -3   3   5   19.50    3.10
  -2  -3   5   93.99    7.80
   2  -3  -5   94.29    7.00
  -2  -3   5   81.39    7.70
   2  -3  -5  100.29    8.10
  -2  -3   5   79.09    7.60
   2   3  -5   86.69    7.60
  -2   3   5   95.39    8.00
  -2   3   5  105.79    6.90
   2   3  -5   91.09    7.80
   1  -3  -5   49.99    4.20
  -1  -3   5   47.10    4.60
  -1  -3   5   49.20    4.70
   1  -3  -5   53.19    5.00
  -1  -3   5   50.89    4.70
  -1   3   5   54.69    4.10
   1   3  -5   51.69    4.90
  -1   3   5   41.20    4.60
   1   3  -5   51.99    4.70
   1   3  -5   50.29    4.60
   0  -3  -5  134.29   10.40
   0  -3   5  121.99   10.70
   0  -3  -5  136.09   11.00
   0  -3   5  137.89   10.40
   0  -3   5  132.09   10.70
   0   3  -5  135.09   10.90
   0   3  -5  147.69   10.50
   0   3   5  127.09   10.70
   0   3   5  130.29   10.30
   0   3  -5  137.89   10.50
   1  -3   5   68.19    5.90
  -1  -3  -5   69.89    5.80
  -1  -3  -5   62.29    6.10
   1  -3   5   61.39    6.00
  -1   3  -5   70.59    5.60
   1   3   5   68.69    5.90
  -1   3  -5   68.69    5.50
  -1   3  -5   56.99    6.00
   1   3   5   70.99    5.70
   2  -3   5   41.00    4.50
  -2  -3  -5   45.80    4.70
   2  -3   5   45.20    4.70
  -2  -3  -5   51.59    4.70
   2   3   5   47.60    4.50
  -2   3  -5   53.69    4.10
  -2   3  -5   48.60    4.10
  -2   3  -5   41.90    4.70
   3  -3   5   21.20    2.80
  -3  -3  -5   27.20    3.10
   3  -3   5   25.50    3.60
  -3  -3  -5   18.90    3.20
  -3   3  -5   21.60    2.10
  -3   3  -5   24.00    3.10
  -3   3  -5   22.20    2.30
   3   3   5   22.90    2.60
   3   3   5   23.10    2.90
   4  -3   5   41.60    4.70
   4  -3   5   42.00    4.60
  -4  -3  -5   48.60    5.00
  -4  -3  -5   53.49    5.10
   4  -3   5   46.90    4.00
  -4   3  -5   59.19    4.10
   4   3   5   52.69    4.40
   4   3   5   44.20    4.70
  -4   3  -5   46.80    4.00
  -4   3  -5   46.10    5.00
   5  -3   5  324.87   25.60
   5  -3   5  326.17   24.70
  -5  -3  -5  370.26   26.20
   5  -3   5  322.17   25.80
   5   3   5  360.06   25.10
  -5   3  -5  313.87   24.70
  -5   3  -5  357.76   24.80
  -5   3  -5  328.57   25.90
   5   3   5  370.86   25.70
   6  -3   5   31.00    4.50
   6  -3   5   29.40    2.90
  -6  -3  -5   36.50    4.20
   6  -3   5   32.90    3.90
  -6   3  -5   33.40    4.10
  -6   3  -5   34.80    3.10
   6   3   5   33.90    3.80
   6   3   5   31.90    3.00
  -7  -3  -5  171.18   13.60
   7  -3   5  147.89   13.00
   7  -3   5  140.79   11.80
   7  -3   5  144.59   12.70
   7   3   5  169.28   12.70
   7   3   5  171.18   11.90
  -7   3  -5  145.69   13.00
  -7   3  -5  175.78   12.20
  -8  -3  -5  214.08   19.00
   8  -3   5  222.58   18.40
   8  -3   5  213.28   18.50
   8  -3   5  244.88   17.70
  -8   3  -5  249.97   17.70
  -8   3  -5  214.68   18.60
   8   3   5  265.57   17.40
   8   3   5  242.38   18.20
   9  -3   5    6.40    2.20
  -9  -3  -5    7.80    3.00
   9  -3   5    8.70    2.40
   9  -3   5    6.40    1.50
  -9   3  -5    6.70    1.60
  -9   3  -5    5.30    2.00
   9   3   5    8.00    1.20
   9   3   5    6.00    1.90
 -10  -3  -5    4.80    2.50
  10  -3   5    2.10    1.80
  10  -3   5    2.30    1.70
  10   3   5    3.30    0.90
  10   3   5    4.40    1.70
 -10   3  -5    2.40    1.20
 -10   3  -5    1.00    1.70
  11  -3   5   -0.40    1.50
  11  -3   5   -1.20    1.30
 -11  -3  -5    0.10    1.90
  11   3   5    0.80    1.20
 -11   3  -5    2.60    1.50
 -11   3  -5    1.60    1.20
  11   3   5    2.60    0.80
 -12  -3  -5    8.50    3.30
  12  -3   5    7.80    2.50
 -12   3  -5    5.70    1.80
  12   3   5    8.30    2.10
  13  -3   5   23.30    4.30
 -13  -3  -5   29.30    5.80
  13  -3   5   23.50    4.30
  13   3   5   31.80    3.60
 -13   3  -5   26.80    4.60
  14  -3   5   39.30    6.00
 -14  -3  -5   51.59    7.60
  14  -3   5   42.80    6.50
 -14   3  -5   40.00    5.90
  14   3   5   47.50    4.90
 -13  -4   5   -1.60    2.20
  13  -4  -5    5.50    2.90
  13   4  -5    4.00    2.00
 -13   4   5    0.90    2.00
  12  -4  -5    1.60    2.10
 -12  -4   5    0.40    2.20
  12   4  -5    0.10    1.50
 -12   4   5   -0.50    1.50
  11  -4  -5    3.80    2.00
 -11  -4   5    6.00    2.60
 -11   4   5   -1.10    1.90
  10  -4  -5   52.79    6.70
 -10  -4   5   54.79    6.90
  10   4  -5   67.59    6.00
  -9  -4   5   -1.20    1.70
   9  -4  -5    1.00    1.90
  -9   4   5    1.50    1.60
   9   4  -5    0.20    1.50
   9   4  -5    0.50    0.60
   8  -4  -5   48.20    7.20
  -8  -4   5   55.19    6.20
  -8   4   5   45.10    5.50
   8   4  -5   45.10    4.30
   8   4  -5   53.19    5.10
   7  -4  -5   38.60    5.00
  -7  -4   5   49.00    5.40
  -7   4   5   38.80    4.80
   7   4  -5   40.30    4.00
   7   4  -5   38.50    4.30
   6  -4  -5   31.50    4.80
  -6  -4   5   30.50    4.80
   6   4  -5   28.00    3.20
   6   4  -5   27.90    3.60
  -6   4   5   34.80    4.30
   5  -4  -5    0.80    1.70
  -5  -4   5    1.20    1.40
  -5  -4   5    1.30    1.30
   5   4  -5    0.20    1.00
   5   4  -5    0.70    1.10
  -5   4   5    0.40    1.50
  -4  -4   5   86.19    8.00
   4  -4  -5  101.19    8.50
  -4  -4   5   88.69    8.10
   4   4  -5   90.29    7.80
  -4   4   5   93.09    8.30
   4   4  -5   81.49    7.70
   3  -4  -5    6.10    2.40
  -3  -4   5    9.50    2.40
  -3  -4   5    8.50    2.10
  -3   4   5    6.30    2.20
   3   4  -5    6.00    2.00
   2  -4  -5   11.00    2.80
   2  -4  -5   15.80    1.50
  -2  -4   5   19.40    3.20
  -2  -4   5   17.60    2.90
  -2   4   5   19.60    3.40
   2   4  -5   17.10    3.00
   2   4  -5   11.50    2.60
  -2   4   5   16.20    1.50
   2   4  -5   14.30    2.80
  -1  -4   5   60.19    5.50
  -1  -4   5   62.39    5.90
   1  -4  -5   57.49    4.90
   1  -4  -5   57.99    6.20
  -1  -4   5   59.79    5.90
  -1   4   5   63.19    5.00
   1   4  -5   57.89    5.50
  -1   4   5   53.39    5.80
   1   4  -5   66.39    6.10
   0  -4   5    3.10    1.50
   0  -4  -5    3.50    1.60
   0  -4  -5    4.20    1.10
   0  -4   5    2.10    1.10
   0  -4   5    1.80    1.20
   0   4   5    3.70    1.30
   0   4  -5    1.00    1.30
   0   4  -5    4.00    1.20
   0   4   5    1.70    1.20
  -1  -4  -5  164.78   12.80
   1  -4   5  155.18   13.20
  -1  -4  -5  153.78   13.40
   1  -4   5  157.28   13.40
   1   4   5  165.28   13.20
  -1   4  -5  167.28   12.60
  -1   4  -5  168.08   12.60
  -1   4  -5  174.38   13.60
   2  -4   5    3.30    1.90
  -2  -4  -5    9.90    2.50
   2  -4   5   10.10    2.50
  -2   4  -5    8.10    1.40
   2   4   5    7.20    1.90
  -2   4  -5    7.30    2.00
   3  -4   5   86.79    8.20
  -3  -4  -5   92.29    8.30
  -3  -4  -5   90.09    8.00
   3  -4   5   80.59    8.00
  -3   4  -5   92.69    6.90
  -3   4  -5   84.79    8.20
   3   4   5   94.99    7.80
   3   4   5   85.99    8.00
  -3   4  -5   90.49    7.00
   4  -4   5   26.80    4.30
   4  -4   5   32.20    4.60
  -4  -4  -5   33.10    3.90
  -4  -4  -5   31.70    4.20
  -4   4  -5   30.70    2.70
  -4   4  -5   29.90    4.80
   4   4   5   31.90    3.60
   4   4   5   35.00    4.80
  -4   4  -5   31.90    2.70
   5  -4   5  368.86   30.50
  -5  -4  -5  449.86   31.10
   5  -4   5  362.86   30.70
  -5   4  -5  354.46   30.70
   5   4   5  452.75   30.10
   5   4   5  442.26   30.80
   6  -4   5   21.40    4.20
   6  -4   5   30.10    4.20
  -6  -4  -5   54.69    5.30
  -6   4  -5   32.40    5.40
   6   4   5   38.90    3.70
   6   4   5   43.70    4.70
   7  -4   5   39.40    5.20
  -7  -4  -5   57.39    6.10
   7  -4   5   35.10    5.10
   7   4   5   54.29    4.40
   7   4   5   55.49    5.40
  -7   4  -5   41.50    5.40
   8  -4   5    3.20    2.20
   8  -4   5    5.90    2.30
   8   4   5    0.80    1.50
  -8   4  -5   -0.10    1.30
   8   4   5    2.00    0.80
   9  -4   5    8.50    2.80
  -9  -4  -5    7.00    3.20
   9  -4   5   14.00    3.20
   9   4   5   13.60    1.80
   9   4   5   12.80    2.90
  -9   4  -5    5.50    2.50
 -10  -4  -5   97.89   10.80
  10  -4   5  107.69   10.30
  10  -4   5  112.29   10.30
 -10   4  -5  100.79   10.20
  10   4   5  124.89    9.80
  11  -4   5    3.80    2.10
  11  -4   5    3.20    2.20
 -11  -4  -5    5.80    3.30
 -11   4  -5    8.40    2.60
  11   4   5    5.40    2.10
 -12  -4  -5    7.00    3.10
  12  -4   5    3.10    2.60
  12  -4   5    6.40    2.50
  12   4   5   10.00    2.90
 -12   4  -5    5.80    2.60
  13  -4   5   73.19    8.40
 -13  -4  -5   92.39    9.90
 -13   4  -5   65.09    8.10
  13   4   5   85.79    7.50
  12  -5  -5   48.00   10.10
 -12  -5   5   64.59   12.90
 -11  -5   5   -3.90    1.70
  11  -5  -5    3.50    2.80
 -11   5   5    1.80    2.10
  11   5  -5   -0.30    1.60
 -10  -5   5    2.30    2.70
  10  -5  -5   -0.40    2.50
  10   5  -5   -0.40    1.60
 -10   5   5    0.60    1.80
   9  -5  -5    9.40    3.30
  -9  -5   5    6.20    3.30
  -9   5   5    3.40    2.40
   9   5  -5    4.40    2.30
   8  -5  -5    3.10    2.50
  -8  -5   5    3.70    2.70
   8   5  -5    2.50    1.50
  -8   5   5   -3.60    1.60
   8   5  -5    2.00    1.30
   7  -5  -5   56.59    6.70
  -7  -5   5   49.99    6.20
  -7   5   5   59.89    6.50
   7   5  -5   49.40    5.70
   7   5  -5   51.79    5.30
  -6  -5   5    1.30    2.10
   6  -5  -5    3.40    2.70
   6   5  -5    1.60    1.40
  -6   5   5   -1.70    1.60
   6   5  -5    1.80    1.70
   5  -5  -5   -2.10    1.80
  -5  -5   5    1.70    2.10
  -5  -5   5    3.10    1.80
   5   5  -5    2.10    1.80
  -5   5   5    2.80    2.00
   5   5  -5    0.60    1.20
  -4  -5   5   41.00    4.50
   4  -5  -5   48.50    9.30
  -4  -5   5   42.50    5.80
   4   5  -5   35.80    5.40
   4   5  -5   33.30    4.40
   4   5  -5   37.80    4.60
  -3  -5   5    2.40    1.50
  -3  -5   5    3.50    2.10
   3  -5  -5    1.70    2.10
   3   5  -5    3.60    1.70
   3   5  -5    3.80    1.90
  -3   5   5    1.20    1.80
   3   5  -5    2.70    1.70
   2  -5  -5    0.40    2.10
  -2  -5   5    3.30    2.10
  -2  -5   5    2.80    1.30
   2   5  -5    1.90    1.50
   2   5  -5    1.20    1.80
  -2   5   5    3.40    2.10
   2   5  -5    1.30    1.60
   1  -5  -5   20.10    4.40
  -1  -5   5   23.90    2.80
   1  -5  -5   18.20    2.20
  -1  -5   5   29.40    4.40
   1   5  -5   24.60    3.40
  -1   5   5   18.50    2.30
  -1   5   5   20.90    4.00
   1   5  -5   17.00    3.60
   0  -5  -5   18.30    2.40
   0  -5   5   18.00    3.70
   0  -5  -5   21.20    3.90
   0   5  -5   23.20    4.10
   0   5   5   18.80    3.60
   0   5  -5   20.40    2.60
  -1  -5  -5   28.90    5.00
  -1  -5  -5   36.80    3.80
   1  -5   5   33.80    4.50
   1  -5   5   38.00    5.40
  -1   5  -5   36.80    5.40
  -1   5  -5   36.00    3.60
   1   5   5   35.90    4.50
   2  -5   5  163.88   14.20
   2  -5   5  170.08   14.20
  -2  -5  -5  177.78   14.40
  -2  -5  -5  164.18   13.50
   2   5   5  171.28   13.90
  -2   5  -5  159.38   12.80
  -2   5  -5  173.78   12.70
  -2   5  -5  163.38   14.30
   3  -5   5   62.49    7.20
  -3  -5  -5   68.49    7.50
   3  -5   5   67.99    7.00
  -3   5  -5   63.89    5.00
   3   5   5   66.09    7.30
  -3   5  -5   61.69    5.20
  -3   5  -5   62.89    7.50
  -4  -5  -5   55.79    5.30
   4  -5   5   32.20    5.70
   4  -5   5   38.90    5.20
   4   5   5   55.39    5.80
   4   5   5   58.09    5.30
  -4   5  -5   32.10    5.60
  -5  -5  -5    1.60    2.20
   5  -5   5   -1.30    0.90
   5  -5   5    0.60    2.00
  -5  -5  -5   -0.50    1.50
  -5   5  -5    0.40    1.90
   5   5   5    0.30    1.90
   5   5   5   -0.30    1.20
  -6  -5  -5    1.50    2.00
  -6  -5  -5    3.50    1.90
   6  -5   5    1.00    1.70
   6  -5   5   -2.30    1.40
  -6   5  -5    4.20    2.20
   6   5   5   -0.60    1.50
   6   5   5    2.50    1.50
  -7  -5  -5   31.10    5.00
   7  -5   5   19.40    4.10
   7  -5   5   17.10    3.70
  -7   5  -5   18.40    4.00
   7   5   5   18.70    3.80
   7   5   5   21.70    3.10
   8  -5   5   16.70    3.80
  -8  -5  -5   11.60    3.80
   8  -5   5   17.30    3.90
   8   5   5   16.20    2.60
  -8   5  -5   12.60    3.50
   8   5   5   16.20    3.50
   9  -5   5   -2.20    1.70
  -9  -5  -5    3.80    2.40
   9  -5   5    2.70    2.00
   9   5   5    0.40    1.10
  -9   5  -5   -0.50    2.20
   9   5   5   -0.80    1.50
  10  -5   5    9.80    3.30
 -10  -5  -5    9.90    3.70
  10  -5   5    9.90    3.30
 -10   5  -5    1.50    1.90
  10   5   5    8.00    2.60
 -11  -5  -5    3.70    3.00
  11  -5   5    4.10    3.10
  11   5   5   -3.90    1.60
 -11   5  -5   -3.80    2.00
  -9  -6   5   14.80    4.20
   9  -6  -5   20.50    5.10
  -9   6   5   13.30    3.80
   9   6  -5   25.90    4.50
  -8  -6   5   55.99    7.80
   8  -6  -5   54.59    7.00
  -8   6   5   50.69    6.50
   8   6  -5   48.20    6.00
   7  -6  -5    9.60    5.90
  -7  -6   5   14.50    3.60
   7   6  -5    9.10    3.60
  -7   6   5   11.60    5.00
   7   6  -5   18.70    3.70
   7   6  -5   15.60    3.10
   6  -6  -5   30.80    5.80
  -6  -6   5   31.20    5.30
   6   6  -5   38.80    5.70
  -6   6   5   24.90    5.10
   6   6  -5   29.20    5.30
   5  -6  -5   12.30    3.80
  -5  -6   5   14.70    3.20
  -5  -6   5   10.90    3.40
   5   6  -5    9.70    3.00
   5   6  -5   13.70    3.30
   5   6  -5   18.10    3.90
  -5   6   5    6.40    2.90
  -4  -6   5    0.40    1.50
  -4  -6   5    1.80    2.30
   4  -6  -5    2.60    2.60
   4   6  -5   -0.40    1.60
  -4   6   5    2.00    1.80
   4   6  -5   -3.00    1.30
   4   6  -5   -0.20    1.80
  -3  -6   5   45.50    5.40
  -3  -6   5   51.59    6.10
   3  -6  -5   52.99    7.70
   3   6  -5   46.90    5.70
   3   6  -5   52.99    6.00
   3   6  -5   44.90    5.40
  -3   6   5   47.10    6.80
  -2  -6   5    3.80    1.60
  -2  -6   5    4.30    2.30
   2  -6  -5    3.30    2.80
   2   6  -5    1.90    1.90
   2   6  -5    1.10    1.50
   2   6  -5    3.90    2.20
  -2   6   5    5.70    2.20
   1  -6  -5   40.00    6.60
  -1  -6   5   43.80    6.40
  -1   6   5   38.40    6.00
   1   6  -5   41.10    4.50
   1   6  -5   43.30    6.20
   1   6  -5   41.20    6.00
   0  -6  -5   66.79    7.50
   0  -6  -5   63.19    5.60
   0  -6   5   67.99    7.20
   0   6   5   66.79    7.00
   0   6   5   60.39    5.70
   0   6  -5   56.29    6.80
   0   6  -5   65.79    5.90
   1  -6   5   60.09    6.20
  -1  -6  -5   49.60    7.20
  -1   6  -5   35.50    4.20
  -1   6  -5   43.40    5.70
   1   6   5   57.39    5.90
   2  -6   5   37.30    6.00
  -2  -6  -5   38.20    4.50
  -2  -6  -5   46.20    5.60
  -2   6  -5   32.50    5.70
   2   6   5   51.69    5.70
   2   6   5   34.50    5.70
  -3  -6  -5   30.80    5.10
   3  -6   5   25.40    4.90
  -3  -6  -5   24.10    3.90
   3   6   5   27.70    4.90
  -3   6  -5   24.60    4.70
   3   6   5   26.10    4.50
  -4  -6  -5   81.49    8.10
   4  -6   5   69.39    7.80
  -4  -6  -5   73.29    7.20
   4   6   5   63.99    7.40
   4   6   5   82.29    7.50
  -4   6  -5   63.29    7.80
  -5  -6  -5   -0.70    2.00
   5  -6   5   -0.20    2.10
  -5  -6  -5    0.10    1.60
   5   6   5   -2.40    1.80
  -5   6  -5    0.30    2.20
   5   6   5    1.90    1.70
   6  -6   5   18.60    4.20
  -6  -6  -5   41.00    8.40
  -6  -6  -5   11.50    3.60
   6   6   5   22.10    3.60
  -6   6  -5   15.10    4.30
   6   6   5   34.00    7.50
   7  -6   5    3.30    2.70
  -7  -6  -5   -1.40    2.10
   7   6   5    3.70    2.70
   7   6   5    4.60    1.60
  -7   6  -5    6.50    3.00
   8  -6   5    9.90    3.50
  -8  -6  -5    3.20    2.90
  -8   6  -5    3.10    2.90
   8   6   5   10.00    2.10
   8   6   5    6.10    2.50
  -4  -7   5   22.70    4.90
  -4  -7   5   17.80    3.80
   4   7  -5   19.00    4.10
   4   7  -5   17.80    4.80
   4   7  -5   25.20    4.70
   3  -7  -5    0.10    2.70
  -3  -7   5   -2.10    2.40
   3   7  -5    0.60    2.80
   3   7  -5    1.90    2.20
  -3   7   5   -0.90    2.50
   2  -7  -5    4.10    3.00
  -2  -7   5   -2.50    2.30
   2   7  -5    1.20    2.00
  -2   7   5   -2.60    1.80
   1  -7  -5   -0.60    2.40
  -1  -7   5   -1.60    2.60
  -1   7   5    1.10    2.10
   1   7  -5    5.40    4.20
   1   7  -5    2.80    2.60
   0  -7  -5   16.50    4.20
   0  -7   5   17.80    5.10
   0   7   5   15.00    4.00
   0   7  -5   11.90    3.50
   1  -7   5    9.50    4.90
  -1  -7  -5    9.20    3.50
   1   7   5    8.40    3.00
  -1   7  -5    7.10    3.20
   1   7   5    4.90    2.60
   2  -7   5   -1.20    2.50
  -2  -7  -5    6.00    3.00
   2   7   5    4.30    2.80
  -2   7  -5    3.40    2.50
   2   7   5    1.60    2.30
   3  -7   5    5.50    2.60
  -3   7  -5   -1.40    3.30
   3   7   5   -0.80    2.30
 -16   0   6  170.78   15.50
  16   0  -6  179.78   14.60
 -15   0   6    6.70    3.00
  15   0  -6    7.80    2.30
 -14   0   6    0.90    2.00
  14   0  -6    5.20    2.00
  13   0  -6   12.60    2.70
 -13   0   6   12.20    3.10
 -12   0   6    8.30    2.50
  12   0  -6    7.00    1.90
  11   0  -6    1.00    1.00
 -11   0   6    0.70    1.50
 -10   0   6  424.26   33.40
  10   0  -6  464.35   32.70
   9   0  -6    3.60    1.20
  -9   0   6    3.00    1.50
  -8   0   6  179.08   14.10
  -7   0   6  172.28   13.20
   7   0  -6  193.28   13.70
  -7   0   6  182.18   14.30
  -7   0   6  188.18   13.20
   6   0  -6  189.08   13.00
  -6   0   6  162.58   12.50
   6   0  -6  180.48   13.50
  -6   0   6  177.08   13.50
  -6   0   6  167.68   12.60
  -5   0   6    0.40    0.20
   5   0  -6   -0.40    0.80
   5   0  -6   -0.30    0.50
  -5   0   6    0.60    0.50
  -5   0   6    0.80    0.40
   5   0  -6    0.80    0.50
  -5   0   6    0.20    0.80
   4   0  -6    1.00    0.50
   4   0  -6    0.90    0.50
  -4   0   6    1.50    1.00
   4   0  -6    2.40    1.00
  -4   0   6    0.90    0.30
  -3   0   6  658.33   48.20
  -3   0   6  708.63   47.80
   3   0  -6  649.54   48.20
  -3   0   6  668.63   47.70
   3   0  -6  657.33   47.80
   3   0  -6  668.53   48.20
  -2   0   6   85.39    6.40
  -2   0   6   97.89    6.40
   2   0  -6   83.09    6.80
   2   0  -6   85.89    6.50
  -2   0   6   92.69    6.90
   2   0  -6   87.79    6.90
   2   0  -6   82.39    6.40
  -2   0   6   86.69    6.80
   0   0   6  979.10   61.49
   0   0  -6  743.33   61.39
   0   0  -6  955.10   61.49
   0   0   6  812.52   61.69
   0   0  -6  823.52   61.69
   1   0   6  866.41   66.29
  -1   0  -6 1023.90   66.39
   1   0   6  922.61   66.69
   1   0   6 1011.40   66.39
  -1   0  -6  934.91   66.69
   1   0   6  829.82   66.29
  -2   0  -6  378.26   27.90
   2   0   6  374.26   27.40
   2   0   6  404.56   27.50
  -2   0  -6  415.96   27.50
  -2   0  -6  345.87   27.50
   3   0   6   63.19    5.50
  -3   0  -6   66.09    5.10
  -3   0  -6   70.49    5.00
   3   0   6   68.89    5.20
   3   0   6   67.69    5.00
  -3   0  -6   61.09    5.50
   4   0   6 2697.93  202.18
  -4   0  -6 2947.10  201.78
  -4   0  -6 2855.21  202.38
   5   0   6   75.99    6.00
   5   0   6   75.49    6.10
  -5   0  -6   87.69    6.00
  -5   0  -6   82.09    6.20
  -5   0  -6   76.99    6.80
   6   0   6 1544.75  116.59
  -6   0  -6 1790.52  116.49
  -6   0  -6 1563.94  117.39
   6   0   6 1629.84  116.49
   7   0   6  206.08   15.40
  -7   0  -6  217.18   15.30
  -7   0  -6  208.58   16.40
   7   0   6  203.58   15.50
  -8   0  -6   53.49    5.40
   8   0   6   54.79    4.40
   8   0   6   51.29    4.50
   9   0   6   28.00    2.70
   9   0   6   26.30    2.80
  -9   0  -6   26.70    4.10
  10   0   6    0.40    0.80
  10   0   6    1.20    0.90
 -10   0  -6   -0.50    1.40
  11   0   6   18.20    2.40
  11   0   6   20.80    2.60
 -11   0  -6   20.50    3.90
 -12   0  -6    5.00    2.30
  12   0   6    2.20    1.20
  12   0   6    0.30    1.00
  13   0   6  170.38   13.90
  13   0   6  180.08   13.90
 -13   0  -6  185.48   15.40
  14   0   6    1.60    1.40
 -14   0  -6    3.00    2.30
 -15   0  -6   28.20    4.90
  15   0   6   22.60    3.70
  16  -1  -6   14.30    3.30
  16   1  -6   18.80    3.30
 -16   1   6   13.70    3.60
 -15  -1   6   14.80    3.70
  15  -1  -6   14.70    3.00
 -15   1   6    8.60    3.40
  15   1  -6   10.70    2.50
  14  -1  -6   35.40    4.40
 -14  -1   6   37.40    5.80
 -14   1   6   39.20    5.30
  14   1  -6   32.90    3.90
 -13  -1   6   21.90    4.50
  13  -1  -6   22.10    3.60
 -13   1   6   22.10    3.70
  13   1  -6   21.10    2.70
 -13   1   6   15.30    1.90
 -12  -1   6   39.70    5.60
 -12   1   6   37.20    4.30
 -12   1   6   32.70    3.20
 -12   1   6   39.90    3.30
 -11  -1   6   77.09    7.70
  11  -1  -6   71.99    6.90
  11   1  -6   86.49    6.60
 -11   1   6   82.79    6.10
 -11   1   6   71.49    7.00
 -11   1   6   72.09    6.10
  10  -1  -6   85.99    7.70
 -10  -1   6   95.79    8.60
 -10   1   6   94.69    7.10
 -10   1   6   79.09    7.00
 -10   1   6   89.49    7.90
  10   1  -6   96.09    7.30
   9  -1  -6   -0.30    1.00
  -9  -1   6   -1.10    1.00
  -9   1   6    0.40    0.70
  -9   1   6   -0.30    1.00
   9   1  -6    1.00    0.80
  -9   1   6   -1.00    0.70
   8  -1  -6   48.40    4.40
  -8   1   6   44.10    4.00
   8   1  -6   48.00    4.00
  -8   1   6   46.40    4.40
  -8   1   6   41.90    3.90
   7  -1  -6   49.30    4.60
  -7  -1   6   46.10    5.10
   7  -1  -6   52.69    4.50
   7   1  -6   54.49    4.20
  -7   1   6   49.60    4.50
  -7   1   6   46.70    4.20
  -6  -1   6   67.99    6.30
   6  -1  -6   72.79    5.80
   6  -1  -6   74.99    6.10
  -6   1   6   75.19    5.80
  -6   1   6   63.69    5.60
  -6   1   6   66.69    5.60
   6   1  -6   69.39    5.50
   5  -1  -6  145.39   11.10
   5  -1  -6  152.38   11.20
   5  -1  -6  163.68   11.30
  -5  -1   6  143.29   11.60
   5  -1  -6  134.49   11.10
   5   1  -6  153.58   10.90
  -5   1   6  136.19   11.00
  -5   1   6  156.28   11.10
  -5   1   6  137.69   11.10
   4  -1  -6  594.04   48.10
  -4  -1   6  569.94   47.90
  -4  -1   6  615.64   47.70
   4  -1  -6  728.73   48.20
   4  -1  -6  712.53   48.10
   4  -1  -6  696.43   48.10
  -4  -1   6  644.84   48.50
   4   1  -6  684.63   47.60
   4   1  -6  697.33   47.90
  -4   1   6  703.43   48.30
   4   1  -6  663.23   48.60
  -4   1   6  718.93   48.10
  -4   1   6  663.63   48.20
   3  -1  -6   71.69    5.80
  -3  -1   6   64.09    5.60
  -3  -1   6   68.69    6.10
   3  -1  -6   77.59    5.90
   3  -1  -6   74.29    5.70
  -3  -1   6   68.59    5.50
   3  -1  -6   78.69    5.80
   3   1  -6   86.99    5.90
   3   1  -6   74.39    6.30
   3   1  -6   76.19    5.40
   2  -1  -6  140.19   11.20
  -2  -1   6  136.89   11.20
  -2  -1   6  143.79   11.20
   2  -1  -6  139.89   11.30
  -2  -1   6  154.08   11.60
   2   1  -6  156.28   11.10
   2   1  -6  172.08   11.30
   2   1  -6  160.48   11.70
  -2   1   6  163.78   11.40
  -2   1   6  160.38   11.20
   2   1  -6  159.18   11.70
   2   1  -6  164.08   11.20
  -2   1   6  137.59   11.30
   1  -1  -6 3050.49  211.78
  -1  -1   6 3214.98  212.08
   1  -1  -6 2678.73  211.88
  -1  -1   6 3143.09  212.18
   1   1  -6 2739.53  211.68
   1   1  -6 3195.48  212.08
  -1   1   6 2765.32  211.88
  -1   1   6 3025.40  211.78
   0  -1  -6  790.92   57.29
   0  -1   6  776.02   56.99
   0  -1   6  828.02   57.19
   0  -1  -6  685.13   57.09
   0  -1   6  842.82   57.29
   0   1   6  801.12   57.19
   0   1  -6  749.53   56.99
   0   1   6  763.02   57.19
   0   1  -6  849.72   57.29
   0   1  -6  850.11   57.09
   0   1  -6  813.72   57.19
   0   1   6  832.52   57.19
  -1  -1  -6 1050.59   78.49
  -1  -1  -6  976.50   78.39
  -1  -1  -6 1170.28   78.69
   1  -1   6 1061.29   78.49
   1  -1   6 1048.90   78.29
   1  -1   6 1121.89   78.49
  -1   1  -6 1104.59   78.19
  -1   1  -6 1213.68   78.49
   1   1   6 1042.60   78.49
   1   1   6 1207.38   78.59
  -1   1  -6 1082.59   78.49
   2  -1   6  344.37   25.60
   2  -1   6  373.16   25.90
   2  -1   6  331.87   25.80
  -2  -1  -6  316.37   25.60
   2   1   6  371.36   26.10
   2   1   6  349.77   25.90
  -2   1  -6  366.36   25.80
   2   1   6  372.26   25.60
  -2   1  -6  376.46   25.50
  -3  -1  -6  260.87   21.40
   3  -1   6  286.97   21.40
   3  -1   6  294.77   21.70
  -3  -1  -6  308.07   22.10
  -3  -1  -6  339.17   21.80
   3  -1   6  262.87   21.60
   3   1   6  267.77   21.50
  -3   1  -6  323.97   21.30
   3   1   6  296.67   22.00
  -3   1  -6  311.67   21.60
   3   1   6  307.47   21.30
  -4  -1  -6  743.73   60.89
   4  -1   6  807.82   60.99
   4  -1   6  861.01   61.29
   4  -1   6  845.22   60.79
  -4  -1  -6  866.51   61.49
   4   1   6  799.32   60.89
   4   1   6  807.42   61.09
  -4   1  -6  906.71   60.89
  -4   1  -6  853.81   61.09
   4   1   6  909.91   60.69
  -4   1  -6  937.11   60.69
   5  -1   6  427.56   32.30
   5  -1   6  445.96   32.00
   5  -1   6  428.16   32.30
  -5  -1  -6  445.16   32.90
  -5  -1  -6  408.96   31.90
  -5   1  -6  490.55   31.90
  -5   1  -6  450.95   32.50
   5   1   6  425.26   32.00
   5   1   6  464.15   31.80
   6  -1   6   66.49    5.20
  -6  -1  -6   56.49    5.00
  -6  -1  -6   66.19    6.10
   6  -1   6   58.69    5.40
   6   1   6   63.79    5.10
  -6   1  -6   65.29    5.60
   6   1   6   68.99    4.90
  -7  -1  -6   16.80    1.70
  -7  -1  -6   16.80    3.30
   7  -1   6   18.00    2.10
   7  -1   6   18.70    2.30
  -7   1  -6   18.70    2.80
   7   1   6   15.10    1.80
   7   1   6   17.10    1.70
   8  -1   6   77.09    6.50
  -8  -1  -6   66.99    5.90
   8  -1   6   78.19    6.30
  -8  -1  -6   78.29    7.40
   8   1   6   81.19    6.20
   8   1   6   80.89    6.00
  -8   1  -6   73.89    6.90
  -9  -1  -6   48.90    5.50
   9  -1   6   49.90    4.80
   9  -1   6   53.49    4.60
  -9   1  -6   52.79    5.20
   9   1   6   48.80    4.20
   9   1   6   48.30    4.30
 -10  -1  -6  103.59    9.70
  10  -1   6  104.89    8.60
  10  -1   6  102.39    8.80
  10   1   6  111.59    8.30
 -10   1  -6  106.69    9.30
  10   1   6   99.79    8.20
  11  -1   6   37.50    4.00
 -11  -1  -6   37.20    4.90
  11  -1   6   36.10    4.30
  11   1   6   39.00    3.60
 -11   1  -6   42.40    4.70
  11   1   6   42.60    3.80
  12  -1   6    8.70    2.00
  12  -1   6    7.90    2.10
 -12  -1  -6    7.10    2.80
 -12   1  -6    2.20    1.70
  12   1   6    6.30    1.60
  12   1   6    4.60    1.30
  13  -1   6    0.10    1.30
 -13  -1  -6    0.60    1.80
  13  -1   6    2.60    1.30
  13   1   6    1.70    0.90
 -13   1  -6   -0.40    1.40
 -13   1  -6    1.80    1.90
  13   1   6    2.30    1.30
  14  -1   6   30.80    4.10
 -14  -1  -6   39.80    6.30
  14  -1   6   36.10    4.10
  14   1   6   37.60    4.00
 -14   1  -6   38.70    5.60
 -14   1  -6   34.60    4.70
  15  -1   6   16.20    3.20
 -15  -1  -6   19.10    5.10
 -15   1  -6   28.40    4.80
 -16  -2   6   96.09   10.60
  15  -2  -6   24.60    4.70
  15  -2  -6   27.30    4.90
  15   2  -6   39.20    4.00
  14  -2  -6   -0.10    1.60
 -14  -2   6    6.50    2.90
  14   2  -6    5.40    1.80
 -14   2   6    7.10    2.10
  13  -2  -6    5.00    2.10
  13  -2  -6    9.00    2.60
 -13  -2   6   13.70    3.60
  13   2  -6    8.70    1.90
 -13   2   6    7.80    2.10
 -13   2   6    6.40    2.00
  12  -2  -6    0.40    1.60
 -12  -2   6    0.60    2.20
  12  -2  -6   -0.60    1.30
 -12   2   6   -1.70    1.10
  12   2  -6    0.70    1.10
  11  -2  -6   32.00    3.50
  11  -2  -6   26.20    4.10
 -11  -2   6   29.80    4.90
 -11   2   6   28.40    3.40
 -11   2   6   31.30    3.50
  11   2  -6   30.10    3.20
  10  -2  -6  310.67   22.70
  10  -2  -6  290.77   23.20
 -10  -2   6  291.47   23.90
 -10   2   6  285.27   22.70
  10   2  -6  316.77   22.50
 -10   2   6  317.27   22.60
   9  -2  -6   43.30    4.60
   9  -2  -6   37.00    3.80
   9  -2  -6   45.20    3.90
  -9  -2   6   44.20    5.20
  -9   2   6   36.00    4.10
   9   2  -6   42.00    3.80
  -9   2   6   43.10    3.90
   8  -2  -6   11.10    1.70
   8  -2  -6    6.10    1.50
   8  -2  -6   12.40    2.40
  -8  -2   6    4.20    2.10
  -8   2   6    7.30    1.90
  -8   2   6   11.40    1.60
   8   2  -6    9.40    1.70
   7  -2  -6   -0.60    0.60
   7  -2  -6    0.20    0.70
   7  -2  -6    0.00    0.80
  -7  -2   6    1.10    1.00
   7   2  -6    0.70    1.00
  -7   2   6    0.30    0.60
  -7   2   6    0.00    0.90
   6  -2  -6   57.69    5.10
   6  -2  -6   59.29    4.30
  -6  -2   6   57.59    5.50
   6  -2  -6   59.09    4.40
  -6   2   6   47.70    4.90
   6   2  -6   48.90    4.60
   6   2  -6   50.69    4.10
   5  -2  -6   19.20    2.60
   5  -2  -6   23.70    1.90
  -5  -2   6   15.00    2.80
   5  -2  -6   25.10    2.00
   5   2  -6   20.50    2.10
   5   2  -6   23.90    2.40
   5   2  -6   19.70    2.00
  -5   2   6   29.70    2.90
   4  -2  -6  243.28   15.40
  -4  -2   6  187.38   16.30
   4  -2  -6  244.88   15.50
  -4  -2   6  194.08   15.70
   4  -2  -6  231.98   16.30
   4   2  -6  192.48   15.80
   4   2  -6  197.88   15.60
  -4   2   6  221.38   16.20
   4   2  -6  195.98   15.80
   3  -2  -6   18.90    1.60
  -3  -2   6   17.50    2.60
  -3  -2   6   13.90    1.90
   3  -2  -6   20.20    2.70
   3  -2  -6   17.90    1.50
  -3  -2   6   17.00    2.30
  -3   2   6   19.20    1.60
  -3   2   6   19.40    2.30
   3   2  -6   17.10    2.30
   3   2  -6   15.20    1.80
   3   2  -6   14.30    1.90
   3   2  -6   14.00    2.00
  -2  -2   6    3.60    1.10
  -2  -2   6    5.10    1.50
  -2  -2   6    4.00    1.10
   2  -2  -6    4.60    0.80
   2  -2  -6    4.40    1.40
   2   2  -6    3.80    1.10
   2   2  -6    3.80    1.00
   2   2  -6    3.10    1.10
   2   2  -6    4.60    1.20
  -2   2   6    2.80    1.10
  -2   2   6    4.10    0.70
   1  -2  -6  293.97   24.80
  -1  -2   6  328.07   24.70
  -1  -2   6  302.87   24.70
  -1  -2   6  350.36   24.80
   1  -2  -6  351.16   24.50
   1   2  -6  357.06   24.90
  -1   2   6  344.77   24.90
   1   2  -6  349.07   24.90
   1   2  -6  345.77   24.70
   1   2  -6  296.77   24.60
  -1   2   6  378.76   24.50
  -1   2   6  353.56   24.90
   0  -2  -6 1676.53  108.69
   0  -2   6 1425.76  108.29
   0  -2   6 1477.85  108.49
   0  -2  -6 1319.67  108.29
   0  -2  -6 1578.04  108.29
   0   2  -6 1576.34  108.39
   0   2  -6 1385.46  108.19
   0   2   6 1507.25  108.49
   0   2   6 1527.85  108.19
   0   2  -6 1598.84  108.39
   0   2   6 1497.65  108.39
   0   2  -6 1612.14  108.39
  -1  -2  -6    2.80    1.10
  -1  -2  -6    3.50    1.20
   1  -2   6    1.60    0.90
   1  -2   6    3.50    1.00
  -1  -2  -6    3.30    0.90
   1  -2   6    2.40    1.10
  -1   2  -6    3.20    1.00
   1   2   6    1.80    0.80
  -1   2  -6    2.00    0.90
  -1   2  -6    1.40    0.80
   1   2   6    3.00    1.20
  -1   2  -6    1.50    0.80
   2  -2   6  152.78   11.90
   2  -2   6  158.88   11.60
  -2  -2  -6  161.48   12.00
  -2  -2  -6  163.28   12.10
  -2  -2  -6  132.19   11.60
   2  -2   6  152.58   11.70
   2   2   6  157.18   11.90
   2   2   6  147.89   11.60
  -2   2  -6  156.78   11.60
  -2   2  -6  163.68   11.60
  -2   2  -6  152.38   11.50
  -3  -2  -6   85.49    8.00
  -3  -2  -6  110.19    8.50
   3  -2   6  102.59    8.20
   3  -2   6  107.29    8.00
   3  -2   6  103.09    8.40
  -3  -2  -6  117.49    8.80
  -3   2  -6  105.19    8.00
   3   2   6  104.39    8.00
  -3   2  -6  107.79    8.00
   3   2   6  101.89    8.30
   4  -2   6   61.69    5.00
  -4  -2  -6   58.39    5.70
   4  -2   6   57.49    5.20
  -4  -2  -6   72.19    5.70
  -4  -2  -6   56.49    5.10
   4  -2   6   56.59    5.50
  -4   2  -6   64.99    5.00
   4   2   6   64.49    5.40
  -4   2  -6   67.59    5.20
   4   2   6   59.59    4.90
   5  -2   6    1.90    1.00
  -5  -2  -6    3.30    1.10
   5  -2   6    1.90    1.10
  -5  -2  -6    5.00    1.80
   5   2   6    3.70    1.40
   5   2   6    3.50    0.80
  -5   2  -6    4.40    1.10
   6  -2   6   22.60    2.90
   6  -2   6   28.30    2.70
   6  -2   6   18.40    2.70
  -6  -2  -6   30.90    3.70
   6   2   6   26.30    2.90
   6   2   6   26.00    2.30
  -6   2  -6   29.70    2.90
   7  -2   6   36.00    4.10
  -7  -2  -6   42.80    4.70
   7  -2   6   31.30    4.20
   7  -2   6   33.60    3.80
  -7   2  -6   38.40    3.80
   7   2   6   43.60    3.80
   7   2   6   42.10    3.20
   8  -2   6   46.80    5.30
   8  -2   6   57.69    5.20
  -8  -2  -6   49.80    5.90
   8   2   6   55.89    5.00
   8   2   6   60.79    4.50
  -8   2  -6   56.29    5.20
   9  -2   6   32.50    3.90
  -9  -2  -6   46.00    5.30
   9  -2   6   40.10    4.30
  -9   2  -6   36.60    4.00
   9   2   6   41.50    3.30
   9   2   6   37.90    3.80
  10  -2   6   55.39    5.50
  10  -2   6   48.90    5.50
 -10  -2  -6   58.79    6.70
  10   2   6   61.89    4.70
  10   2   6   56.69    5.00
 -10   2  -6   54.39    5.50
  11  -2   6    3.10    1.40
 -11  -2  -6    2.20    2.20
  11  -2   6   -0.50    1.30
  11   2   6    1.80    0.80
 -11   2  -6    4.90    1.80
 -11   2  -6   -1.20    1.20
  12  -2   6    2.70    1.80
 -12  -2  -6    2.50    2.10
  12  -2   6    3.80    1.60
 -12   2  -6    1.00    1.50
 -12   2  -6    3.40    1.70
  12   2   6    3.00    0.90
  12   2   6    1.20    1.20
  13  -2   6    4.40    2.10
 -13  -2  -6    4.00    2.30
  13  -2   6    2.60    1.60
 -13   2  -6    5.00    2.10
 -13   2  -6    4.20    2.10
  13   2   6    2.00    1.40
 -14  -2  -6   11.20    3.10
  14  -2   6    5.50    2.20
  14  -2   6    7.10    2.30
  14   2   6    5.30    1.80
 -14   2  -6    4.00    2.50
 -14   2  -6    4.10    2.30
 -15  -2  -6   93.39   10.00
  15  -2   6   83.69    9.00
 -15   2  -6   69.09    9.40
  15   2   6  105.09    8.10
 -15  -3   6   74.19   13.20
  15  -3  -6   63.49    8.20
 -14  -3   6    9.30    3.40
  14  -3  -6   13.60    4.10
  14   3  -6    9.60    2.20
 -14   3   6    6.10    2.20
 -13  -3   6   77.59    9.20
  13  -3  -6   84.79    8.90
  13   3  -6  107.19    8.00
 -13   3   6   80.99    8.00
  12  -3  -6   45.90    5.70
 -12  -3   6   33.90    6.10
 -12   3   6   42.40    4.80
  12   3  -6   46.50    4.50
 -11  -3   6    8.40    2.80
  11  -3  -6    7.60    2.70
  11  -3  -6    3.60    1.20
  11   3  -6    4.00    1.50
 -11   3   6    5.80    1.90
  10  -3  -6    2.80    0.80
  10  -3  -6    1.70    3.20
  10   3  -6    3.40    1.40
 -10   3   6    7.10    2.00
   9  -3  -6    0.00    1.60
  -9   3   6    2.40    1.30
   9   3  -6    7.90    1.70
  -8  -3   6   18.30    4.00
   8  -3  -6   24.20    3.90
   8   3  -6   18.50    1.80
  -8   3   6   21.20    3.30
   8   3  -6   14.30    2.50
   8   3  -6   19.40    1.80
  -7  -3   6   51.89    6.00
   7  -3  -6   65.99    6.10
   7   3  -6   53.99    4.80
   7   3  -6   62.09    5.40
  -7   3   6   67.29    5.90
  -6  -3   6   60.39    6.00
   6  -3  -6   56.09    5.70
   6   3  -6   55.89    4.80
  -6   3   6   65.19    5.80
   6   3  -6   53.49    4.80
   6   3  -6   53.39    5.10
   5  -3  -6    8.90    2.30
  -5  -3   6    2.80    1.60
   5   3  -6    5.10    1.30
  -5   3   6    4.00    1.70
   5   3  -6    5.70    1.30
   4  -3  -6  177.98   14.40
  -4  -3   6  181.38   13.60
  -4  -3   6  167.38   13.80
   4   3  -6  165.48   13.30
  -4   3   6  193.88   13.90
   4   3  -6  155.08   13.20
  -3  -3   6    4.70    1.60
  -3  -3   6    3.10    1.30
   3  -3  -6    5.60    1.90
  -3  -3   6    3.70    1.50
   3   3  -6    2.30    1.20
   3   3  -6    2.80    1.20
  -3   3   6    4.30    1.60
   2  -3  -6  164.48   12.00
  -2  -3   6  165.18   12.80
   2  -3  -6  165.08   13.00
  -2  -3   6  153.88   12.70
  -2  -3   6  170.18   12.70
   2   3  -6  162.28   12.80
   2   3  -6  166.98   12.90
  -2   3   6  160.88   12.90
   2   3  -6  152.98   12.50
  -1  -3   6    0.40    0.90
   1  -3  -6    3.40    1.00
   1  -3  -6    1.60    1.20
  -1  -3   6    2.20    1.20
  -1  -3   6    3.50    1.20
   1   3  -6    2.00    1.00
   1   3  -6    3.40    1.50
  -1   3   6    2.90    0.80
  -1   3   6    1.60    1.00
   0  -3   6  261.17   19.70
   0  -3   6  249.97   19.90
   0  -3  -6  270.47   20.30
   0  -3  -6  259.37   19.70
   0  -3   6  246.18   20.10
   0   3  -6  258.67   20.20
   0   3   6  281.17   19.90
   0   3  -6  283.17   19.90
   0   3   6  270.57   20.10
   0   3  -6  275.37   19.90
  -1  -3  -6    1.90    1.20
  -1  -3  -6    2.40    1.10
   1  -3   6    6.60    1.80
   1  -3   6    1.50    1.10
  -1   3  -6    5.10    1.20
   1   3   6    3.60    1.30
   1   3   6    3.50    1.20
  -1   3  -6    3.20    1.50
  -1   3  -6    4.30    1.10
  -2  -3  -6   30.40    3.60
  -2  -3  -6   31.90    3.40
   2  -3   6   27.00    3.40
   2  -3   6   30.70    3.30
  -2   3  -6   28.90    2.80
  -2   3  -6   30.80    3.00
   2   3   6   32.40    3.20
  -3  -3  -6  113.39    9.10
  -3  -3  -6  119.69    9.50
   3  -3   6   98.69    8.70
  -3   3  -6  104.59    8.20
   3   3   6  106.19    8.50
   3   3   6  101.39    9.20
  -4  -3  -6   17.30    3.00
   4  -3   6   16.40    1.90
   4  -3   6   20.20    3.10
   4  -3   6   15.60    2.80
  -4  -3  -6   17.60    3.00
  -4   3  -6   15.10    1.90
   4   3   6   16.40    2.80
  -4   3  -6   18.50    2.00
   4   3   6   23.10    2.30
   5  -3   6  203.58   16.90
   5  -3   6  216.38   16.70
   5  -3   6  197.68   15.90
  -5  -3  -6  246.48   17.40
   5   3   6  230.48   16.20
   5   3   6  224.38   16.70
  -5   3  -6  202.58   15.90
   6  -3   6   13.50    2.70
   6  -3   6    7.20    1.30
  -6  -3  -6    6.70    2.30
   6   3   6   10.80    1.60
  -6   3  -6    9.40    1.50
   6   3   6    6.40    2.00
   7  -3   6   40.80    3.90
   7  -3   6   34.30    4.30
   7  -3   6   33.70    4.10
  -7   3  -6   39.40    3.60
  -7   3  -6   42.10    4.70
  -8  -3  -6    4.50    2.30
   8  -3   6    1.00    1.30
   8  -3   6   -0.70    1.00
   8  -3   6    0.90    0.90
  -8   3  -6   -1.00    0.80
   8   3   6    0.10    0.50
  -8   3  -6    0.70    1.40
   8   3   6    2.20    1.50
   9  -3   6   -0.70    1.30
  -9  -3  -6    2.10    1.70
   9  -3   6    2.60    1.70
   9   3   6    2.50    0.80
   9   3   6    2.40    1.30
  -9   3  -6    3.60    1.90
  -9   3  -6    3.30    1.30
  10  -3   6   -1.30    1.40
 -10  -3  -6   -0.70    1.60
  10  -3   6    1.30    1.70
  10   3   6    1.30    1.30
 -10   3  -6    0.30    1.60
  10   3   6    1.80    0.90
 -10   3  -6    1.10    1.20
 -11  -3  -6    5.40    2.70
  11  -3   6    6.10    2.50
  11  -3   6    2.80    1.90
 -11   3  -6    5.30    1.80
  11   3   6    6.40    1.20
  11   3   6    6.60    1.80
 -11   3  -6    3.60    1.90
 -12  -3  -6   10.10    3.30
  12  -3   6    3.10    1.80
  12  -3   6    1.50    1.80
  12   3   6    2.30    1.40
 -12   3  -6    3.80    1.40
 -12   3  -6    1.80    1.90
  13  -3   6   31.70    5.10
  13  -3   6   40.50    5.80
 -13  -3  -6   37.50    8.90
 -13   3  -6   30.60    5.20
  13   3   6   38.00    4.30
  14  -3   6   -2.00    1.90
  14  -3   6    0.10    1.80
 -14  -3  -6    3.90    2.60
 -14   3  -6    5.10    2.60
  14   3   6   -0.10    1.50
 -13  -4   6   27.30    5.70
  13  -4  -6   14.90    3.80
 -13   4   6   16.90    4.00
  13   4  -6   21.80    3.50
 -12  -4   6    0.70    1.90
  12  -4  -6    3.60    2.60
 -12   4   6   -0.50    1.80
  12   4  -6   -2.00    1.20
  11  -4  -6    3.80    2.20
 -11  -4   6    4.80    2.80
 -11   4   6    8.30    2.60
  11   4  -6    7.00    2.10
 -10  -4   6    3.00    2.50
  10  -4  -6    7.90    2.70
  10   4  -6   11.30    2.30
   9  -4  -6    6.10    2.60
  -9  -4   6    3.30    2.60
  -9   4   6    8.00    2.20
   9   4  -6    4.40    1.00
   9   4  -6    8.30    2.10
  -8  -4   6    9.10    2.90
   8   4  -6    7.50    1.60
  -8   4   6    7.70    2.50
   8   4  -6   12.50    2.40
  -7  -4   6   17.10    4.00
   7  -4  -6   30.70    4.70
   7   4  -6   22.60    2.80
   7   4  -6   29.70    3.50
  -7   4   6   26.60    4.20
   6  -4  -6   32.60    4.90
  -6  -4   6   31.90    4.90
  -6   4   6   30.40    4.70
   6   4  -6   26.20    3.20
   6   4  -6   31.70    3.70
  -5  -4   6  127.29   11.60
   5  -4  -6  150.88   12.10
  -5  -4   6  146.09   11.60
   5   4  -6  121.29   11.00
  -5   4   6  155.08   11.90
   5   4  -6  133.09   11.20
  -4  -4   6  235.48   18.70
  -4  -4   6  242.18   18.60
   4  -4  -6  250.57   19.10
  -4   4   6  250.57   18.90
   4   4  -6  234.78   18.40
   4   4  -6  217.28   18.30
  -3  -4   6  182.28   13.70
   3  -4  -6  180.88   14.20
  -3   4   6  163.68   13.80
   3   4  -6  153.88   13.40
   2  -4  -6   -0.10    0.40
  -2  -4   6    1.40    1.10
  -2  -4   6    0.60    1.30
  -2  -4   6   -0.30    1.20
   2  -4  -6   -0.20    1.30
   2   4  -6    0.60    1.00
   2   4  -6   -0.30    1.30
  -2   4   6    0.00    0.50
   2   4  -6    1.30    1.20
  -2   4   6    0.10    1.40
  -1  -4   6    8.80    2.20
   1  -4  -6    8.60    2.60
  -1  -4   6   10.20    2.30
  -1  -4   6    9.60    1.90
   1  -4  -6    8.10    1.40
   1   4  -6    6.00    1.70
   1   4  -6    5.50    2.00
  -1   4   6    7.10    2.00
  -1   4   6    8.00    1.50
   0  -4   6   12.90    2.00
   0  -4  -6    7.60    1.70
   0  -4   6    8.60    2.20
   0  -4  -6   10.60    2.50
   0  -4   6   10.60    2.60
   0   4   6    9.20    2.40
   0   4  -6    8.30    2.30
   0   4   6   14.30    2.00
   0   4  -6   10.40    2.00
   1  -4   6   92.49    8.50
  -1  -4  -6   97.99    8.80
   1  -4   6   89.99    8.60
  -1  -4  -6   97.29    8.10
  -1   4  -6  101.19    8.00
  -1   4  -6  104.79    9.00
   1   4   6   94.19    8.40
  -1   4  -6  104.49    8.00
  -2  -4  -6  223.48   18.30
  -2  -4  -6  238.68   17.90
   2  -4   6  223.28   18.10
   2  -4   6  227.28   18.30
  -2   4  -6  221.08   18.40
  -2   4  -6  232.68   17.40
  -2   4  -6  239.78   17.30
   2   4   6  245.58   18.10
   3  -4   6    0.20    1.20
  -3  -4  -6   -0.50    1.20
   3  -4   6   -0.70    0.80
   3   4   6   -1.40    1.30
  -3   4  -6    0.30    0.80
  -3   4  -6   -0.40    0.60
   3   4   6   -0.40    0.80
  -3   4  -6   -0.60    1.10
   4  -4   6   12.90    2.70
  -4  -4  -6   10.90    2.70
   4  -4   6   12.30    2.80
  -4  -4  -6    8.90    2.10
   4   4   6   12.90    2.70
  -4   4  -6   11.80    2.90
  -4   4  -6    9.90    1.40
   4   4   6   14.40    2.30
  -4   4  -6    9.70    1.50
  -5  -4  -6  400.06   29.60
   5  -4   6  375.36   29.30
   5  -4   6  358.16   29.50
  -5  -4  -6  421.86   29.70
  -5   4  -6  378.06   29.70
   5   4   6  388.26   28.70
  -5   4  -6  396.36   28.00
  -5   4  -6  386.96   28.00
   5   4   6  376.06   29.30
  -6  -4  -6  110.89    9.10
   6  -4   6   79.59    8.40
  -6  -4  -6   91.69    8.90
   6  -4   6   87.09    8.80
   6   4   6   99.19    7.80
  -6   4  -6   95.79    7.10
  -6   4  -6   89.39    8.90
   6   4   6  100.99    8.70
  -6   4  -6   94.69    7.10
  -7  -4  -6    0.20    1.50
   7  -4   6   -0.10    1.70
   7  -4   6    1.20    2.00
  -7   4  -6   -0.60    1.40
   7   4   6   -0.10    0.70
   7   4   6    1.90    1.70
  -8  -4  -6   16.00    4.00
   8  -4   6   11.40    3.00
   8   4   6   10.30    2.40
   9  -4   6    4.00    2.00
  -9  -4  -6    5.20    2.70
   9  -4   6    4.20    2.10
   9   4   6    1.00    1.60
  -9   4  -6    0.50    1.80
   9   4   6    4.10    1.10
  10  -4   6    8.80    2.60
  10  -4   6   11.20    2.80
 -10  -4  -6   11.10    3.80
 -10   4  -6    8.20    2.80
  10   4   6    8.10    1.50
  10   4   6   10.70    2.70
 -11  -4  -6    6.80    3.40
  11  -4   6    3.80    2.30
  11  -4   6    4.90    2.60
  11   4   6    2.60    1.80
 -11   4  -6    3.40    2.20
 -12  -4  -6   15.70    4.00
  12  -4   6   13.00    3.40
  12  -4   6   19.90    3.90
  12   4   6   15.40    2.90
 -12   4  -6   11.80    3.40
  13  -4   6    1.70    2.20
 -13   4  -6    2.90    2.30
  13   4   6    5.00    2.20
  11  -5  -6    0.60    2.70
 -11  -5   6   17.90    4.10
 -11   5   6    2.20    2.30
  11   5  -6    4.90    2.50
 -10  -5   6    0.30    2.40
  10  -5  -6   -1.40    2.10
  10   5  -6   -0.70    1.50
 -10   5   6   -1.60    1.70
  -9  -5   6    2.50    2.40
   9  -5  -6    0.50    1.80
  -9   5   6    4.70    2.40
   9   5  -6    3.20    2.10
  -8  -5   6    5.50    2.90
   8  -5  -6    3.60    2.50
   8   5  -6    7.50    2.30
   8   5  -6    4.60    1.70
  -8   5   6    9.40    2.90
  -7  -5   6   53.39    6.00
   7  -5  -6   50.99    6.30
   7   5  -6   40.50    4.60
   7   5  -6   47.70    5.20
  -7   5   6   42.00    6.30
   6  -5  -6    2.20    1.80
  -6  -5   6    0.10    2.10
  -6   5   6    3.50    2.00
   6   5  -6    3.20    1.80
   6   5  -6    0.80    1.50
  -5  -5   6  110.39   10.40
  -5  -5   6  130.69   10.90
   5  -5  -6  126.99   11.30
   5   5  -6  115.99   10.20
  -5   5   6  120.99   10.90
   5   5  -6  109.09   10.30
  -4  -5   6   -2.50    1.50
  -4  -5   6    1.10    1.30
   4   5  -6   -0.50    1.40
   4   5  -6    1.60    1.60
   4   5  -6   -0.80    1.60
  -4   5   6    2.00    2.30
  -3  -5   6    9.40    2.80
   3  -5  -6   16.00    3.90
  -3  -5   6   13.00    2.80
   3   5  -6    9.40    2.30
   3   5  -6   10.90    2.70
  -3   5   6   13.40    3.30
   3   5  -6   15.20    3.30
   2  -5  -6   24.70    4.50
  -2  -5   6   18.20    3.00
  -2  -5   6   24.10    4.10
   2  -5  -6   19.00    1.70
  -2   5   6   17.60    3.50
   2   5  -6   22.10    3.40
  -2   5   6   17.30    1.70
  -2   5   6   19.30    1.80
   2   5  -6   22.10    3.80
   2   5  -6   16.30    3.40
  -1  -5   6   -1.70    1.50
   1  -5  -6    1.30    2.00
   1  -5  -6   -0.30    0.70
  -1  -5   6    0.70    1.20
  -1   5   6   -0.20    0.90
   1   5  -6    0.90    1.20
  -1   5   6    0.00    1.50
   1   5  -6   -0.20    1.60
   0  -5  -6   22.20    4.10
   0  -5   6   24.20    4.20
   0  -5  -6   19.90    2.80
   0  -5   6   20.70    3.90
   0   5   6   18.80    3.50
   0   5  -6   25.10    4.20
   0   5  -6   22.70    2.80
   1  -5   6   -1.50    1.30
  -1  -5  -6    2.70    1.90
  -1  -5  -6    0.80    1.10
   1  -5   6   -0.10    1.40
   1   5   6    3.40    1.60
  -1   5  -6    1.90    1.70
  -1   5  -6    0.70    0.90
  -2  -5  -6    6.80    2.60
   2  -5   6    7.00    2.50
   2  -5   6    7.90    2.60
  -2  -5  -6    6.80    1.80
  -2   5  -6    6.70    1.40
   2   5   6    9.70    2.50
  -2   5  -6    8.80    2.60
  -2   5  -6    5.30    2.60
   3  -5   6  170.78   14.60
  -3  -5  -6  168.88   14.10
   3   5   6  181.58   14.30
  -4  -5  -6  109.39   10.20
   4  -5   6  108.89   10.00
  -4  -5  -6  104.29    9.60
   4  -5   6   96.09    9.90
   4   5   6  108.19    9.90
  -4   5  -6   97.59   10.00
   4   5   6  124.39    9.60
   5  -5   6    1.40    1.60
   5  -5   6    0.50    1.70
  -5  -5  -6   11.00    3.00
  -5  -5  -6    5.10    2.00
   5   5   6    2.60    1.40
  -5   5  -6    2.50    2.10
   5   5   6    1.70    1.80
  -6  -5  -6   12.90    3.30
  -6  -5  -6    9.30    3.20
   6  -5   6   11.40    3.00
   6  -5   6   11.90    3.30
  -6   5  -6   10.30    3.20
   6   5   6   11.40    2.30
   6   5   6    4.30    2.40
   7  -5   6    3.00    2.00
   7  -5   6    9.60    2.70
  -7  -5  -6   13.60    3.20
  -7   5  -6    7.30    2.60
   7   5   6    7.20    2.80
   7   5   6    8.30    2.00
   8  -5   6    3.20    2.00
   8  -5   6    0.90    2.10
  -8  -5  -6    3.10    2.10
   8   5   6    2.00    1.90
   8   5   6   -0.20    1.10
  -8   5  -6   -1.60    1.60
  -9  -5  -6    2.10    2.40
   9  -5   6    4.20    2.20
   9  -5   6    1.80    1.90
   9   5   6    1.40    1.00
   9   5   6    0.70    2.10
  -9   5  -6   -1.30    1.80
 -10  -5  -6   35.30    8.90
  10  -5   6   28.60    5.40
  10  -5   6   35.20    5.90
  10   5   6   46.00    5.20
 -10   5  -6   24.30    5.00
 -11  -5  -6    8.30    3.70
  11  -5   6    1.10    2.40
  11  -5   6    2.00    2.60
 -11   5  -6    4.30    2.40
  11   5   6    3.20    2.30
   9  -6  -6    8.20    4.00
  -9  -6   6    4.40    2.80
  -9   6   6    3.30    2.50
   9   6  -6    0.80    2.20
   8  -6  -6    2.00    2.60
  -8  -6   6    1.30    2.60
   8   6  -6   -1.60    1.40
  -8   6   6    3.30    2.30
   8   6  -6    1.80    2.30
  -7  -6   6  179.48   15.20
   7   6  -6  170.98   14.30
   7   6  -6  173.88   15.60
   7   6  -6  168.78   14.60
   6  -6  -6   14.30    4.10
  -6  -6   6   12.10    3.30
  -6   6   6    8.70    3.10
   6   6  -6   11.20    3.50
   6   6  -6    7.30    2.70
   5  -6  -6   74.89    8.40
  -5  -6   6   82.69    8.20
  -5  -6   6   59.79    7.30
   5   6  -6   77.29    7.80
  -5   6   6   81.69    8.30
   5   6  -6   78.89    8.00
   5   6  -6   71.39    7.50
  -4  -6   6   16.90    3.30
   4  -6  -6   17.70    4.60
  -4  -6   6   23.30    4.50
  -4   6   6   15.30    3.60
   4   6  -6   11.30    3.10
   4   6  -6   17.90    3.70
   4   6  -6   20.00    4.00
  -3  -6   6    0.80    1.50
   3  -6  -6    2.80    2.30
  -3  -6   6    6.30    2.60
   3   6  -6    4.40    2.00
   3   6  -6    1.30    1.70
   3   6  -6    4.00    2.20
  -3   6   6    6.50    2.60
   2  -6  -6   -1.10    2.10
  -2  -6   6   -0.10    1.20
  -2  -6   6   -1.40    1.80
   2   6  -6    0.70    1.50
   2   6  -6    0.30    1.90
  -2   6   6    0.60    1.80
   2   6  -6    1.20    1.70
  -1  -6   6   15.70    3.50
   1  -6  -6    9.20    3.50
  -1   6   6   13.10    3.60
   1   6  -6   11.40    2.50
   1   6  -6   11.00    3.10
   1   6  -6   13.70    3.30
   0  -6  -6    1.30    2.30
   0  -6   6    1.50    2.30
   0  -6  -6   -0.80    1.00
   0   6   6    1.70    1.50
   0   6  -6   -1.80    0.90
   0   6  -6   -0.80    1.90
  -1  -6  -6   21.40    3.20
   1  -6   6   15.10    3.50
  -1  -6  -6   21.80    4.60
  -1   6  -6   15.50    2.40
   1   6   6   18.10    3.70
  -1   6  -6   13.90    3.50
   2  -6   6   19.70    4.50
  -2  -6  -6   36.70    5.90
  -2  -6  -6   28.00    3.60
   2   6   6   31.50    5.30
  -2   6  -6   25.70    4.90
   2   6   6   27.00    4.70
   3  -6   6   36.10    5.70
  -3  -6  -6   46.30    5.80
  -3  -6  -6   30.70    4.20
   3   6   6   48.50    6.70
  -3   6  -6   31.20    5.60
   3   6   6   44.10    5.20
  -4  -6  -6   28.50    5.10
  -4  -6  -6   23.00    4.20
   4  -6   6   17.20    4.10
   4   6   6   20.80    3.70
  -4   6  -6   24.30    4.70
   4   6   6   19.50    4.40
   5  -6   6   26.80    5.10
  -5  -6  -6   40.20    5.90
  -5  -6  -6   16.70    3.80
   5   6   6   23.70    4.00
  -5   6  -6   20.20    4.40
   5   6   6   28.20    4.80
  -6  -6  -6   21.90    4.50
   6  -6   6   19.80    4.20
   6   6   6   23.40    3.90
  -7  -6  -6   24.50    4.70
   7  -6   6   21.80    4.80
  -7   6  -6   17.20    4.20
   7   6   6   24.90    3.80
   7   6   6   28.00    5.00
   8  -6   6   39.70    6.20
  -8  -6  -6   35.00    6.60
   8   6   6   48.20    5.50
   8   6   6   38.70    4.50
  -8   6  -6   34.60    6.30
  -3  -7   6   -1.80    2.00
   3  -7  -6    2.90    3.00
   3   7  -6    0.10    1.50
  -3   7   6   -4.10    2.80
  -2  -7   6   26.60    4.80
   2  -7  -6   23.40    5.40
   2   7  -6   29.10    7.30
   2   7  -6   17.90    4.50
  -1  -7   6   12.70    5.10
   1  -7  -6   11.10    3.90
  -1   7   6    5.50    3.00
   1   7  -6   11.30    3.40
   0  -7  -6    7.50    3.40
   0   7  -6    6.30    2.90
   0   7   6    3.90    2.80
  -1  -7  -6   22.50    4.70
  -1   7  -6    7.40    3.50
   1   7   6   17.80    4.00
   1   7   6   16.10    3.60
  -2  -7  -6   47.70    8.40
   2   7   6   34.90    6.10
   2   7   6   39.50    7.10
  -2   7  -6   44.20    6.80
   3  -7   6    5.80    3.40
   3   7   6    2.10    2.70
 -16   0   7    7.70    3.00
 -15   0   7    3.20    2.50
  15   0  -7    0.70    1.30
 -14   0   7   -0.80    1.70
  14   0  -7    2.60    1.50
  13   0  -7    2.20    1.40
 -13   0   7   -0.60    1.50
  12   0  -7    1.70    1.30
 -12   0   7    0.30    1.50
 -11   0   7    2.50    1.70
  11   0  -7    1.80    1.30
 -10   0   7    0.50    1.20
   9   0  -7    0.10    0.90
  -9   0   7   -0.40    1.10
  -8   0   7   -0.60    0.90
  -7   0   7    2.40    1.10
  -7   0   7    0.70    0.30
  -7   0   7    0.40    0.40
   7   0  -7    1.20    0.80
   6   0  -7   -0.20    0.50
  -6   0   7   -0.50    0.80
  -6   0   7    0.30    0.30
  -6   0   7    0.10    0.40
   5   0  -7    0.20    0.40
  -5   0   7    0.10    0.20
  -5   0   7    0.70    0.60
   5   0  -7    0.50    0.50
   5   0  -7    0.10    0.80
  -5   0   7    0.90    0.80
  -4   0   7   -0.10    0.50
   4   0  -7   -0.10    0.90
   4   0  -7    0.00    0.90
   4   0  -7    0.40    0.40
  -4   0   7    0.50    0.90
  -4   0   7    0.20    0.30
   4   0  -7   -0.30    0.40
   3   0  -7    0.10    0.30
   3   0  -7   -0.10    0.40
  -3   0   7   -0.20    0.40
  -3   0   7    0.10    0.30
   3   0  -7    0.20    0.80
  -2   0   7   -0.20    0.30
  -2   0   7    0.40    0.70
  -2   0   7    0.20    0.30
   2   0  -7    0.20    0.30
   2   0  -7   -0.50    0.60
   2   0  -7    0.30    0.50
   2   0  -7   -0.10    0.70
  -1   0   7   -0.70    0.60
  -1   0   7    0.80    0.30
   1   0  -7    0.10    0.40
   1   0  -7    0.60    0.30
  -1   0   7    0.00    0.30
   1   0  -7   -0.50    0.60
   0   0   7    1.40    0.80
   0   0   7    1.50    0.40
   0   0  -7    1.20    0.70
   0   0  -7    2.20    0.50
   0   0  -7    0.80    0.40
   0   0   7    1.60    0.40
   1   0   7   -0.20    0.30
  -1   0  -7    0.70    0.80
   1   0   7    0.10    0.40
   1   0   7    0.90    0.80
   1   0   7    0.00    0.30
  -1   0  -7   -0.20    0.30
   2   0   7    0.50    0.80
  -2   0  -7   -0.10    0.40
   2   0   7    0.00    0.50
   2   0   7    0.40    0.30
  -2   0  -7   -0.20    0.80
  -2   0  -7    0.10    0.40
   2   0   7    0.20    0.50
   3   0   7    0.10    0.70
   3   0   7   -0.20    0.30
   3   0   7    0.20    0.40
  -3   0  -7    0.00    0.40
  -3   0  -7    0.30    0.40
  -3   0  -7    0.00    0.80
   4   0   7    0.50    0.80
  -4   0  -7    0.50    0.50
   4   0   7    0.60    0.50
  -4   0  -7    0.20    0.90
  -4   0  -7   -0.30    0.30
   4   0   7    0.60    0.40
   5   0   7    0.50    0.50
   5   0   7    0.30    0.60
  -5   0  -7    0.40    0.60
  -5   0  -7    0.40    0.40
  -5   0  -7    1.60    1.20
   6   0   7   -0.10    0.50
   6   0   7    0.40    0.50
  -6   0  -7   -0.10    0.40
  -6   0  -7    0.30    0.90
   7   0   7    1.80    0.70
   7   0   7    1.60    0.80
  -7   0  -7   -0.30    0.90
   8   0   7    0.30    0.60
  -8   0  -7    0.00    1.10
   8   0   7    0.40    0.80
  -9   0  -7    1.70    1.60
   9   0   7    0.00    0.70
   9   0   7    0.80    0.80
  10   0   7   -0.40    0.70
  10   0   7    0.20    0.90
 -10   0  -7    1.80    1.50
  11   0   7    2.00    1.10
 -11   0  -7    0.50    1.60
  11   0   7    0.50    0.90
 -12   0  -7    1.40    1.40
  12   0   7    1.20    1.10
  12   0   7   -0.10    1.00
  13   0   7    1.60    1.30
  13   0   7    2.30    1.40
 -13   0  -7   -0.10    1.60
 -14   0  -7    3.90    2.20
  14   0   7    0.50    1.20
  15   0   7    4.60    1.70
 -15   0  -7    4.20    2.40
  16  -1  -7  113.39   10.40
 -16   1   7  106.39   10.40
  16   1  -7  112.79    9.80
  15  -1  -7   16.30    3.30
 -15  -1   7   21.70    4.60
 -15   1   7    9.00    3.40
  15   1  -7   15.00    2.80
  14  -1  -7   76.29    7.00
 -14  -1   7   52.09    7.30
 -14   1   7   67.49    6.90
  14   1  -7   74.39    6.50
 -13  -1   7    7.60    3.00
  13  -1  -7    8.10    2.40
  13   1  -7    7.30    1.80
 -13   1   7    8.90    2.40
 -12  -1   7    9.50    2.60
  12  -1  -7    5.60    2.40
 -12   1   7    5.10    1.10
 -12   1   7    3.60    1.60
 -11  -1   7   16.40    3.20
  11  -1  -7   13.20    2.70
 -11   1   7   12.90    2.70
 -11   1   7   16.20    1.70
  11   1  -7   15.60    2.40
 -11   1   7   13.40    1.70
  10  -1  -7  171.38   13.50
 -10  -1   7  170.38   14.20
 -10   1   7  157.78   12.80
 -10   1   7  162.98   13.60
 -10   1   7  178.78   12.80
  10   1  -7  184.68   13.10
   9  -1  -7   86.69    7.70
  -9  -1   7  101.09    8.50
  -9   1   7   99.49    7.30
  -9   1   7   81.69    7.20
   9   1  -7   97.39    7.40
  -9   1   7   90.99    7.80
   8  -1  -7   15.10    2.40
  -8  -1   7   15.50    3.40
  -8   1   7   17.70    2.20
  -8   1   7   18.40    2.70
  -8   1   7   14.70    1.90
   8   1  -7   15.30    1.90
  -7  -1   7  113.89   10.00
   7  -1  -7  124.49    9.40
   7  -1  -7  117.59    9.50
   7   1  -7  123.39    9.10
  -7   1   7  123.79    9.40
  -7   1   7  109.79    9.10
  -6  -1   7    8.90    2.10
   6  -1  -7    9.50    1.70
   6  -1  -7    8.40    1.80
   6  -1  -7    8.30    1.70
   6   1  -7   10.30    1.20
  -6   1   7    7.60    1.40
  -6   1   7   10.10    1.70
  -6   1   7    8.50    1.60
   5  -1  -7   19.20    2.30
   5  -1  -7   18.40    2.20
  -5  -1   7   19.20    1.60
   5  -1  -7   20.50    2.20
   5  -1  -7   16.20    2.10
  -5  -1   7   17.40    2.70
   5   1  -7   17.80    1.40
  -5   1   7   16.80    2.10
   5   1  -7   23.50    1.90
  -5   1   7   20.40    2.00
  -4  -1   7   87.49    7.70
   4  -1  -7   97.29    7.40
   4  -1  -7  106.89    7.60
  -4  -1   7   85.49    7.20
  -4  -1   7   87.29    7.00
   4  -1  -7   96.19    7.40
   4  -1  -7   85.39    7.40
   4   1  -7   93.19    6.90
   4   1  -7   95.99    7.90
  -4   1   7   94.89    7.30
  -4   1   7  109.09    7.30
  -4   1   7   98.19    7.40
   4   1  -7  102.39    7.20
   3  -1  -7  134.79   10.20
  -3  -1   7  129.19   10.40
  -3  -1   7  110.19    9.80
   3  -1  -7  130.19   10.10
  -3  -1   7  121.59    9.80
   3  -1  -7  142.89   10.00
   3  -1  -7  126.59   10.00
   3   1  -7  148.69   10.60
   3   1  -7  139.09    9.70
  -3   1   7  146.09   10.10
  -3   1   7  142.39   10.00
   3   1  -7  140.69   10.60
  -3   1   7  133.19   10.00
   2  -1  -7   88.69    6.90
  -2  -1   7   80.79    6.70
   2  -1  -7   84.39    7.20
  -2  -1   7   83.39    6.80
   2  -1  -7   87.49    7.00
  -2  -1   7   91.39    7.30
   2   1  -7   90.89    7.30
   2   1  -7  100.99    6.70
   2   1  -7   92.69    7.30
   2   1  -7  107.89    6.90
  -2   1   7   86.69    6.90
   2   1  -7   92.19    6.70
  -2   1   7   95.49    7.00
  -2   1   7   85.59    7.00
   1  -1  -7 1915.11  147.79
  -1  -1   7 2172.48  148.19
  -1  -1   7 2080.49  147.59
   1  -1  -7 1929.01  147.69
   1  -1  -7 2067.39  147.69
  -1  -1   7 2092.29  147.99
   1   1  -7 2192.48  147.59
  -1   1   7 2142.09  147.69
  -1   1   7 1910.41  147.69
   1   1  -7 2179.78  147.49
   1   1  -7 1862.51  147.49
  -1   1   7 2075.39  147.69
   1   1  -7 2284.67  148.19
   1   1  -7 2113.09  147.89
   0  -1  -7  100.19    7.50
   0  -1   7  101.79    7.60
   0  -1  -7   84.29    7.30
   0  -1   7   97.19    7.20
   0  -1  -7   98.29    7.50
   0   1  -7   93.09    7.10
   0   1   7   98.49    7.50
   0   1  -7  101.59    7.60
   0   1  -7  108.09    7.30
   0   1   7   91.59    7.40
   0   1  -7  101.69    7.50
   0   1   7   93.69    7.30
  -1  -1  -7   47.90    4.00
   1  -1   7   42.40    3.50
  -1  -1  -7   41.10    3.80
  -1  -1  -7   38.60    3.60
   1  -1   7   48.50    3.80
   1  -1   7   46.50    3.90
   1   1   7   41.90    3.80
   1   1   7   47.80    3.60
  -1   1  -7   52.59    3.70
   1   1   7   47.80    4.00
  -1   1  -7   48.80    3.90
  -1   1  -7   43.80    3.40
  -2  -1  -7    3.20    0.80
   2  -1   7    2.10    0.90
   2  -1   7    1.50    0.60
   2  -1   7    3.50    0.90
  -2  -1  -7    4.20    1.30
  -2   1  -7    2.30    0.50
   2   1   7    2.30    1.00
   2   1   7    1.70    0.90
  -2   1  -7    2.50    0.70
   2   1   7    3.50    0.70
   2   1   7    3.00    1.00
   3  -1   7    9.60    1.20
  -3  -1  -7    8.60    1.80
  -3  -1  -7    9.80    1.20
   3  -1   7   11.80    1.70
  -3  -1  -7   13.40    1.90
   3  -1   7   10.20    1.60
  -3   1  -7   11.70    1.50
  -3   1  -7   13.10    1.90
   3   1   7   11.30    1.90
   3   1   7    9.00    1.10
   3   1   7   10.90    1.50
  -3   1  -7   10.70    1.00
   4  -1   7  280.77   20.00
   4  -1   7  259.77   19.90
  -4  -1  -7  248.48   19.60
   4  -1   7  272.47   19.60
  -4  -1  -7  236.08   19.80
  -4  -1  -7  264.97   20.30
  -4   1  -7  295.27   19.80
  -4   1  -7  275.07   20.00
   4   1   7  294.97   19.50
   4   1   7  254.57   19.90
  -4   1  -7  299.77   19.50
   4   1   7  248.78   19.70
  -5  -1  -7   32.00    2.90
   5  -1   7   34.90    3.40
  -5  -1  -7   30.90    3.80
   5  -1   7   33.50    3.00
   5  -1   7   31.60    3.20
   5   1   7   37.00    2.80
  -5   1  -7   29.40    3.30
   5   1   7   33.80    3.00
  -5   1  -7   37.20    2.80
   6  -1   7   12.20    2.00
  -6  -1  -7    9.90    1.30
  -6  -1  -7   13.60    2.50
   6  -1   7   13.80    1.80
   6   1   7   13.60    1.40
  -6   1  -7    8.30    1.90
   6   1   7   12.60    1.60
   7  -1   7   34.60    3.70
  -7  -1  -7   41.20    4.60
   7  -1   7   35.30    3.40
   7   1   7   38.00    3.20
  -7   1  -7   37.00    4.00
   7   1   7   38.10    3.30
   8  -1   7  120.89    9.10
  -8  -1  -7  110.19   10.10
   8  -1   7  108.69    9.30
   8   1   7  112.19    8.70
   8   1   7  116.09    8.90
  -8   1  -7  120.89    9.80
   9  -1   7  201.88   16.20
  -9  -1  -7  195.78   17.00
   9  -1   7  213.78   16.00
   9   1   7  214.88   15.60
  -9   1  -7  210.28   17.30
   9   1   7  219.98   15.70
 -10  -1  -7    0.80    1.50
  10  -1   7   -0.10    0.90
  10   1   7    1.50    0.80
 -10   1  -7   -0.70    1.20
  10   1   7    0.70    0.90
  11  -1   7    3.10    1.40
  11  -1   7    1.20    1.00
 -11  -1  -7    0.50    1.60
  11   1   7    2.70    0.90
  11   1   7    0.40    1.00
 -11   1  -7   -0.40    1.40
  12  -1   7   31.90    3.90
  12  -1   7   33.90    3.80
 -12  -1  -7   29.30    5.40
 -12   1  -7   31.40    4.90
  12   1   7   31.90    3.30
  12   1   7   35.30    3.50
  13  -1   7   29.90    3.70
 -13  -1  -7   36.70    6.00
  13  -1   7   30.00    3.80
  13   1   7   30.50    3.20
 -13   1  -7   24.40    4.50
  13   1   7   32.80    3.40
  14  -1   7   47.70    5.30
 -14  -1  -7   46.40    7.40
  14  -1   7   60.49    5.60
 -14   1  -7   52.89    6.30
  14   1   7   61.99    5.30
 -14   1  -7   45.20    5.50
  15  -1   7    8.30    2.40
 -15   1  -7    3.30    2.50
  15   1   7    4.90    3.00
  15  -2  -7   91.89   10.90
  15  -2  -7  114.49   10.60
  15   2  -7  123.09    9.70
  14  -2  -7    0.90    2.00
  14  -2  -7    5.10    2.00
 -14  -2   7    4.40    3.10
 -14   2   7    2.00    1.60
  14   2  -7    0.40    1.30
  13  -2  -7    3.20    2.10
  13  -2  -7    1.80    1.60
 -13  -2   7    3.60    2.40
 -13   2   7    0.90    1.50
  13   2  -7    3.50    1.60
 -12  -2   7   11.10    3.60
  12  -2  -7    9.60    2.30
  12  -2  -7   16.30    3.30
  12   2  -7    9.80    2.00
 -12   2   7    9.00    2.20
 -12   2   7   11.30    2.30
  11  -2  -7   68.19    6.10
  11  -2  -7   61.79    6.50
 -11  -2   7   72.59    7.40
  11   2  -7   74.89    5.90
 -11   2   7   61.69    5.90
 -11   2   7   63.39    5.90
  10  -2  -7   15.90    3.00
  10  -2  -7   19.30    2.80
 -10   2   7   17.50    2.70
 -10   2   7   20.80    2.50
   9  -2  -7   -0.90    0.90
   9  -2  -7   -1.50    0.70
  -9  -2   7    1.60    1.70
   9  -2  -7   -1.50    1.00
  -9   2   7    1.00    1.10
  -9   2   7   -0.30    0.80
   9   2  -7    0.60    0.80
   8  -2  -7    9.40    1.60
   8  -2  -7    6.50    1.80
  -8  -2   7    6.50    2.10
   8   2  -7    8.30    1.70
  -8   2   7   10.50    2.00
  -8   2   7    8.70    1.50
   7  -2  -7  138.89   11.30
  -7  -2   7  129.39   11.80
   7  -2  -7  149.49   11.60
   7  -2  -7  148.99   10.90
  -7   2   7  133.59   11.30
  -7   2   7  155.98   10.80
   7   2  -7  141.59   11.30
   6  -2  -7   22.50    3.30
  -6  -2   7   25.90    3.80
   6  -2  -7   25.50    2.30
   6  -2  -7   25.60    2.30
  -6   2   7   26.20    2.90
   6   2  -7   23.90    2.00
   6   2  -7   22.80    2.10
   6   2  -7   24.90    2.50
   5  -2  -7   63.49    4.50
   5  -2  -7   59.59    5.30
  -5  -2   7   51.39    4.50
   5  -2  -7   60.79    4.40
  -5  -2   7   49.99    5.40
  -5   2   7   60.59    5.10
   5   2  -7   51.99    4.70
   5   2  -7   52.59    4.60
   5   2  -7   55.49    4.40
   4  -2  -7    0.50    0.40
   4  -2  -7    0.70    0.40
   4  -2  -7    0.80    0.90
  -4  -2   7    0.00    1.10
   4   2  -7    0.80    0.70
   4   2  -7    0.90    0.60
   4   2  -7    0.40    0.80
  -4   2   7    0.60    0.90
   3  -2  -7    3.40    0.70
   3  -2  -7    2.50    0.60
  -3  -2   7    1.70    0.80
  -3  -2   7    1.50    1.20
   3  -2  -7    2.00    1.10
   3   2  -7    1.40    0.80
   3   2  -7    2.50    0.80
  -3   2   7    2.30    1.10
  -3   2   7    2.10    0.60
   3   2  -7    2.30    0.70
  -2  -2   7  174.88   13.10
  -2  -2   7  160.58   13.10
   2  -2  -7  195.88   12.90
   2  -2  -7  189.78   13.50
  -2  -2   7  161.58   13.30
   2   2  -7  166.78   13.00
   2   2  -7  161.58   12.90
   2   2  -7  144.19   13.00
  -2   2   7  198.58   12.80
   2   2  -7  169.88   13.40
   2   2  -7  173.18   13.50
  -2   2   7  192.98   13.40
   1  -2  -7    4.50    1.30
  -1  -2   7    7.10    1.50
   1  -2  -7    6.20    1.10
  -1  -2   7    3.40    1.10
  -1  -2   7    4.00    1.20
   1   2  -7    5.00    1.30
   1   2  -7    6.30    1.40
  -1   2   7    4.00    1.00
  -1   2   7    4.10    1.20
  -1   2   7    4.70    1.40
   1   2  -7    6.10    1.20
   1   2  -7    4.60    1.10
   1   2  -7    5.20    1.30
   0  -2   7  312.27   24.20
   0  -2  -7  356.56   24.50
   0  -2  -7  358.66   24.20
   0   2  -7  342.27   24.20
   0   2   7  305.87   24.30
   0   2   7  336.47   24.10
   0   2   7  310.97   24.20
   0   2  -7  299.37   24.00
   0   2  -7  348.17   24.30
  -1  -2  -7   88.49    7.10
   1  -2   7   90.19    7.00
  -1  -2  -7   89.69    7.30
   1  -2   7   85.99    7.10
   1   2   7   83.79    7.40
  -1   2  -7   85.79    6.90
   1   2   7   91.59    7.10
  -1   2  -7   89.49    6.90
  -1   2  -7   79.09    6.80
   1   2   7   91.69    7.00
   2  -2   7    6.70    1.70
  -2  -2  -7   12.40    2.10
   2  -2   7    9.70    1.50
   2  -2   7   10.10    1.60
  -2  -2  -7   10.90    2.00
  -2   2  -7    8.40    1.40
  -2   2  -7   10.80    1.50
   2   2   7   11.30    1.60
  -2   2  -7    8.20    1.40
   2   2   7    8.70    1.70
   3  -2   7   -0.20    0.80
  -3  -2  -7    1.70    1.20
   3  -2   7    0.60    0.70
  -3  -2  -7   -0.10    0.90
   3  -2   7   -0.40    0.80
   3   2   7    0.80    0.90
  -3   2  -7    1.20    0.70
   3   2   7    0.90    0.60
  -3   2  -7    1.90    0.70
  -4  -2  -7  211.78   15.50
  -4  -2  -7  213.38   15.80
   4  -2   7  191.28   15.40
   4  -2   7  186.68   15.10
  -4   2  -7  195.58   15.00
   4   2   7  192.58   15.20
  -4   2  -7  220.78   14.90
   4   2   7  198.38   14.80
   5  -2   7   16.00    2.10
   5  -2   7   19.60    2.80
   5  -2   7   17.20    2.00
  -5  -2  -7   14.60    2.90
   5   2   7   17.90    1.80
  -5   2  -7   17.50    2.20
   5   2   7   17.00    2.20
   6  -2   7   54.09    5.00
   6  -2   7   55.19    4.90
   6  -2   7   51.19    5.20
  -6  -2  -7   58.59    5.80
   6   2   7   60.49    4.50
   6   2   7   54.19    5.40
  -6   2  -7   57.09    5.00
  -7  -2  -7  140.09   11.60
   7  -2   7  124.79   11.20
   7  -2   7  126.09   10.60
   7   2   7  132.59   10.50
  -7   2  -7  123.29   10.60
   7   2   7  150.88   10.00
  -8  -2  -7    2.10    1.60
   8  -2   7    2.20    1.40
   8  -2   7    1.50    1.20
   8   2   7    2.80    1.20
   8   2   7    1.80    0.70
  -8   2  -7    5.40    1.50
  -9  -2  -7   88.89    9.00
   9  -2   7   94.89    8.40
   9  -2   7   90.79    8.00
   9   2   7  101.69    7.30
  -9   2  -7   88.39    8.00
   9   2   7   93.99    7.70
  10  -2   7   16.30    3.00
 -10  -2  -7   14.40    3.50
  10  -2   7   11.80    2.50
  10   2   7   14.30    2.40
  10   2   7   19.60    1.90
  11  -2   7    0.90    1.60
 -11  -2  -7    0.50    1.80
  11  -2   7    4.40    1.60
  11   2   7    4.40    1.00
 -11   2  -7    1.30    1.40
  11   2   7    5.50    1.90
  12  -2   7   14.30    2.90
 -12  -2  -7   15.50    4.00
  12  -2   7   11.50    2.70
  12   2   7   13.40    1.90
 -12   2  -7   12.50    3.10
 -12   2  -7   12.50    3.00
  12   2   7   13.70    2.30
  13  -2   7   40.90    5.10
 -13  -2  -7   59.19    6.80
  13  -2   7   46.70    5.40
 -13   2  -7   54.49    5.60
 -13   2  -7   40.30    5.40
  13   2   7   46.00    4.60
  14  -2   7   42.10    5.30
  14  -2   7   42.30    5.10
 -14   2  -7   44.90    5.60
 -14   2  -7   38.60    5.20
  14   2   7   51.39    4.70
 -15  -2  -7   12.00    4.20
  15  -2   7   11.20    3.20
  15   2   7   10.60    2.50
 -15   2  -7   10.50    4.20
 -15  -3   7   18.00    6.70
  14  -3  -7    8.80    2.90
 -14  -3   7   16.30    4.50
 -14   3   7    7.20    2.40
  14   3  -7   10.00    2.30
  13  -3  -7    2.70    2.10
 -13  -3   7    4.80    2.90
  13   3  -7    1.40    1.30
 -13   3   7    0.80    1.40
 -12  -3   7   27.20    5.10
  12  -3  -7   30.20    5.20
 -12   3   7   25.90    4.20
  12   3  -7   35.70    3.70
  11  -3  -7   62.19    6.90
  11  -3  -7   61.79    5.30
 -11  -3   7   73.29    7.50
 -11   3   7   63.69    6.30
  11   3  -7   64.99    5.90
  10   3  -7    0.10    1.20
 -10   3   7    0.80    1.20
   9  -3  -7   46.90    5.80
  -9  -3   7   56.49    6.50
   9   3  -7   60.09    5.20
  -9   3   7   55.99    5.50
   8  -3  -7  232.58   17.00
  -8  -3   7  195.98   17.10
   8   3  -7  214.68   16.00
   8   3  -7  185.88   15.20
   8   3  -7  213.98   15.20
  -8   3   7  222.08   16.60
   7  -3  -7  234.98   18.00
  -7  -3   7  220.48   18.30
   7   3  -7  207.78   16.80
   7   3  -7  227.38   17.30
  -7   3   7  257.37   18.00
   6  -3  -7   16.10    3.00
  -6  -3   7    8.60    2.40
   6   3  -7   12.40    1.90
   6   3  -7   13.60    2.30
   6   3  -7   14.90    1.80
  -6   3   7    9.20    2.30
  -5  -3   7  294.27   23.50
   5  -3  -7  331.17   23.60
   5   3  -7  290.57   22.60
   5   3  -7  295.87   23.20
  -5   3   7  354.96   23.60
   5   3  -7  288.17   22.80
  -4  -3   7   69.99    5.80
  -4  -3   7   51.69    5.40
   4  -3  -7   67.39    6.10
  -4  -3   7   58.69    5.90
   4   3  -7   61.79    5.50
  -4   3   7   85.39    8.10
   4   3  -7   60.89    5.50
  -3  -3   7   15.00    2.50
  -3  -3   7   12.30    2.30
   3  -3  -7   11.90    1.20
   3  -3  -7   14.50    2.70
  -3  -3   7   11.70    2.10
  -3   3   7   14.60    2.60
   3   3  -7   10.90    2.10
   3   3  -7   14.10    2.60
   3   3  -7   12.50    2.10
  -3   3   7   14.50    1.20
   2  -3  -7   83.79    6.90
  -2  -3   7   80.49    7.50
   2  -3  -7   99.79    8.00
  -2  -3   7   87.99    7.50
  -2  -3   7   91.89    7.60
  -2   3   7   86.89    7.70
   2   3  -7   88.29    7.70
   2   3  -7   88.49    7.70
  -2   3   7  104.79    6.90
   2   3  -7   86.49    7.40
  -1  -3   7  117.99    9.30
  -1  -3   7  106.09    9.40
   1  -3  -7  117.89    9.80
  -1  -3   7  112.59    9.30
  -1   3   7  127.99    8.90
   1   3  -7  119.69    9.60
  -1   3   7  111.99    9.50
   1   3  -7  113.69    9.40
   0  -3   7    2.20    1.00
   0  -3   7    2.40    1.20
   0  -3  -7    1.70    1.20
   0  -3  -7    3.80    1.20
   0   3   7    2.10    1.30
   0   3  -7    2.50    1.10
   0   3  -7    1.80    1.00
   0   3  -7    3.50    1.60
   0   3   7    1.90    0.90
   1  -3   7   -1.10    0.90
   1  -3   7    1.00    0.90
  -1  -3  -7    0.80    0.90
  -1  -3  -7    0.10    1.00
  -1   3  -7    0.60    0.70
   1   3   7   -1.30    0.70
   1   3   7    1.00    0.90
  -1   3  -7    1.40    0.90
   2  -3   7   41.00    4.10
  -2  -3  -7   41.60    4.20
   2  -3   7   35.40    4.10
  -2  -3  -7   43.80    4.40
   2   3   7   43.40    4.00
  -2   3  -7   38.70    3.60
  -2   3  -7   43.50    3.80
   3  -3   7  204.78   15.20
  -3  -3  -7  213.08   15.90
   3  -3   7  189.48   15.50
   3  -3   7  196.08   15.90
   3   3   7  202.08   15.40
  -3   3  -7  209.18   15.10
   4  -3   7   27.20    3.80
   4  -3   7   22.80    3.00
  -4  -3  -7   26.80    3.40
  -4  -3  -7   27.70    3.40
   4  -3   7   21.80    2.40
   4   3   7   26.10    3.30
  -4   3  -7   19.90    2.50
   4   3   7   24.00    2.70
  -4   3  -7   26.00    2.40
   5  -3   7  146.69   13.10
   5  -3   7  152.28   13.40
  -5  -3  -7  165.78   13.70
  -5  -3  -7  196.38   13.80
   5   3   7  171.48   13.30
  -5   3  -7  163.78   12.60
   5   3   7  178.38   12.80
   6  -3   7   15.20    3.00
   6  -3   7   21.10    4.70
   6  -3   7   15.80    2.00
  -6   3  -7   15.80    2.00
  -7  -3  -7  223.88   17.40
   7  -3   7  195.08   15.70
   7  -3   7  195.78   16.40
   7  -3   7  197.78   16.70
   7   3   7  235.38   15.60
   7   3   7  209.08   16.30
  -7   3  -7  212.18   15.90
   8  -3   7   28.50    4.20
   8  -3   7   26.70    4.10
   8  -3   7   25.10    4.40
  -8  -3  -7   26.50    4.70
   8   3   7   34.50    2.80
   8   3   7   33.50    3.70
  -8   3  -7   25.20    3.20
  -9  -3  -7   40.60    6.30
   9  -3   7   29.90    4.60
   9  -3   7   30.80    4.90
  -9   3  -7   32.60    5.20
   9   3   7   44.50    4.30
  -9   3  -7   37.00    3.90
   9   3   7   39.90    3.30
  10  -3   7    3.50    1.90
 -10  -3  -7   -1.10    1.80
  10  -3   7   -1.60    1.10
  10   3   7    0.80    1.40
 -10   3  -7   -0.30    1.50
  10   3   7    1.50    0.80
 -10   3  -7    1.00    1.10
  11  -3   7   -0.20    1.50
 -11  -3  -7   -0.20    2.10
  11  -3   7   -1.80    1.00
 -11   3  -7    1.20    1.20
 -11   3  -7    0.80    1.90
  11   3   7    0.70    0.80
  11   3   7    0.00    1.30
 -12  -3  -7   21.50    4.60
  12  -3   7   21.10    3.60
  12  -3   7   18.90    3.60
 -12   3  -7   21.10    3.80
 -12   3  -7   17.50    3.30
  12   3   7   16.20    2.90
  13  -3   7   98.89    9.80
  13  -3   7  101.09   10.10
 -13   3  -7  106.99   10.10
  13   3   7  120.89    9.40
 -14  -3  -7   -0.50    3.10
  14  -3   7    4.20    2.30
  14  -3   7    4.20    2.30
  14   3   7    0.50    1.40
 -14   3  -7   -0.10    2.20
  13  -4  -7   20.30    4.70
 -13  -4   7    9.30    4.10
 -13   4   7   15.70    3.50
  13   4  -7   21.00    3.50
 -12  -4   7   -0.10    2.40
  12  -4  -7    3.30    2.30
  12   4  -7    0.40    1.20
 -12   4   7    4.10    2.20
  11  -4  -7    4.30    2.60
 -11  -4   7    5.50    3.20
  11   4  -7    4.00    1.80
 -11   4   7    3.70    1.90
  10  -4  -7   84.99    8.80
 -10  -4   7   84.99    9.20
  10   4  -7   91.19    7.80
  -9  -4   7   73.69    8.40
   9  -4  -7   89.79    8.40
   9   4  -7   88.79    7.40
  -9   4   7   93.89    8.10
   9   4  -7   73.29    6.30
  -8  -4   7  135.69   12.60
   8  -4  -7  132.29   15.20
   8   4  -7  148.29   11.70
   8   4  -7  136.59   11.00
  -8   4   7  153.98   12.40
  -7  -4   7   51.29    6.20
   7  -4  -7   59.09    6.30
   7   4  -7   58.79    5.20
  -7   4   7   49.70    5.80
   7   4  -7   59.49    5.60
   6  -4  -7   81.29    7.70
  -6  -4   7   86.89    7.90
   6   4  -7   70.89    6.90
   6   4  -7   68.39    6.60
  -6   4   7   87.79    7.70
   5  -4  -7  474.65   33.80
  -5  -4   7  434.36   33.40
   5   4  -7  405.56   32.80
  -5   4   7  477.85   33.60
   5   4  -7  429.06   32.90
   4  -4  -7   22.50    4.10
  -4  -4   7   27.10    3.40
  -4   4   7   24.70    4.00
   4   4  -7   26.80    3.80
   4   4  -7   23.20    3.50
  -3  -4   7    2.60    1.80
  -3  -4   7    3.30    1.60
  -3  -4   7    3.90    1.60
   3  -4  -7    1.50    1.60
   3   4  -7    3.20    1.50
   3   4  -7    2.60    1.30
  -3   4   7    2.20    1.60
   3   4  -7    4.30    1.60
   2  -4  -7   82.69    6.60
  -2  -4   7   86.49    7.80
   2  -4  -7   94.09    8.30
  -2  -4   7   91.69    7.60
  -2  -4   7   88.59    7.70
  -2   4   7   89.89    6.60
   2   4  -7   78.49    7.50
   2   4  -7   83.09    7.80
  -2   4   7   80.79    7.80
   2   4  -7   91.49    7.80
  -1  -4   7    9.50    2.30
   1  -4  -7    5.30    1.30
   1  -4  -7    5.80    2.40
  -1  -4   7    9.80    2.40
  -1  -4   7    7.00    1.70
  -1   4   7    7.80    1.40
   1   4  -7    8.80    2.00
   1   4  -7    9.00    2.20
  -1   4   7    8.60    2.10
   0  -4   7    8.70    2.10
   0  -4  -7    7.20    2.20
   0  -4  -7    8.50    1.60
   0   4  -7    8.80    2.40
   0   4  -7    7.60    1.70
   0   4   7    6.00    2.10
   1  -4   7   24.70    3.90
  -1  -4  -7   28.20    4.20
  -1  -4  -7   27.00    3.10
   1   4   7   30.10    3.40
  -1   4  -7   23.20    2.80
  -1   4  -7   24.90    3.90
   2  -4   7   83.39    8.00
  -2  -4  -7   86.39    7.70
   2  -4   7   91.39    8.00
  -2  -4  -7   87.49    8.20
  -2   4  -7   86.59    8.20
  -2   4  -7   93.59    7.10
  -2   4  -7   86.69    7.30
   2   4   7   87.89    7.80
   3  -4   7    3.40    1.70
   3  -4   7    3.20    1.50
  -3   4  -7    3.10    0.90
  -3   4  -7    3.20    1.10
   4  -4   7   41.20    5.20
  -4  -4  -7   53.09    5.50
   4  -4   7   50.29    5.30
  -4  -4  -7   56.49    5.70
   4   4   7   41.40    5.10
   4   4   7   55.49    4.90
  -4   4  -7   51.69    4.40
  -4   4  -7   52.99    4.40
  -4   4  -7   47.70    5.60
  -5  -4  -7   47.50    5.20
   5  -4   7   37.00    4.90
  -5  -4  -7   43.00    5.10
   5  -4   7   49.10    5.10
  -5   4  -7   45.70    5.40
   5   4   7   41.10    4.30
   5   4   7   44.10    4.90
  -5   4  -7   41.00    3.70
  -5   4  -7   47.10    3.80
   6  -4   7   11.00    2.80
   6  -4   7    6.20    2.60
  -6   4  -7   13.30    1.60
  -6   4  -7   12.50    1.60
   6   4   7   11.40    2.80
  -6   4  -7    7.10    2.70
  -7  -4  -7    5.40    2.30
   7  -4   7    7.20    2.40
   7  -4   7    4.60    2.00
  -7   4  -7    2.10    2.10
  -7   4  -7    6.30    1.20
   7   4   7    8.70    1.60
  -7   4  -7    5.90    1.10
   7   4   7    8.80    2.60
  -8  -4  -7  102.79    9.70
   8  -4   7   95.79    8.90
   8  -4   7   92.39    9.20
  -8   4  -7   92.89    7.30
   8   4   7   98.09    8.80
  -8   4  -7   88.39    9.20
   8   4   7  103.79    7.80
  -9  -4  -7    7.60    3.10
   9  -4   7    2.50    2.10
   9  -4   7    3.90    1.90
   9   4   7    3.00    1.00
  -9   4  -7    2.40    2.30
   9   4   7    2.10    1.80
 -10  -4  -7   53.69    7.80
  10  -4   7   42.30    5.70
  10  -4   7   41.40    5.90
  10   4   7   60.69    5.80
  10   4   7   61.59    4.60
 -10   4  -7   44.60    6.00
  11  -4   7   12.40    3.30
  11  -4   7   11.90    3.40
 -11  -4  -7   12.40    3.90
 -11   4  -7    8.60    2.90
  11   4   7    7.30    2.30
  12  -4   7   -0.30    1.90
  12  -4   7    1.70    2.00
 -12  -4  -7    3.20    2.70
  12   4   7    3.30    1.80
 -12   4  -7    0.80    2.00
  13  -4   7    3.10    2.60
 -13   4  -7   12.20    3.30
  11  -5  -7    5.50    2.70
 -11  -5   7   -0.70    2.90
 -11   5   7    0.60    2.00
  11   5  -7   -1.30    1.60
  10  -5  -7   20.80    4.50
 -10  -5   7   13.60    4.40
  10   5  -7   12.70    3.10
 -10   5   7   18.80    4.10
  -9  -5   7    1.70    2.80
   9  -5  -7    6.10    2.80
  -9   5   7    9.40    3.00
   9   5  -7    4.20    2.10
  -8  -5   7    6.40    2.80
   8  -5  -7    3.10    2.30
  -8   5   7   10.50    3.00
   8   5  -7    5.70    1.60
   8   5  -7    8.70    2.50
   7  -5  -7  111.19   10.40
  -7  -5   7   93.29    9.80
   7   5  -7  112.09    9.40
  -7   5   7  102.69    9.80
   7   5  -7   99.29    8.80
  -6  -5   7   52.69    6.20
   6  -5  -7   56.69    6.60
   6   5  -7   45.10    5.60
  -6   5   7   60.59    6.30
   6   5  -7   50.89    6.30
   6   5  -7   57.59    5.80
   5  -5  -7    2.40    2.50
  -5  -5   7    4.10    2.10
  -5  -5   7    1.00    1.40
   5   5  -7    4.30    1.80
   5   5  -7    1.80    1.70
   5   5  -7    0.00    1.20
  -5   5   7    0.00    1.60
  -4  -5   7    8.20    2.40
   4  -5  -7    6.90    2.80
  -4  -5   7    6.50    2.60
  -4   5   7    7.40    2.50
   4   5  -7    8.70    2.30
   4   5  -7    9.30    2.70
   4   5  -7   12.40    2.70
  -3  -5   7   37.20    5.10
  -3  -5   7   35.10    4.90
   3  -5  -7   32.90    5.80
   3   5  -7   32.10    4.20
   3   5  -7   33.30    4.30
   3   5  -7   33.40    4.30
   2  -5  -7   -1.60    1.60
   2  -5  -7    0.40    0.50
  -2  -5   7    0.50    1.50
  -2  -5   7    1.90    1.30
  -2   5   7    0.60    0.50
   2   5  -7   -0.70    1.40
  -2   5   7    1.70    0.60
   2   5  -7    2.30    1.30
  -2   5   7    1.90    1.50
   2   5  -7    0.00    1.30
   1  -5  -7   81.49    8.30
  -1  -5   7   84.59    7.90
  -1  -5   7   83.69    8.00
   1  -5  -7   89.29    6.70
  -1   5   7   79.39    7.80
   1   5  -7   80.89    7.80
   1   5  -7   72.59    7.80
  -1   5   7   76.69    6.60
   0  -5   7   -0.30    1.40
   0  -5  -7    2.10    1.00
   0  -5   7   -0.40    1.40
   0  -5  -7    3.60    1.80
   0   5  -7    0.30    1.20
   0   5  -7   -0.40    1.60
   1  -5   7   58.29    6.60
   1  -5   7   69.69    7.00
  -1  -5  -7   61.99    6.00
  -1  -5  -7   70.09    7.30
  -1   5  -7   65.39    6.90
   1   5   7   68.09    6.60
  -1   5  -7   64.79    5.70
  -2  -5  -7   23.90    5.00
   2  -5   7   28.40    4.60
  -2  -5  -7   20.70    3.40
   2  -5   7   25.00    4.20
   2   5   7   28.20    4.00
  -2   5  -7   19.80    2.50
  -2   5  -7   21.10    4.10
   3  -5   7   -0.90    1.40
  -3  -5  -7    3.60    2.40
   3  -5   7    1.40    1.70
  -3  -5  -7    1.50    1.50
  -3   5  -7   -0.20    0.70
   3   5   7    2.30    1.50
   3   5   7    2.30    2.00
  -3   5  -7   -2.40    1.50
  -4  -5  -7    2.10    1.60
   4  -5   7    1.50    1.70
   4  -5   7    1.00    1.50
  -4  -5  -7    1.20    2.00
   4   5   7    3.20    2.00
   4   5   7    2.20    1.40
  -4   5  -7   -1.30    1.60
  -5  -5  -7   64.39    6.60
   5  -5   7   60.29    6.30
  -5  -5  -7   57.29    6.20
   5  -5   7   49.00    6.30
  -5   5  -7   56.49    6.40
   5   5   7   54.29    5.50
   5   5   7   50.89    6.00
   6  -5   7    0.90    1.80
  -6  -5  -7   -1.10    2.30
   6  -5   7    3.40    1.70
  -6   5  -7    0.00    1.90
   6   5   7    2.50    1.40
   6   5   7    2.40    2.10
  -7  -5  -7    2.30    2.10
   7  -5   7   -0.20    2.10
   7  -5   7   -1.30    1.70
  -7   5  -7    1.40    1.80
   7   5   7   -0.20    1.20
   7   5   7    2.40    2.10
  -8  -5  -7   11.50    3.60
   8  -5   7    8.50    3.20
   8  -5   7   13.60    3.40
   8   5   7   14.80    3.40
   8   5   7   10.50    2.10
  -8   5  -7   16.80    3.80
   9  -5   7   23.00    4.50
  -9  -5  -7   14.30    4.20
   9  -5   7   14.70    4.10
   9   5   7   18.60    2.70
  -9   5  -7   18.50    4.00
   9   5   7   15.80    3.40
  10  -5   7   60.59    7.70
  10  -5   7   99.39   12.20
  10   5   7   79.29    7.70
  11  -5   7   17.90    3.80
  11  -5   7   16.30    4.10
 -11  -5  -7   16.30    4.40
 -11   5  -7   12.70    3.60
  -9  -6   7    2.80    2.60
   9  -6  -7   -4.40    3.80
  -9   6   7    3.00    2.60
   9   6  -7   -2.50    2.30
   9   6  -7    0.20    2.20
   8  -6  -7   15.50    4.00
  -8  -6   7   20.00    4.10
   8   6  -7    7.50    3.50
   8   6  -7    9.20    2.90
  -8   6   7   12.90    3.60
  -7  -6   7   74.39    7.40
   7  -6  -7   54.89   12.50
   7   6  -7   68.69    6.90
   7   6  -7   52.49    7.20
   7   6  -7   57.89    6.30
   6  -6  -7  163.78   14.30
  -6  -6   7  138.09   13.20
   6   6  -7  133.99   13.50
   6   6  -7  169.28   13.50
  -6   6   7  166.98   14.00
   5  -6  -7    6.40    3.60
  -5  -6   7    6.40    2.70
   5   6  -7    5.90    2.40
   5   6  -7    6.20    2.60
   5   6  -7    6.20    2.40
  -5   6   7    8.80    2.80
  -4  -6   7  104.59    9.50
   4  -6  -7   98.39   10.50
  -4  -6   7  102.79   10.00
   4   6  -7  100.29    9.70
   4   6  -7  109.09    9.80
  -4   6   7  102.49   10.10
   4   6  -7  103.69    9.70
   3  -6  -7   12.20    3.70
  -3  -6   7   12.50    3.80
  -3  -6   7    9.30    2.60
   3   6  -7    7.60    2.70
   3   6  -7   10.40    2.80
   3   6  -7   13.00    3.00
  -3   6   7   12.50    3.40
   2  -6  -7   -0.60    2.20
  -2  -6   7    1.10    2.00
  -2  -6   7    1.10    1.40
  -2   6   7    2.10    2.00
   2   6  -7   -0.10    1.80
   2   6  -7    1.60    1.60
   2   6  -7    1.60    1.80
   1  -6  -7    2.90    2.40
  -1  -6   7    3.50    2.30
   1   6  -7    3.70    2.30
  -1   6   7    4.90    2.60
   1   6  -7    4.00    1.80
   1   6  -7    3.50    1.90
   0  -6  -7   34.70    5.60
   0  -6   7   25.70    4.60
   0  -6  -7   27.10    3.30
   0   6  -7   28.80    5.20
   0   6   7   38.40    5.50
   1  -6   7   10.50    3.20
  -1  -6  -7   10.50    2.40
  -1  -6  -7   17.00    4.10
   1   6   7   11.20    3.00
  -1   6  -7   13.40    3.40
  -1   6  -7   11.00    2.10
  -2  -6  -7    2.10    1.70
  -2  -6  -7    3.50    2.90
   2  -6   7    9.00    2.90
   2   6   7    9.40    2.20
   2   6   7    2.10    2.10
  -2   6  -7    9.10    2.70
  -3  -6  -7   45.80    6.40
  -3  -6  -7   37.50    4.70
   3  -6   7   41.10    6.00
   3   6   7   35.90    5.80
  -3   6  -7   29.20    5.30
   3   6   7   38.10    4.90
  -4  -6  -7    4.00    2.40
   4  -6   7    5.30    2.60
  -4  -6  -7    0.30    2.10
   4   6   7    2.70    1.90
  -4   6  -7    2.80    2.40
   4   6   7    3.60    2.30
   5  -6   7   14.10    3.70
  -5  -6  -7   15.50    4.00
  -5  -6  -7   13.50    3.50
   5  -6   7   16.60    4.20
   5   6   7   25.50    3.80
  -5   6  -7   19.80    4.20
   5   6   7   19.70    4.10
  -6  -6  -7   16.30    5.00
   6  -6   7   13.20    5.70
  -6  -6  -7    9.00    3.20
   6  -6   7   16.70    3.70
   6   6   7   18.40    3.30
  -6   6  -7   16.20    4.00
   6   6   7   13.60    4.00
  -7  -6  -7   23.90    4.70
   7  -6   7   23.50    4.90
   7  -6   7   24.70    5.20
  -7   6  -7   28.70    5.30
   7   6   7   28.80    4.20
   7   6   7   27.90    5.20
   8  -6   7    3.20    2.70
  -8   6  -7    4.40    2.70
   8   6   7    4.10    1.90
   8   6   7    2.60    3.80
  -3  -7   7    8.90    3.30
   3   7  -7    2.00    2.40
   2  -7  -7    6.30    3.50
  -2  -7   7   -1.50    1.90
   2   7  -7   -3.40    2.00
  -2   7   7    1.20    2.30
   2   7  -7   -1.20    2.10
   1  -7  -7    5.00    3.20
  -1   7   7    2.30    2.80
   1   7  -7    2.50    2.40
   0  -7  -7    2.90    2.80
   0   7  -7    0.70    2.40
   0   7   7    2.50    2.40
  -1  -7  -7   82.89   10.10
   1   7   7  103.59    9.40
  -1   7  -7   70.09    9.00
   1   7   7   75.39    9.30
  -2   7  -7    5.20    3.10
  16   0  -8    4.60    2.00
 -16   0   8    4.10    2.90
  15   0  -8    7.70    2.20
 -15   0   8    5.40    2.80
 -14   0   8    4.40    2.40
  14   0  -8    4.50    1.80
  13   0  -8   21.00    3.30
 -13   0   8   16.20    3.40
 -12   0   8    2.90    1.80
  12   0  -8    0.80    1.50
 -11   0   8 1101.79   80.79
  11   0  -8 1115.49   79.99
 -10   0   8   62.19    6.00
  10   0  -8   56.99    5.20
  -9   0   8  458.15   34.10
   9   0  -8  454.05   33.30
  -8   0   8   90.79    7.90
  -8   0   8   91.09    6.60
   8   0  -8   76.49    8.00
  -8   0   8   96.39    6.60
   7   0  -8   14.30    1.80
  -7   0   8   13.70    1.30
  -7   0   8   13.50    1.10
  -7   0   8   11.20    2.20
  -6   0   8    2.10    0.40
   6   0  -8    1.40    0.60
  -6   0   8    2.20    0.60
  -6   0   8    1.50    1.10
   6   0  -8    1.70    0.80
  -5   0   8 1048.20   72.19
  -5   0   8 1142.59   72.49
  -5   0   8  994.90   72.99
   5   0  -8 1011.00   72.49
   5   0  -8 1009.40   73.09
   5   0  -8  860.91   72.29
   5   0  -8 1027.70   73.09
  -4   0   8  645.84   43.10
  -4   0   8  651.13   43.20
   4   0  -8  554.64   43.70
   4   0  -8  585.54   43.20
   4   0  -8  613.94   44.50
  -4   0   8  560.74   43.70
  -3   0   8    3.10    0.50
   3   0  -8    2.50    1.00
  -3   0   8    2.90    0.60
   3   0  -8    2.90    1.10
   3   0  -8    2.90    0.70
  -3   0   8    2.70    1.10
   3   0  -8    2.20    0.50
   2   0  -8 2240.48  156.38
   2   0  -8 2208.98  156.78
   2   0  -8 2161.68  156.38
  -2   0   8 2234.68  156.28
  -2   0   8 2140.09  156.78
   1   0  -8  159.98   10.70
  -1   0   8  165.18   10.70
   1   0  -8  132.19   10.70
  -1   0   8  145.69   10.60
   1   0  -8  144.59   11.10
  -1   0   8  132.69   11.00
   0   0   8  519.25   40.00
   0   0  -8  502.95   39.60
   0   0   8  626.44   39.70
   0   0  -8  563.04   40.10
   0   0  -8  597.44   39.70
   0   0   8  523.85   39.60
  -1   0  -8   22.60    2.40
  -1   0  -8   25.20    1.90
   1   0   8   18.20    1.80
   1   0   8   20.00    1.70
   1   0   8   23.50    1.90
   1   0   8   20.50    2.20
  -2   0  -8  154.18   12.40
   2   0   8  163.48   11.80
   2   0   8  169.48   11.90
  -2   0  -8  137.49   11.80
   2   0   8  169.18   11.90
  -2   0  -8  187.68   12.10
  -3   0  -8    1.20    0.50
   3   0   8    1.30    0.60
  -3   0  -8    1.00    0.60
   3   0   8    0.60    0.70
   3   0   8    0.70    0.40
  -3   0  -8    1.70    0.90
   3   0   8    0.10    0.80
   4   0   8  765.72   57.49
  -4   0  -8  776.12   56.69
  -4   0  -8  868.41   56.69
  -4   0  -8  757.82   57.29
   4   0   8  770.22   56.69
   4   0   8  808.72   56.59
  -5   0  -8  534.85   37.00
   5   0   8  479.05   36.90
  -5   0  -8  486.75   37.60
   5   0   8  516.95   36.80
  -5   0  -8  542.15   36.80
   6   0   8  184.48   14.20
   6   0   8  195.98   14.00
  -6   0  -8  193.38   15.00
   7   0   8   11.40    1.50
   7   0   8    9.40    1.60
  -7   0  -8   10.70    2.50
   8   0   8   78.59    6.60
  -8   0  -8   80.79    7.50
   8   0   8   83.59    6.40
   9   0   8   17.10    2.20
   9   0   8   15.80    1.90
  -9   0  -8   17.20    3.20
  10   0   8   70.09    5.90
 -10   0  -8   72.89    7.20
  10   0   8   71.09    6.10
  11   0   8   17.10    2.40
  11   0   8   13.90    2.40
 -11   0  -8   10.90    2.90
  12   0   8   20.80    2.70
 -12   0  -8   23.30    4.30
  13   0   8    0.30    1.10
  13   0   8    1.70    1.30
 -13   0  -8    6.00    2.50
 -14   0  -8   49.30    7.10
  14   0   8   44.70    4.70
 -15   0  -8   70.99    7.70
  15   0   8   58.79    6.10
  16  -1  -8   15.60    4.10
  16  -1  -8   17.10    3.40
 -16   1   8   20.40    4.20
 -15  -1   8   20.60    4.70
  15  -1  -8   21.50    3.80
  15   1  -8   20.20    3.40
 -15   1   8   22.10    4.70
 -14  -1   8    5.80    2.60
  14  -1  -8   13.70    2.80
  14   1  -8    8.20    1.90
 -14   1   8   10.00    2.90
 -13  -1   8   13.10    3.60
  13  -1  -8   13.10    3.20
  13   1  -8   15.90    2.60
 -13   1   8   15.90    3.00
  12  -1  -8    9.50    2.30
 -12  -1   8   10.30    3.00
 -12   1   8   13.50    2.60
  12   1  -8   15.20    3.70
 -12   1   8    8.60    1.30
 -11  -1   8   91.59    9.00
  11  -1  -8   91.99    8.30
  11   1  -8  100.49    8.00
 -11   1   8  107.79    7.50
 -11   1   8   96.19    8.50
 -11   1   8   89.29    7.40
  10  -1  -8  334.27   25.10
 -10  -1   8  341.97   25.90
 -10   1   8  351.86   24.40
 -10   1   8  299.67   24.30
 -10   1   8  329.47   25.20
  10   1  -8  348.07   24.60
  -9  -1   8  135.99   10.60
   9  -1  -8  120.89    9.80
  -9   1   8  101.49    9.10
  -9   1   8  116.59    9.80
  -9   1   8  113.09    9.20
   9   1  -8  140.79    9.40
   8  -1  -8   10.80    2.10
  -8  -1   8    4.00    1.60
   8  -1  -8    5.00    1.50
  -8   1   8    7.80    1.80
  -8   1   8    8.60    1.40
  -8   1   8    7.10    1.40
   8   1  -8    7.20    1.40
   7  -1  -8   82.79    6.90
   7  -1  -8   81.79    6.90
   7  -1  -8   83.09    7.00
  -7  -1   8   88.49    7.60
  -7   1   8   81.09    6.80
   7   1  -8   92.89    6.60
  -7   1   8   74.19    6.50
  -7   1   8   81.09    6.70
   6  -1  -8  157.08   11.60
   6  -1  -8  147.09   11.60
  -6  -1   8  148.89   12.10
   6  -1  -8  154.88   11.60
   6  -1  -8  140.09   11.60
   6   1  -8  157.38   11.20
  -6   1   8  141.89   11.30
  -6   1   8  159.38   11.60
   5  -1  -8   71.69    5.80
   5  -1  -8   70.79    5.80
  -5  -1   8   69.59    5.30
   5  -1  -8   75.79    5.90
  -5  -1   8   68.89    6.20
   5   1  -8   66.09    5.10
  -5   1   8   74.99    6.10
  -5   1   8   71.89    5.80
  -5   1   8   63.89    5.60
   5   1  -8   78.19    5.50
   4  -1  -8   69.89    5.40
   4  -1  -8   61.19    5.40
  -4  -1   8   61.69    4.90
  -4  -1   8   56.79    5.10
   4  -1  -8   64.59    5.20
   4  -1  -8   65.69    5.30
  -4  -1   8   64.29    5.70
  -4   1   8   68.09    5.20
   4   1  -8   67.19    4.70
   4   1  -8   60.99    5.80
  -4   1   8   64.69    5.10
   4   1  -8   67.59    5.00
  -3  -1   8  116.89    9.90
   3  -1  -8  137.59   10.10
  -3  -1   8  127.69    9.80
  -3  -1   8  134.69   10.50
   3  -1  -8  122.09   10.10
   3  -1  -8  131.09   10.10
   3  -1  -8  128.89   10.00
   3   1  -8  137.79   10.60
  -3   1   8  136.69   10.00
  -3   1   8  135.59   10.10
  -3   1   8  151.98   10.10
   3   1  -8  140.39    9.70
   3   1  -8  140.69   10.60
  -2  -1   8   40.70    3.40
   2  -1  -8   42.50    3.60
  -2  -1   8   42.20    3.90
  -2  -1   8   37.90    3.30
   2  -1  -8   36.60    3.70
   2  -1  -8   37.90    3.50
   2   1  -8   46.50    3.30
  -2   1   8   39.50    3.60
  -2   1   8   38.70    3.50
   2   1  -8   44.60    4.00
   2   1  -8   46.30    3.30
   2   1  -8   50.59    3.50
   2   1  -8   48.50    4.10
  -2   1   8   43.90    3.60
   1  -1  -8  853.21   67.09
   1  -1  -8  824.92   66.99
  -1  -1   8  973.60   67.29
   1  -1  -8  954.40   67.09
   1   1  -8  992.40   67.29
   1   1  -8  846.82   66.79
  -1   1   8  860.61   66.99
   1   1  -8 1045.40   66.69
   1   1  -8 1028.80   66.89
   1   1  -8  928.01   67.19
  -1   1   8  923.31   66.99
  -1   1   8 1001.70   66.99
   0  -1   8  555.54   39.80
   0  -1   8  582.04   39.30
   0  -1  -8  523.75   39.70
   0  -1   8  567.54   39.60
   0   1   8  511.05   39.60
   0   1  -8  614.54   39.50
   0   1   8  571.94   39.70
   0   1  -8  534.85   39.30
   0   1  -8  515.65   39.30
   0   1  -8  560.54   39.80
   0   1   8  519.75   39.50
  -1  -1  -8   15.80    1.90
   1  -1   8   16.50    1.80
  -1  -1  -8   13.10    1.60
   1  -1   8   16.20    1.50
  -1  -1  -8   16.80    2.10
   1  -1   8   17.00    1.90
   1   1   8   16.00    2.00
  -1   1  -8   17.10    1.40
   1   1   8   16.10    1.90
  -1   1  -8   18.60    1.70
   1   1   8   17.00    1.60
  -1   1  -8   18.60    2.00
  -2  -1  -8   85.79    6.50
  -2  -1  -8   82.99    6.80
   2  -1   8   82.79    6.60
   2  -1   8   82.59    6.20
   2  -1   8   87.59    6.50
  -2  -1  -8   71.89    6.30
   2   1   8   84.19    6.20
   2   1   8   77.09    6.50
   2   1   8   81.89    6.70
  -2   1  -8   85.89    6.40
   2   1   8   75.99    6.40
  -2   1  -8   82.59    6.60
  -2   1  -8   87.69    6.00
   3  -1   8   44.00    3.70
   3  -1   8   45.50    4.10
  -3  -1  -8   42.20    3.80
  -3  -1  -8   52.99    4.20
  -3  -1  -8   49.40    4.50
   3  -1   8   47.90    4.20
   3   1   8   49.50    3.80
  -3   1  -8   50.19    3.60
  -3   1  -8   52.79    4.00
   3   1   8   49.10    4.70
  -3   1  -8   45.40    4.20
   3   1   8   43.60    4.10
   3   1   8   46.60    4.00
  -4  -1  -8  222.98   17.40
  -4  -1  -8  232.78   18.20
   4  -1   8  242.68   17.80
   4  -1   8  241.18   17.40
   4   1   8  225.48   17.50
  -4   1  -8  268.47   17.30
   4   1   8  214.88   17.70
  -4   1  -8  237.68   17.90
   4   1   8  256.77   17.30
  -5  -1  -8   55.09    5.40
   5  -1   8   55.09    4.50
   5  -1   8   52.09    4.80
  -5  -1  -8   49.80    4.40
   5   1   8   61.49    4.40
  -5   1  -8   59.89    4.40
   5   1   8   51.39    4.50
  -5   1  -8   55.99    5.00
   6  -1   8   40.40    4.20
   6  -1   8   46.10    3.90
  -6  -1  -8   41.20    4.70
   6   1   8   52.49    3.80
   6   1   8   46.80    3.90
  -6   1  -8   45.50    4.50
   7  -1   8   20.80    2.30
  -7  -1  -8   21.10    3.50
   7  -1   8   20.30    2.60
  -7   1  -8   22.80    2.90
   7   1   8   24.00    2.30
   7   1   8   23.00    2.20
   8  -1   8   77.69    6.30
   8  -1   8   72.09    6.50
  -8  -1  -8   76.79    7.40
   8   1   8   75.49    6.00
  -8   1  -8   77.69    7.00
   8   1   8   75.19    6.10
  -9  -1  -8  114.79   10.70
   9  -1   8  122.09    9.60
   9  -1   8  114.89   10.30
  -9   1  -8  118.19   10.40
   9   1   8  132.39    9.40
   9   1   8  119.69    9.30
  10  -1   8    3.00    1.20
 -10  -1  -8    1.80    1.60
  10  -1   8    2.60    1.40
  10   1   8    2.60    1.00
 -10   1  -8    3.10    1.70
  10   1   8    2.10    1.10
  11  -1   8   18.80    2.80
  11  -1   8   19.90    3.10
 -11  -1  -8   18.10    3.90
  11   1   8   19.60    2.30
  11   1   8   19.90    2.70
 -11   1  -8   17.10    3.40
 -12  -1  -8   23.80    4.60
  12  -1   8   22.90    3.40
  12  -1   8   23.00    3.50
  12   1   8   18.70    2.80
 -12   1  -8   23.30    4.20
  12   1   8   25.40    2.80
  13  -1   8   18.80    3.10
 -13  -1  -8   15.60    4.00
  13  -1   8   21.30    3.30
  13   1   8   16.90    2.60
 -13   1  -8   11.40    3.60
  13   1   8   21.50    2.60
 -14  -1  -8    7.20    3.00
  14  -1   8    6.60    1.80
  14  -1   8    6.60    2.10
 -14   1  -8    2.50    2.40
  14   1   8    7.90    1.80
 -14   1  -8    4.50    2.50
  15  -1   8    2.20    1.50
 -15  -1  -8    5.00    3.10
  15   1   8   -0.60    1.30
 -15   1  -8    2.50    2.70
  15   2  -8    7.50    2.10
  14  -2  -8   37.30    5.70
  14  -2  -8   32.70    4.80
 -14  -2   8   37.90    6.30
 -14   2   8   33.20    4.50
  14   2  -8   36.60    4.10
  13  -2  -8   -2.20    1.20
 -13  -2   8    1.30    2.10
  13  -2  -8    2.80    2.10
 -13   2   8   -2.20    1.20
  13   2  -8    0.90    1.10
 -12  -2   8   28.90    5.20
  12  -2  -8   31.20    3.50
  12  -2  -8   33.40    4.90
 -12   2   8   24.50    3.00
 -12   2   8   29.30    3.40
  12   2  -8   27.00    3.20
  11  -2  -8   37.30    4.60
  11  -2  -8   36.10    4.00
 -11  -2   8   47.70    5.40
  11   2  -8   49.50    4.10
 -11   2   8   35.10    3.90
 -11   2   8   35.60    3.90
  10  -2  -8  140.99   12.40
  10  -2  -8  141.79   11.80
 -10  -2   8  166.58   13.40
 -10   2   8  158.88   11.80
 -10   2   8  135.89   11.80
  10   2  -8  165.78   11.80
  -9  -2   8   13.90    3.30
   9  -2  -8   11.00    2.00
   9  -2  -8    9.90    2.00
   9  -2  -8   12.60    2.70
  -9   2   8   13.40    2.30
  -9   2   8   14.30    2.10
   9   2  -8   11.20    1.90
   8  -2  -8   16.60    2.20
   8  -2  -8   18.20    2.10
   8  -2  -8   22.00    3.40
  -8  -2   8   15.90    3.30
  -8   2   8   20.10    2.10
   8   2  -8   15.10    2.10
  -8   2   8   16.00    2.60
  -7  -2   8   98.49    9.30
   7  -2  -8  110.59    8.30
   7  -2  -8  122.59    8.50
   7  -2  -8  106.59    9.00
   7   2  -8  107.79    8.70
  -7   2   8   91.79    8.60
   6  -2  -8  196.98   13.90
  -6  -2   8  157.88   14.00
   6  -2  -8  188.48   13.00
   6  -2  -8  194.68   13.10
   6   2  -8  153.48   12.80
  -6   2   8  184.78   13.60
   6   2  -8  166.38   12.70
   6   2  -8  166.48   13.10
  -5  -2   8   38.10    3.60
   5  -2  -8   51.09    4.50
   5  -2  -8   48.30    3.60
  -5  -2   8   37.70    4.40
   5  -2  -8   50.59    3.70
  -5   2   8   46.40    4.20
   5   2  -8   36.70    3.70
   5   2  -8   42.00    3.80
   5   2  -8   41.40    3.40
   4  -2  -8  534.05   36.90
  -4  -2   8  444.56   36.30
   4  -2  -8  576.74   36.10
  -4  -2   8  447.76   36.90
  -4   2   8  548.35   36.80
   4   2  -8  466.45   36.30
   4   2  -8  495.45   36.10
  -3  -2   8   72.49    6.80
   3  -2  -8   89.59    7.30
   3  -2  -8   90.59    6.60
  -3  -2   8   78.99    7.30
   3  -2  -8   96.19    6.60
   3   2  -8   77.39    6.70
   3   2  -8   85.79    7.40
  -3   2   8   91.29    6.60
  -3   2   8   94.89    7.20
  -2  -2   8  398.96   30.90
   2  -2  -8  424.76   30.70
  -2  -2   8  443.46   31.30
  -2  -2   8  446.26   30.90
   2  -2  -8  410.96   31.20
  -2   2   8  426.76   31.10
   2   2  -8  443.66   31.40
   2   2  -8  381.06   31.00
  -2   2   8  453.05   30.70
   2   2  -8  426.96   30.80
   2   2  -8  420.36   30.80
  -1  -2   8  155.38   11.80
  -1  -2   8  155.98   12.00
  -1  -2   8  172.18   12.20
   1  -2  -8  166.38   11.80
   1  -2  -8  147.09   12.10
   1   2  -8  144.19   11.70
   1   2  -8  147.69   11.80
  -1   2   8  155.98   12.00
   1   2  -8  162.58   11.80
   1   2  -8  151.88   12.10
   1   2  -8  167.98   12.20
  -1   2   8  157.88   11.70
   0  -2  -8   52.79    4.50
   0  -2  -8   61.79    4.90
   0  -2   8   49.20    4.50
   0  -2   8   49.10    4.60
   0  -2   8   52.09    4.70
   0   2   8   54.89    4.50
   0   2  -8   53.09    4.60
   0   2  -8   50.79    4.40
   0   2   8   48.10    4.50
   0   2   8   56.29    5.00
   0   2  -8   54.09    4.60
  -1  -2  -8  161.18   11.50
  -1  -2  -8  141.09   11.40
   1  -2   8  152.98   11.30
   1  -2   8  149.88   11.40
   1  -2   8  129.39   11.20
  -1   2  -8  142.29   10.90
  -1   2  -8  148.29   11.20
   1   2   8  140.49   11.10
  -1   2  -8  153.68   11.20
   1   2   8  147.99   11.20
   2  -2   8   14.70    2.10
  -2  -2  -8   12.50    2.10
   2  -2   8   12.60    1.80
  -2  -2  -8   11.30    2.10
  -2   2  -8   10.70    1.40
   2   2   8    9.60    1.50
  -2   2  -8   13.20    1.60
   3  -2   8   15.20    2.10
   3  -2   8   12.20    2.10
   3  -2   8   13.70    2.00
  -3  -2  -8   14.90    2.30
  -3  -2  -8   14.30    2.40
   3   2   8   12.70    1.60
  -3   2  -8   15.50    1.70
   3   2   8   16.50    2.40
  -3   2  -8   13.90    1.80
   4  -2   8   23.30    3.00
  -4  -2  -8   28.90    3.10
   4  -2   8   24.10    2.80
   4  -2   8   29.30    2.80
  -4  -2  -8   25.70    3.20
   4   2   8   25.80    2.50
   4   2   8   27.10    2.90
  -4   2  -8   27.30    2.80
  -4   2  -8   31.10    2.50
   5  -2   8   33.00    3.60
   5  -2   8   39.90    4.10
   5  -2   8   37.00    3.70
  -5  -2  -8   39.50    4.50
  -5   2  -8   42.60    3.80
   5   2   8   39.70    3.80
   5   2   8   46.60    3.40
   6  -2   8   11.80    2.70
   6  -2   8   11.20    2.10
  -6  -2  -8    8.10    2.30
  -6   2  -8    9.80    1.90
   6   2   8   11.30    1.30
   7  -2   8   19.70    2.60
  -7  -2  -8   22.90    4.00
   7  -2   8   24.40    3.00
  -7   2  -8   19.20    2.60
   7   2   8   25.20    2.20
   7   2   8   20.90    2.60
   8  -2   8   77.99    7.20
  -8  -2  -8   77.39    7.80
   8  -2   8   74.09    6.80
   8   2   8   82.49    6.70
   8   2   8   84.59    6.30
  -8   2  -8   81.49    7.10
   9  -2   8    4.20    1.70
   9  -2   8    8.40    1.80
  -9  -2  -8    4.40    2.50
  -9   2  -8    8.10    1.90
   9   2   8    8.60    1.30
   9   2   8    5.90    1.60
  10  -2   8  103.69    9.40
 -10  -2  -8  109.99   10.60
  10  -2   8  108.19    9.70
  10   2   8  122.99    8.70
  10   2   8  116.29    9.10
 -10   2  -8  109.09    9.70
  11  -2   8   38.60    4.30
  11  -2   8   34.50    4.00
 -11  -2  -8   35.80    5.80
  11   2   8   38.50    3.80
 -11   2  -8   32.50    4.30
  11   2   8   34.50    3.30
  12  -2   8   10.10    2.40
 -12  -2  -8    8.20    3.20
  12  -2   8    8.20    2.10
  12   2   8   10.50    1.60
  12   2   8    6.40    1.80
 -12   2  -8    7.60    2.30
  13  -2   8    4.10    1.60
 -13  -2  -8    3.10    2.20
  13  -2   8    2.20    1.50
  13   2   8   -0.40    1.30
 -13   2  -8    1.60    2.00
 -13   2  -8   -0.50    1.60
 -14  -2  -8   70.69    9.50
  14  -2   8   73.99    7.50
 -14   2  -8   74.99    7.70
  14   2   8   85.89    7.30
  15  -2   8   12.20    2.90
 -15  -2  -8   20.00    6.50
  15   2   8    9.60    2.30
  14  -3  -8   46.30    7.50
 -14  -3   8   63.59    7.90
 -14   3   8   51.79    5.70
  14   3  -8   66.09    5.80
  13  -3  -8    4.90    2.50
 -13  -3   8    2.00    2.60
 -13   3   8    6.40    2.10
  13   3  -8    7.10    2.00
 -12  -3   8   16.20    4.00
  12  -3  -8   15.50    3.70
  12   3  -8   18.00    2.70
 -12   3   8   11.00    2.60
  11  -3  -8    5.80    2.20
 -11  -3   8    7.90    2.70
  11  -3  -8    3.60    1.50
  11   3  -8    7.80    1.90
 -11   3   8    5.80    1.90
  10  -3  -8    1.60    2.30
  10  -3  -8    0.30    0.70
  10  -3  -8    2.30    0.60
 -10  -3   8    3.70    2.50
  10   3  -8    2.50    1.40
 -10   3   8    1.60    1.30
  -9  -3   8   17.60    3.90
   9  -3  -8   19.40    3.80
   9   3  -8   19.10    2.70
  -9   3   8   20.10    3.20
   8  -3  -8   16.80    3.40
   8   3  -8   16.20    1.50
   8   3  -8   14.30    2.40
  -8   3   8   10.50    2.50
  -7  -3   8   85.69    7.30
   7  -3  -8   61.99    6.40
  -7   3   8   55.39    6.00
   7   3  -8   70.09    5.40
   7   3  -8   60.79    5.70
  -6  -3   8    8.70    2.60
   6  -3  -8   13.20    2.80
   6   3  -8   10.80    1.80
   6   3  -8   10.00    1.50
   6   3  -8    8.80    1.90
  -6   3   8    7.70    2.00
  -5  -3   8   18.30    2.60
   5  -3  -8   23.00    3.60
   5   3  -8   19.80    3.10
  -5   3   8   24.70    3.10
   5   3  -8   18.30    2.70
  -4  -3   8  107.69    9.10
   4  -3  -8  115.69    9.60
  -4  -3   8  112.29    9.60
  -4   3   8  121.69   10.10
   4   3  -8  110.49    9.00
   4   3  -8  111.59    9.20
  -3  -3   8  196.68   16.20
  -3  -3   8  194.98   16.50
   3  -3  -8  220.98   15.60
  -3  -3   8  208.88   16.30
  -3   3   8  238.18   15.50
  -3   3   8  225.28   16.70
   3   3  -8  207.68   16.20
   3   3  -8  217.28   16.70
   3   3  -8  201.48   16.40
   2  -3  -8  447.96   32.10
  -2  -3   8  400.06   31.60
  -2  -3   8  427.96   31.60
  -2  -3   8  421.06   31.70
   2  -3  -8  421.46   31.10
  -2   3   8  450.15   31.90
   2   3  -8  430.16   31.90
   2   3  -8  380.06   31.40
   2   3  -8  412.06   31.80
  -2   3   8  498.05   31.10
   1  -3  -8   49.99    4.40
  -1  -3   8   46.50    4.60
   1  -3  -8   50.89    5.00
  -1  -3   8   52.59    4.70
  -1  -3   8   48.70    4.80
   1   3  -8   49.60    4.80
  -1   3   8   52.19    4.30
  -1   3   8   51.09    4.80
   0  -3  -8   -0.10    1.10
   0  -3   8    0.80    1.00
   0  -3  -8    0.80    0.80
   0  -3   8    0.70    0.80
   0   3   8   -0.30    0.70
   0   3  -8   -0.70    0.80
   0   3   8    0.80    1.00
  -1  -3  -8    5.60    1.80
  -1  -3  -8    1.50    1.30
   1  -3   8    3.10    1.40
   1  -3   8    5.60    1.70
  -1   3  -8    4.80    1.20
   1   3   8    3.90    1.30
  -1   3  -8    6.70    1.50
   2  -3   8   27.00    4.00
  -2  -3  -8   30.20    3.50
  -2  -3  -8   28.50    3.30
   2  -3   8   28.50    3.10
  -2   3  -8   29.40    2.90
   2   3   8   28.50    3.00
  -2   3  -8   24.30    2.80
   3  -3   8  154.18   11.80
  -3  -3  -8  158.08   12.50
   3  -3   8  149.99   12.10
   3  -3   8  149.29   12.40
  -3  -3  -8  168.58   13.20
   3   3   8  156.28   12.00
  -3   3  -8  150.48   11.70
  -3   3  -8  156.88   11.80
   3   3   8  149.79   12.50
   4  -3   8    4.70    1.60
  -4  -3  -8    3.70    1.70
   4  -3   8    4.40    1.50
   4  -3   8    4.10    1.20
   4   3   8    4.60    1.70
  -4   3  -8    6.20    1.20
  -4   3  -8    4.90    1.20
   5  -3   8   49.10    4.90
  -5  -3  -8   62.79    5.60
  -5  -3  -8   58.29    5.70
   5  -3   8   43.00    4.30
   5  -3   8   48.20    5.10
   5   3   8   54.89    4.50
   5   3   8   55.19    5.10
  -5   3  -8   46.20    4.40
  -6  -3  -8  182.88   14.40
   6  -3   8  156.28   13.80
   6  -3   8  157.88   13.50
   6  -3   8  160.38   13.00
   6   3   8  177.68   13.60
  -6   3  -8  166.08   13.00
   6   3   8  195.08   13.00
   7  -3   8    2.60    1.30
  -7  -3  -8    2.50    1.60
   7  -3   8    0.50    1.00
   7  -3   8    1.70    1.40
  -7   3  -8    3.30    1.20
   7   3   8    1.50    0.70
   7   3   8    0.90    1.30
   8  -3   8   33.20    4.40
   8  -3   8   35.60    4.20
  -8  -3  -8   39.20    5.70
  -8   3  -8   37.10    3.80
   8   3   8   42.90    3.40
   8   3   8   37.40    4.20
   9  -3   8   13.50    2.60
   9  -3   8   10.50    2.90
   9   3   8   10.70    2.40
   9   3   8   10.60    1.60
  -9   3  -8   13.40    2.40
  10  -3   8   10.80    2.60
 -10  -3  -8   12.10    3.80
  10  -3   8   17.80    3.60
  10   3   8   16.00    2.10
 -10   3  -8   10.70    3.00
 -10   3  -8   10.60    2.40
  10   3   8   13.30    2.60
  11  -3   8    4.10    1.90
 -11  -3  -8    2.00    2.30
  11   3   8    2.80    1.40
 -11   3  -8    1.80    1.50
  11   3   8    0.30    0.80
 -11   3  -8    0.80    1.70
  12  -3   8   30.00    5.10
 -12  -3  -8   46.90    6.80
  12  -3   8   32.10    4.80
 -12   3  -8   28.30    4.00
  12   3   8   34.70    3.80
 -12   3  -8   25.60    4.70
  13  -3   8    3.50    2.10
 -13  -3  -8    2.90    2.30
  13  -3   8    2.00    2.00
 -13   3  -8   -1.60    1.80
  13   3   8    2.40    2.40
  14  -3   8  157.38   14.20
  14  -3   8  148.19   14.30
  14   3   8  189.68   13.40
 -14   3  -8  146.79   14.00
  13  -4  -8   12.70    3.60
 -13  -4   8    4.30    2.70
 -13   4   8    5.80    2.50
  13   4  -8   11.50    2.60
 -12  -4   8   55.99    7.10
  12  -4  -8   56.39    6.90
  12   4  -8   54.69    5.70
 -12   4   8   62.09    6.30
  11  -4  -8    4.00    2.80
 -11  -4   8    2.70    2.90
 -11   4   8   -1.90    1.40
  11   4  -8    2.80    1.70
 -10  -4   8    2.00    2.20
  10  -4  -8   -0.80    2.00
  10   4  -8    0.50    1.30
   9  -4  -8  158.98   13.30
  -9  -4   8  138.49   13.20
   9   4  -8  130.79   11.00
  -9   4   8  163.78   12.90
   9   4  -8  162.98   12.10
   8  -4  -8    0.80    1.60
  -8  -4   8    2.00    2.30
   8   4  -8    4.50    1.70
   8   4  -8    1.00    0.90
  -8   4   8    0.00    1.50
  -7  -4   8   30.60    4.70
   7  -4  -8   23.20    4.30
  -7   4   8   21.50    3.90
   7   4  -8   22.00    3.30
   7   4  -8   20.20    2.70
   6  -4  -8  122.39   10.60
  -6  -4   8  112.09   10.30
   6   4  -8  103.69    9.40
  -6   4   8  134.49   10.50
   6   4  -8  114.59    9.70
  -5  -4   8  452.05   33.80
   5  -4  -8  469.15   34.10
   5   4  -8  434.86   33.20
   5   4  -8  395.86   33.10
  -5   4   8  494.05   33.90
   4  -4  -8   16.90    3.40
  -4  -4   8   18.30    3.40
  -4  -4   8   21.90    3.50
   4   4  -8   19.90    3.60
  -4   4   8   20.30    3.60
   4   4  -8   15.60    2.90
   4   4  -8   14.50    2.70
  -3  -4   8    3.10    1.60
  -3  -4   8    4.70    1.80
  -3  -4   8    3.40    1.60
   3  -4  -8    4.40    2.00
   3   4  -8    4.10    1.60
   3   4  -8    3.30    1.70
  -3   4   8    6.10    2.10
   3   4  -8    4.90    1.60
  -2  -4   8  255.27   20.30
   2  -4  -8  310.27   21.00
  -2  -4   8  273.87   20.10
  -2  -4   8  263.67   20.20
   2  -4  -8  258.17   19.20
   2   4  -8  253.97   20.20
   2   4  -8  240.48   19.90
  -2   4   8  247.48   20.40
  -2   4   8  272.67   19.20
   2   4  -8  259.47   20.40
  -1  -4   8    3.80    1.50
  -1  -4   8    4.80    1.90
   1  -4  -8    6.50    2.30
   1  -4  -8    8.30    1.50
  -1  -4   8    6.70    1.70
   1   4  -8    6.00    1.80
   1   4  -8   10.50    2.50
  -1   4   8    7.10    1.40
  -1   4   8    7.90    2.30
   0  -4  -8  266.47   20.10
   0  -4   8  246.38   19.80
   0  -4  -8  245.98   19.10
   0   4  -8  264.17   19.30
   0   4  -8  233.38   19.80
   0   4   8  269.37   19.80
   1  -4   8   63.09    6.40
  -1  -4  -8   54.99    6.10
  -1  -4  -8   59.19    5.50
   1  -4   8   61.59    6.00
  -1   4  -8   69.69    6.40
   1   4   8   54.79    5.70
  -1   4  -8   58.39    5.30
   2  -4   8   30.40    4.40
  -2  -4  -8   30.10    3.40
  -2  -4  -8   30.00    4.40
   2   4   8   30.50    4.00
  -2   4  -8   26.10    4.20
  -2   4  -8   22.60    2.70
   3  -4   8  131.29   11.20
  -3  -4  -8  145.19   11.70
  -3  -4  -8  146.89   11.40
   3  -4   8  124.99   11.40
  -3   4  -8  132.99   11.70
  -3   4  -8  131.19   10.40
   3   4   8  132.89   11.40
  -3   4  -8  137.49   10.60
   3   4   8  136.69   11.00
   4  -4   8    0.30    1.30
   4  -4   8    3.60    1.50
  -4  -4  -8    0.90    1.50
  -4  -4  -8   -1.20    1.20
   4   4   8   -0.30    0.80
  -4   4  -8    2.00    1.60
   4   4   8    2.50    1.60
  -4   4  -8    3.30    1.10
  -4   4  -8    2.00    0.80
   5  -4   8    2.00    1.30
   5  -4   8    1.60    1.60
  -5  -4  -8    1.40    1.60
  -5  -4  -8    1.30    1.50
   5   4   8    1.80    1.10
   5   4   8    0.10    1.20
  -5   4  -8   -0.70    1.30
  -5   4  -8    1.30    0.80
  -6  -4  -8   88.49    7.80
   6  -4   8   77.39    7.50
  -6  -4  -8   75.99    7.70
   6  -4   8   76.79    7.20
  -6   4  -8   74.89    6.10
  -6   4  -8   68.09    6.30
   6   4   8   80.49    6.50
  -6   4  -8   62.49    7.40
   6   4   8   77.09    7.30
   7  -4   8   70.09    7.00
  -7  -4  -8   79.29    7.80
   7  -4   8   70.59    7.40
  -7   4  -8   56.69    7.00
   7   4   8   77.29    6.10
   8  -4   8    1.00    1.70
  -8  -4  -8    2.10    2.40
   8  -4   8    6.80    2.30
   8   4   8    0.90    1.80
  -8   4  -8    1.90    1.70
   8   4   8    2.70    1.10
   9  -4   8   40.50    6.20
   9  -4   8   50.09    5.70
  -9  -4  -8   50.79    7.40
   9   4   8   50.79    5.50
  -9   4  -8   41.80    5.80
   9   4   8   58.19    4.50
  10  -4   8   15.20    3.50
  10  -4   8   14.70    3.50
 -10  -4  -8   18.80    4.40
  10   4   8   18.90    3.50
  10   4   8   18.30    2.30
 -10   4  -8   11.20    3.40
  11  -4   8    2.80    2.00
 -11  -4  -8    2.20    2.40
  11  -4   8    2.00    1.90
 -11   4  -8    1.30    1.90
  11   4   8   -0.90    1.20
  12  -4   8    4.50    2.50
  12  -4   8    8.10    2.80
 -12  -4  -8   11.60    4.00
  12   4   8    7.30    2.20
 -12   4  -8    3.30    2.20
  11  -5  -8    9.70    3.40
 -11  -5   8    3.80    3.30
  11   5  -8    8.00    2.50
 -11   5   8    3.80    2.60
 -10  -5   8   30.60    5.90
  10  -5  -8   25.70    6.40
 -10   5   8   37.20    5.50
  10   5  -8   27.50    4.30
  -9  -5   8    3.60    2.40
   9  -5  -8    8.90    3.30
  -9   5   8    5.50    2.20
   9   5  -8    3.70    2.00
  -8  -5   8   21.30    4.60
   8  -5  -8   19.00    4.20
   8   5  -8   23.20    3.20
  -8   5   8   30.40    4.90
   8   5  -8   22.50    4.00
  -7  -5   8   15.80    3.90
   7  -5  -8   14.50    3.90
  -7   5   8   17.30    3.70
   7   5  -8   11.60    3.60
   7   5  -8   19.70    3.50
  -6  -5   8   31.60    5.20
   6  -5  -8   37.10    6.00
   6   5  -8   36.50    4.40
  -6   5   8   35.80    5.30
   6   5  -8   38.60    5.80
   6   5  -8   38.00    4.30
  -5  -5   8  171.78   12.70
  -5  -5   8  128.99   12.20
   5  -5  -8  147.29   13.00
   5   5  -8  136.89   12.00
   5   5  -8  135.39   11.90
  -5   5   8  147.89   12.60
   5   5  -8  136.39   12.50
  -4  -5   8    4.10    2.30
  -4  -5   8    3.00    2.00
   4  -5  -8    7.00    3.00
  -4   5   8    4.60    2.10
   4   5  -8    3.20    1.70
   4   5  -8    3.80    1.80
   4   5  -8    7.00    2.10
  -3  -5   8    5.20    2.20
  -3  -5   8   10.00    2.40
   3   5  -8    7.30    2.40
   3   5  -8    3.90    1.90
   3   5  -8    3.90    1.90
  -2  -5   8   15.70    2.60
   2  -5  -8   10.10    1.40
  -2  -5   8   16.60    3.50
   2  -5  -8   15.30    4.20
  -2   5   8   13.90    3.30
   2   5  -8   12.80    2.70
  -2   5   8   10.70    1.50
   2   5  -8   13.90    2.80
   2   5  -8   16.50    3.40
   1  -5  -8  319.87   24.00
  -1  -5   8  323.77   25.40
   1  -5  -8  307.67   25.60
  -1  -5   8  343.27   25.30
  -1   5   8  331.27   25.40
   1   5  -8  308.37   24.90
   1   5  -8  334.87   24.80
   1   5  -8  341.97   25.60
   0  -5   8  444.46   34.00
   0  -5   8  449.36   33.80
   0  -5  -8  422.46   34.10
   0  -5  -8  438.86   32.80
   0   5   8  459.35   33.90
   0   5  -8  479.75   33.20
   0   5  -8  423.66   34.00
   1  -5   8    8.90    2.50
   1  -5   8    6.00    2.20
  -1  -5  -8    7.40    2.50
  -1   5  -8    9.50    1.90
  -1   5  -8    7.30    2.50
   2  -5   8    8.40    2.70
  -2  -5  -8   14.00    2.60
   2  -5   8   11.00    3.50
   2   5   8   12.60    2.80
  -2   5  -8   14.20    3.70
  -2   5  -8   14.20    2.20
   3  -5   8   21.60    3.90
  -3  -5  -8   28.70    4.10
   3  -5   8   16.70    3.90
  -3  -5  -8   22.80    4.50
   3   5   8   26.60    4.60
  -3   5  -8   17.50    2.20
  -3   5  -8   20.70    4.20
   3   5   8   22.80    3.60
   4  -5   8   12.40    3.20
   4  -5   8   13.00    3.20
  -4  -5  -8   17.10    3.40
  -4  -5  -8   10.80    3.20
  -4   5  -8   12.00    3.50
   4   5   8   15.40    3.00
   4   5   8   13.60    3.50
   5  -5   8    3.40    1.90
   5  -5   8    3.70    1.90
  -5   5  -8    0.50    1.60
  -6  -5  -8    0.10    2.20
   6  -5   8   -0.10    1.70
  -6  -5  -8    0.90    2.10
   6  -5   8    4.20    2.00
  -6   5  -8   -1.70    1.60
   6   5   8   -0.50    1.90
   6   5   8   -0.80    1.00
   7  -5   8    4.60    2.60
  -7  -5  -8    2.40    2.50
   7  -5   8    1.90    2.20
   7   5   8    7.30    1.90
   7   5   8    5.00    2.30
  -7   5  -8    3.20    2.00
  -8  -5  -8    4.20    2.60
   8  -5   8    3.00    2.10
   8  -5   8    3.30    2.20
   8   5   8    3.30    2.10
   8   5   8    1.10    1.20
  -8   5  -8   -1.50    1.90
   9  -5   8   11.70    3.30
   9  -5   8   18.00    3.90
  -9  -5  -8   15.90    4.20
   9   5   8   11.30    3.30
   9   5   8   18.80    2.60
  -9   5  -8   17.00    4.20
  10  -5   8   -0.80    1.80
 -10  -5  -8    2.40    2.60
  10  -5   8    5.50    2.60
  10   5   8    1.20    2.00
 -10   5  -8    0.80    2.60
 -11  -5  -8    2.20    3.50
  11  -5   8    6.50    2.70
  11  -5   8    8.50    3.50
 -11   5  -8    4.20    2.70
  -9  -6   8    7.00    2.90
  -9   6   8    5.30    2.90
   9   6  -8   -1.10    2.80
   9   6  -8    7.60    2.70
   8  -6  -8    7.20    3.20
  -8  -6   8    1.60    2.50
  -8   6   8   -0.60    2.10
   8   6  -8    3.50    2.60
   8   6  -8    6.30    3.00
  -7  -6   8    3.60    2.10
   7  -6  -8    1.80    2.90
   7   6  -8    3.90    2.00
   7   6  -8   -4.60    1.50
  -7   6   8   -1.20    3.60
   7   6  -8   -0.60    1.60
  -6  -6   8  109.89   10.50
   6  -6  -8  134.49   11.80
   6   6  -8  111.29   10.30
  -6   6   8  103.99   10.60
   6   6  -8  115.19   10.80
   6   6  -8  107.39   10.90
   5  -6  -8    2.20    2.60
  -5  -6   8    2.70    2.50
  -5  -6   8    6.20    2.30
   5   6  -8    2.20    1.70
  -5   6   8   -0.60    2.00
   5   6  -8    0.40    1.70
   5   6  -8   -2.40    1.60
  -4  -6   8    1.30    1.90
  -4  -6   8    3.50    2.60
   4  -6  -8    3.40    2.70
   4   6  -8    2.50    2.10
   4   6  -8    5.50    2.20
  -4   6   8    3.40    2.40
   4   6  -8    5.00    2.20
   3  -6  -8   11.60    4.10
  -3  -6   8   16.30    3.60
  -3  -6   8    9.30    2.70
   3   6  -8    9.40    2.70
   3   6  -8    9.80    2.80
  -3   6   8   14.50    3.50
   3   6  -8   12.50    3.10
  -2  -6   8    9.80    2.90
   2  -6  -8    7.70    3.30
  -2   6   8    6.80    2.50
   2   6  -8    8.00    2.40
   2   6  -8    7.30    2.60
   2   6  -8    9.20    2.30
  -1  -6   8   10.90    3.30
   1  -6  -8   16.40    4.10
   1   6  -8   16.90    3.40
  -1   6   8   13.30    3.50
   1   6  -8   11.90    3.40
   1   6  -8   15.00    2.90
   0  -6   8   67.09    6.90
   0  -6  -8   57.39    7.20
   0  -6  -8   58.59    5.40
   0   6  -8   55.69    5.70
   0   6   8   62.39    6.70
   0   6  -8   63.79    7.00
  -1  -6  -8    9.80    3.20
   1  -6   8    6.30    2.80
  -1  -6  -8    6.60    1.90
  -1   6  -8    8.90    2.90
   1   6   8    5.30    2.50
  -1   6  -8    6.80    1.80
  -2  -6  -8   16.20    3.90
   2  -6   8   11.80    3.30
  -2  -6  -8   10.10    2.50
   2   6   8    9.50    2.60
   2   6   8    7.00    3.10
  -2   6  -8    7.10    2.60
   3  -6   8    6.90    3.10
  -3  -6  -8   10.40    2.70
  -3  -6  -8   18.30    4.20
   3  -6   8    7.60    2.60
   3   6   8   15.30    3.30
  -3   6  -8   16.30    3.90
   3   6   8   10.00    2.90
  -4  -6  -8    4.90    2.30
   4  -6   8    2.50    1.90
   4  -6   8    2.10    1.80
  -4   6  -8    3.40    2.20
  -5  -6  -8    9.30    2.80
   5  -6   8    6.90    2.70
  -5  -6  -8   12.40    3.50
   5  -6   8   12.90    3.40
   5   6   8   10.40    2.80
  -5   6  -8    9.90    3.30
   5   6   8    7.10    2.30
   6  -6   8    3.30    2.50
  -6  -6  -8    1.00    2.50
   6  -6   8    7.10    3.10
  -6  -6  -8    0.70    2.80
   6   6   8    4.90    2.80
  -6   6  -8    4.70    2.20
   6   6   8    5.70    2.00
  -7  -6  -8    2.30    2.60
   7  -6   8    0.80    2.50
   7  -6   8    2.30    2.40
   7   6   8    0.20    2.20
  -7   6  -8   -0.30    2.00
   7   6   8    1.70    1.70
   8  -6   8   38.30    6.20
   8  -6   8   37.10    8.20
  -8  -6  -8   33.30    6.80
  -8   6  -8   38.00    9.40
   8   6   8   38.00    4.30
  -3  -7   8   26.10    5.00
   3   7  -8   14.90    3.70
  -2  -7   8   -1.20    2.50
  -2   7   8    1.30    4.10
   2   7  -8   -1.00    2.20
   2   7  -8   -2.50    2.90
   1  -7  -8   -0.90    3.10
   1   7  -8    0.00    2.20
  -1   7   8   -0.60    2.10
   0  -7  -8    6.30    4.80
   0   7  -8   10.20    3.60
   0   7  -8    7.60    3.40
   0   7   8    7.50    2.90
   1   7   8   33.70    5.60
  -1   7  -8   25.70    5.00
  -1   7  -8   26.50    5.30
  -2   7  -8   78.49   14.30
   2   7   8   88.09    8.90
 -16   0   9    0.60    2.70
  16   0  -9    1.00    1.70
  15   0  -9    0.60    1.40
 -15   0   9    3.50    2.20
 -14   0   9    0.20    1.60
  14   0  -9    1.10    1.30
  13   0  -9    2.30    1.30
 -13   0   9   -1.00    1.30
 -12   0   9   -0.20    1.40
  10   0  -9    4.60    1.30
 -10   0   9    0.30    1.30
  -8   0   9    0.40    0.40
   8   0  -9    0.10    0.80
  -8   0   9    1.20    1.30
  -8   0   9    0.60    0.20
   7   0  -9   -0.20    0.70
  -7   0   9    0.30    0.30
  -7   0   9    0.20    0.80
  -7   0   9    0.20    0.40
   6   0  -9    0.60    0.40
  -6   0   9   -0.50    0.90
   6   0  -9    0.40    0.90
  -6   0   9    0.30    0.30
   6   0  -9    0.20    0.70
   5   0  -9   -0.90    0.70
   5   0  -9    0.40    0.80
  -5   0   9    0.30    0.30
   5   0  -9    0.80    0.60
  -5   0   9    0.50    0.90
   5   0  -9    0.10    0.40
  -5   0   9   -0.20    0.50
   4   0  -9    0.70    0.40
  -4   0   9    0.20    0.30
   4   0  -9    0.00    0.80
   4   0  -9   -0.30    0.50
  -4   0   9   -0.50    0.40
  -4   0   9    0.90    0.80
   4   0  -9   -0.60    0.80
   3   0  -9   -0.10    0.30
  -3   0   9   -0.70    0.90
  -3   0   9   -1.10    0.80
   3   0  -9   -0.40    0.40
  -3   0   9    0.20    0.40
  -3   0   9   -0.10    0.30
   3   0  -9    0.60    0.90
   2   0  -9    0.00    0.40
  -2   0   9   -0.10    0.30
   2   0  -9   -0.20    0.70
   2   0  -9   -0.60    0.80
  -2   0   9    0.40    0.70
  -2   0   9   -0.10    0.30
   2   0  -9   -0.20    0.40
   1   0  -9   -1.30    0.60
   1   0  -9    0.10    0.40
  -1   0   9    0.00    0.30
   1   0  -9    0.30    0.40
  -1   0   9   -0.10    0.70
   0   0  -9    0.30    0.70
   0   0  -9    0.20    0.30
   0   0   9    0.20    0.70
   0   0   9    0.30    0.30
   0   0   9    0.50    0.40
   0   0  -9    0.20    0.40
   1   0   9   -0.10    0.40
  -1   0  -9    0.40    0.80
   1   0   9    0.40    0.40
   1   0   9    0.30    0.30
  -2   0  -9    0.30    0.40
  -2   0  -9    0.00    0.30
  -2   0  -9    0.40    0.80
   2   0   9    0.10    0.30
   2   0   9    0.10    0.50
   2   0   9   -0.50    0.70
   2   0   9    0.10    0.40
  -3   0  -9    0.00    0.40
   3   0   9   -0.10    0.30
  -3   0  -9   -0.50    0.30
   3   0   9   -0.40    0.50
   3   0   9    0.40    0.80
  -3   0  -9    0.30    0.80
   3   0   9    0.30    0.60
  -4   0  -9   -0.70    0.70
   4   0   9    0.20    0.40
   4   0   9   -0.10    0.50
  -4   0  -9    0.50    0.50
  -4   0  -9    0.30    0.40
  -5   0  -9    0.80    1.10
  -5   0  -9    0.90    0.70
   5   0   9    0.60    0.60
   5   0   9    0.30    0.40
   6   0   9    0.20    0.50
   6   0   9    1.30    0.70
  -6   0  -9    0.00    1.10
  -7   0  -9   -1.40    0.70
   7   0   9    0.50    0.70
   7   0   9    0.40    0.60
  -8   0  -9   -0.50    1.30
   8   0   9    0.00    0.70
   8   0   9   -0.20    0.70
   9   0   9    0.30    0.80
   9   0   9   -0.30    0.70
  -9   0  -9    1.80    1.60
  10   0   9    0.80    0.80
  10   0   9    0.60    1.00
 -10   0  -9   -0.70    1.60
 -11   0  -9    0.90    1.60
  11   0   9    0.60    1.00
  11   0   9    1.00    1.10
  12   0   9    2.40    1.20
  12   0   9   -0.80    0.80
  13   0   9    0.40    1.00
  13   0   9    2.60    1.30
 -13   0  -9    3.00    1.90
  14   0   9   -0.30    1.20
 -14   0  -9   -1.80    1.80
  15   0   9   -0.40    1.30
 -15   0  -9   -1.50    2.20
  16  -1  -9    9.90    3.40
  16  -1  -9   16.60    3.30
  16   1  -9   12.00    2.80
 -16   1   9    8.10    3.00
 -15  -1   9    4.90    2.60
  15  -1  -9    9.80    3.30
  15  -1  -9   11.20    3.10
 -15   1   9    7.90    2.70
  15   1  -9    6.60    2.30
  14  -1  -9    4.10    2.20
  14  -1  -9    4.10    2.30
 -14  -1   9    3.10    2.40
  14   1  -9    3.60    1.70
 -14   1   9    4.20    2.20
  13  -1  -9   21.00    3.50
 -13  -1   9   22.90    4.40
  13  -1  -9   17.90    3.70
 -13   1   9   25.90    4.00
  13   1  -9   25.00    3.00
 -12  -1   9   24.10    4.50
  12  -1  -9   27.40    4.00
  12   1  -9   23.30    3.60
 -12   1   9   24.80    3.70
 -12   1   9   20.40    2.10
  11  -1  -9  138.99   11.60
  11  -1  -9  134.69   11.30
 -11  -1   9  163.88   12.40
 -11   1   9  130.99   11.30
 -11   1   9  121.89   10.20
 -11   1   9  132.59   10.30
  11   1  -9  152.18   10.90
  10  -1  -9  120.39    9.70
  10  -1  -9  122.49   10.00
 -10   1   9  117.89    9.70
 -10   1   9  107.19    8.80
 -10   1   9  117.89    9.00
  -9  -1   9   84.89    7.70
   9  -1  -9   80.59    7.20
   9  -1  -9   74.29    6.90
  -9   1   9   80.79    7.10
  -9   1   9   71.09    6.30
  -9   1   9   79.19    6.50
   9   1  -9   93.59    6.60
   8  -1  -9   64.89    5.80
  -8  -1   9   71.89    6.50
   8  -1  -9   62.59    5.90
  -8   1   9   71.89    6.00
  -8   1   9   59.99    5.30
  -8   1   9   63.39    5.50
   8   1  -9   76.59    5.50
  -7  -1   9  100.99    8.60
   7  -1  -9   92.39    7.90
   7  -1  -9  101.79    8.20
   7  -1  -9  100.59    8.10
   7  -1  -9   98.29    8.10
  -7   1   9   97.99    7.90
   7   1  -9  109.49    7.70
  -7   1   9   97.69    8.10
  -7   1   9   95.49    7.70
   6  -1  -9    0.90    0.90
  -6  -1   9    0.80    1.40
   6  -1  -9    2.30    1.10
   6  -1  -9    1.90    1.10
   6  -1  -9    1.20    0.80
  -6   1   9    1.20    0.70
   6   1  -9    1.30    0.60
  -6   1   9    0.90    0.90
  -6   1   9    1.10    0.90
   5  -1  -9   16.90    2.10
   5  -1  -9   13.80    1.90
  -5  -1   9   14.70    2.60
  -5  -1   9   15.90    1.50
   5  -1  -9   16.70    2.10
  -5   1   9   18.30    1.90
   5   1  -9   17.00    1.40
  -5   1   9   18.90    2.10
   5   1  -9   18.60    2.90
   5   1  -9   21.70    1.80
   4  -1  -9   75.79    6.40
   4  -1  -9   69.39    6.20
   4  -1  -9   81.09    6.40
  -4  -1   9   71.89    6.10
  -4  -1   9   86.09    6.80
  -4  -1   9   73.59    5.90
   4  -1  -9   80.69    6.40
   4   1  -9   78.59    5.80
  -4   1   9   84.09    6.20
  -4   1   9   84.49    6.20
   4   1  -9   83.39    6.00
   4   1  -9   86.59    6.90
   3  -1  -9  204.98   16.50
   3  -1  -9  219.18   16.70
  -3  -1   9  196.68   16.20
   3  -1  -9  198.28   16.40
  -3  -1   9  224.78   16.30
  -3  -1   9  241.98   17.00
   3  -1  -9  219.18   16.50
   3   1  -9  236.88   17.00
  -3   1   9  219.58   16.50
  -3   1   9  220.88   16.40
  -3   1   9  252.67   16.50
   3   1  -9  229.98   17.00
   3   1  -9  245.38   16.10
   2  -1  -9   91.29    7.80
  -2  -1   9  103.49    7.70
  -2  -1   9   96.29    7.50
   2  -1  -9   90.89    7.70
  -2  -1   9  108.99    8.10
  -2  -1   9  101.19    8.20
   2  -1  -9   90.89    7.70
  -2   1   9   94.69    7.70
  -2   1   9  111.19    7.70
  -2   1   9   97.79    7.70
   2   1  -9  110.09    7.50
   2   1  -9  105.19    8.10
   2   1  -9  105.09    7.40
   2   1  -9  101.39    8.10
  -1  -1   9   66.59    5.60
   1  -1  -9   66.59    5.30
   1  -1  -9   58.39    5.50
  -1  -1   9   65.59    5.20
   1   1  -9   59.99    5.00
   1   1  -9   74.99    5.10
   1   1  -9   65.19    5.60
  -1   1   9   62.89    5.30
   1   1  -9   72.19    4.90
   1   1  -9   66.89    5.50
  -1   1   9   64.79    5.40
  -1   1   9   75.09    5.30
   0  -1  -9   88.39    6.30
   0  -1  -9   74.29    6.10
   0  -1  -9   67.39    5.90
   0  -1   9   73.49    6.40
   0  -1   9   76.69    6.00
   0  -1   9   89.19    5.70
   0   1  -9   84.59    5.90
   0   1   9   67.49    6.00
   0   1   9   75.89    5.90
   0   1  -9   69.89    5.60
   0   1  -9   80.39    6.30
   0   1  -9   74.49    5.60
   0   1   9   78.59    6.20
   1  -1   9  578.84   43.60
  -1  -1  -9  557.54   43.90
   1  -1   9  576.74   44.40
   1  -1   9  642.64   44.00
  -1  -1  -9  614.04   44.10
   1   1   9  637.84   44.20
  -1   1  -9  688.93   43.90
  -1   1  -9  615.74   44.20
   1   1   9  548.45   44.00
   1   1   9  613.34   43.80
  -1   1  -9  649.54   43.60
  -2  -1  -9    0.90    0.70
   2  -1   9    0.70    0.50
   2  -1   9    0.70    0.60
  -2  -1  -9   -0.10    0.90
   2  -1   9    0.00    0.60
  -2  -1  -9   -0.30    0.50
   2   1   9    2.00    0.80
   2   1   9    0.80    0.80
   2   1   9    1.60    0.80
   2   1   9    1.30    0.50
  -2   1  -9    2.60    1.00
  -2   1  -9    1.60    0.30
  -2   1  -9    0.40    0.50
  -3  -1  -9    0.60    0.50
   3  -1   9    0.30    0.70
  -3  -1  -9   -1.10    0.70
  -3  -1  -9    0.60    0.80
   3  -1   9    0.80    0.80
   3  -1   9    1.10    0.50
   3   1   9    0.70    0.50
  -3   1  -9    1.10    0.40
  -3   1  -9    0.20    0.70
   3   1   9    1.30    0.70
  -4  -1  -9   16.00    1.80
  -4  -1  -9   19.10    2.90
   4  -1   9   17.50    2.00
   4  -1   9   16.20    1.60
   4  -1   9   12.90    2.00
   4   1   9   18.50    1.60
  -4   1  -9   17.10    2.40
   4   1   9   14.20    1.90
  -4   1  -9   16.20    1.50
   4   1   9   13.00    1.70
   5  -1   9    3.40    0.90
   5  -1   9    4.20    1.20
  -5  -1  -9    4.00    1.60
   5   1   9    3.70    1.00
  -5   1  -9    3.60    0.80
   5   1   9    4.20    0.80
  -5   1  -9    4.50    1.40
  -6  -1  -9   12.90    2.70
   6  -1   9   11.10    2.00
   6  -1   9   14.20    1.70
   6   1   9   15.10    1.60
  -6   1  -9   15.20    2.50
   6   1   9   14.30    1.70
   7  -1   9    7.00    1.40
   7  -1   9    5.70    1.60
  -7  -1  -9    4.90    1.90
   7   1   9    9.00    1.50
  -7   1  -9   11.00    2.30
   7   1   9    7.90    1.30
   8  -1   9  210.98   16.70
  -8  -1  -9  220.68   17.70
   8  -1   9  214.78   16.30
  -8   1  -9  217.98   17.20
   8   1   9  222.98   16.20
   8   1   9  221.08   16.10
   9  -1   9   20.90    2.70
   9  -1   9   22.50    2.90
  -9  -1  -9   22.60    4.10
  -9   1  -9   27.50    3.50
   9   1   9   25.80    2.50
   9   1   9   24.80    2.50
  10  -1   9    0.40    1.00
 -10  -1  -9    2.40    1.60
  10  -1   9    0.20    1.10
  10   1   9    2.30    0.90
  10   1   9    0.60    0.90
 -10   1  -9    1.30    1.40
  11  -1   9    0.40    1.10
  11  -1   9    3.90    1.40
 -11  -1  -9   -0.70    1.50
  11   1   9    2.50    1.10
  11   1   9    1.00    0.90
 -11   1  -9    3.60    1.50
 -12  -1  -9    1.20    2.40
  12  -1   9   -0.70    1.10
  12  -1   9    2.60    1.40
  12   1   9    2.00    1.10
  12   1   9    4.70    1.20
 -12   1  -9    3.10    2.00
  13  -1   9   23.50    3.70
  13  -1   9   20.40    3.40
 -13  -1  -9   20.30    4.90
 -13   1  -9   25.50    4.90
  13   1   9   20.10    3.00
  13   1   9   32.70    3.30
  14  -1   9    1.70    1.50
  14  -1   9    0.80    1.50
 -14  -1  -9   -2.10    2.10
 -14   1  -9   -1.50    2.00
  14   1   9    0.60    1.10
 -15  -1  -9   -1.70    1.80
  15  -1   9    2.20    1.70
  15   1   9    0.60    1.20
 -15   1  -9   -0.80    2.10
  15  -2  -9    0.40    1.90
 -15  -2   9    5.10    5.80
  15   2  -9    1.50    1.30
 -14  -2   9    1.30    2.40
  14  -2  -9    3.40    2.00
  14  -2  -9    1.10    1.80
 -14   2   9    0.00    1.60
  14   2  -9    0.50    1.20
 -13  -2   9    1.60    2.10
  13  -2  -9    6.30    2.30
  13  -2  -9    0.40    1.50
 -13   2   9    4.20    1.70
 -13   2   9   -0.50    1.20
  13   2  -9   -0.60    1.20
  12  -2  -9   12.70    3.20
  12  -2  -9   10.10    2.30
 -12  -2   9   10.50    3.10
 -12   2   9    6.50    2.10
 -12   2   9    9.50    1.90
  12   2  -9   10.00    2.00
 -11  -2   9    2.40    2.00
  11  -2  -9   -1.10    1.00
 -11   2   9   -0.20    0.90
  11   2  -9    4.10    1.20
 -11   2   9    0.40    1.10
  10  -2  -9   26.00    4.10
  10  -2  -9   23.10    2.90
 -10   2   9   21.90    2.80
 -10   2   9   29.10    2.90
   9  -2  -9    2.50    1.10
  -9  -2   9   -1.50    1.50
   9  -2  -9    1.00    0.80
   9  -2  -9   -0.30    1.40
  -9   2   9    0.30    0.80
   9   2  -9    0.60    1.00
   8  -2  -9   22.20    2.50
   8  -2  -9   20.50    2.30
  -8  -2   9   18.10    3.50
   8  -2  -9   20.10    3.30
   8   2  -9   22.20    2.40
  -8   2   9   20.00    2.60
   7  -2  -9    0.40    1.20
   7  -2  -9   -0.60    0.70
  -7  -2   9    0.70    1.40
   7  -2  -9   -0.90    0.50
  -7   2   9   -0.60    0.80
   7   2  -9   -0.50    0.70
   6  -2  -9  129.89    8.60
   6  -2  -9  128.39    8.70
  -6  -2   9   99.39    8.40
   6   2  -9  108.59    8.10
   6   2  -9  103.79    8.60
  -6   2   9  111.89    9.00
   6   2  -9  104.39    8.40
   5  -2  -9   10.20    2.00
  -5  -2   9    7.50    2.00
  -5  -2   9    9.70    1.60
   5  -2  -9   15.40    1.50
   5  -2  -9   11.70    1.30
   5   2  -9    9.90    1.60
  -5   2   9   14.40    2.20
   5   2  -9    9.90    1.20
   5   2  -9   10.80    1.70
   4  -2  -9  114.19    9.60
   4  -2  -9  130.39    8.90
  -4  -2   9  105.89    9.70
   4  -2  -9  136.59    9.00
  -4  -2   9  106.69    9.10
   4   2  -9  113.39    8.80
   4   2  -9  114.79    9.90
  -4   2   9  130.29    9.50
   4   2  -9  109.29    9.00
  -3  -2   9   38.20    4.10
   3  -2  -9   45.00    3.60
  -3  -2   9   41.00    3.80
   3  -2  -9   46.90    4.30
   3   2  -9   33.60    3.70
   3   2  -9   44.10    3.60
  -3   2   9   46.00    4.10
  -3   2   9   47.60    3.60
   3   2  -9   43.60    4.40
   3   2  -9   42.60    3.70
   2  -2  -9  107.59    8.20
   2  -2  -9  106.29    8.70
  -2  -2   9  104.69    8.60
  -2  -2   9  114.29    8.30
  -2  -2   9   95.89    8.30
  -2   2   9  115.59    8.50
   2   2  -9   99.49    8.10
   2   2  -9  105.09    8.70
  -2   2   9  109.09    8.10
   2   2  -9  106.09    8.10
   1  -2  -9  308.07   21.90
  -1  -2   9  305.77   21.90
  -1  -2   9  286.97   22.00
   1  -2  -9  300.17   22.20
   1   2  -9  303.97   21.80
  -1   2   9  275.87   21.90
   1   2  -9  270.97   21.80
   1   2  -9  312.57   22.30
  -1   2   9  309.57   21.80
   1   2  -9  307.47   22.20
   0  -2   9  735.93   56.29
   0  -2   9  750.52   56.59
   0  -2  -9  851.11   56.59
   0  -2   9  794.62   56.69
   0  -2  -9  845.62   56.79
   0   2   9  782.82   56.49
   0   2  -9  809.62   56.69
   0   2  -9  777.22   56.59
   0   2  -9  721.63   56.19
   0   2   9  779.32   56.49
   1  -2   9    1.40    0.80
  -1  -2  -9    0.80    1.00
   1  -2   9    0.70    0.70
   1  -2   9    1.30    0.90
  -1  -2  -9    0.30    0.80
  -1   2  -9    1.40    0.70
   1   2   9   -0.20    0.70
  -1   2  -9    1.60    0.80
   1   2   9    1.40    0.70
  -1   2  -9    1.00    0.80
   2  -2   9   54.49    4.90
  -2  -2  -9   53.19    5.10
   2  -2   9   55.69    4.80
  -2  -2  -9   58.99    5.10
  -2   2  -9   56.99    4.50
   2   2   9   54.69    4.60
  -2   2  -9   56.69    4.80
   3  -2   9  360.76   26.40
   3  -2   9  341.77   26.70
   3  -2   9  352.16   26.50
  -3  -2  -9  375.06   27.10
  -3  -2  -9  384.86   26.80
   3   2   9  365.26   26.30
  -3   2  -9  382.26   26.60
   3   2   9  332.07   26.60
   4  -2   9   24.80    2.80
   4  -2   9   23.60    2.70
  -4  -2  -9   26.80    3.40
   4  -2   9   26.20    3.00
  -4  -2  -9   31.50    3.20
   4   2   9   29.00    3.00
  -4   2  -9   31.00    2.90
  -4   2  -9   29.30    2.50
   4   2   9   27.30    2.60
  -5  -2  -9   74.89    7.50
   5  -2   9   66.99    6.40
   5  -2   9   68.59    6.10
  -5   2  -9   76.49    6.30
   5   2   9   79.09    5.80
   5   2   9   72.29    6.20
   6  -2   9    7.70    1.70
   6  -2   9    5.80    1.70
  -6  -2  -9    6.80    2.20
   6   2   9    8.00    1.20
  -6   2  -9    6.20    1.70
   6   2   9    9.30    2.10
  -7  -2  -9    8.10    2.30
   7  -2   9    6.40    2.00
   7  -2   9    6.50    1.70
   7   2   9    7.40    1.70
   7   2   9    8.60    1.30
  -7   2  -9   11.40    2.00
  -8  -2  -9  148.59   12.60
   8  -2   9  129.79   11.70
   8  -2   9  136.19   11.30
   8   2   9  137.79   11.20
   8   2   9  165.28   10.80
  -8   2  -9  138.79   11.70
  -9  -2  -9   21.90    4.20
   9  -2   9   19.00    3.40
   9  -2   9   21.20    2.80
   9   2   9   21.50    2.20
  -9   2  -9   26.10    3.60
   9   2   9   22.40    2.70
  10  -2   9   18.80    3.10
  10  -2   9   17.60    3.20
  10   2   9   22.00    2.20
 -10   2  -9   16.30    3.20
  10   2   9   14.70    2.50
  11  -2   9    3.70    1.60
  11  -2   9    2.50    1.60
 -11  -2  -9    4.60    2.50
 -11   2  -9    6.70    2.20
  11   2   9    4.50    1.40
  11   2   9    1.80    0.90
  12  -2   9    0.20    1.70
 -12  -2  -9    0.40    2.30
  12  -2   9    3.90    1.70
  12   2   9   -0.40    1.10
 -12   2  -9    0.90    1.50
  12   2   9    1.40    0.90
 -13  -2  -9    1.60    2.50
  13  -2   9    0.30    1.50
  13  -2   9    4.40    1.80
 -13   2  -9    4.60    2.20
  13   2   9    1.60    1.40
 -13   2  -9   -0.50    2.10
  14  -2   9   85.89    8.50
 -14  -2  -9   90.69    9.90
  14  -2   9   94.39    8.80
 -14   2  -9   84.59    8.80
  14   2   9  109.59    9.50
 -14   2  -9   85.99    8.70
  14  -3  -9   55.29    6.80
 -14  -3   9   54.49    7.10
  14   3  -9   55.99    5.40
 -14   3   9   48.40    5.50
  13  -3  -9    3.60    2.60
 -13  -3   9    1.60    2.60
 -13   3   9    5.20    1.90
  13   3  -9    2.10    1.50
  12  -3  -9   10.70    3.40
 -12  -3   9   11.50    3.50
 -12   3   9   10.30    2.40
  12   3  -9   10.90    2.30
 -11  -3   9    5.00    2.60
  11  -3  -9    4.60    2.40
 -11   3   9    8.60    2.10
  11   3  -9    8.00    1.90
  10  -3  -9    6.40    1.00
  10  -3  -9    5.20    1.10
 -10  -3   9    8.40    2.70
  10  -3  -9    8.30    2.50
 -10   3   9    5.90    1.90
  10   3  -9    6.90    1.80
  -9  -3   9    0.20    1.80
   9  -3  -9    0.30    1.60
   9   3  -9    2.50    1.20
  -9   3   9    3.20    1.50
  -8  -3   9  121.09   10.80
   8  -3  -9  140.19   10.70
  -8   3   9  120.39   10.00
   8   3  -9  120.99    9.50
   8   3  -9  114.79    8.70
   8   3  -9  109.79    8.80
  -7  -3   9   45.40    5.30
   7  -3  -9   38.20    4.80
  -7   3   9   47.90    4.70
   7   3  -9   40.00    3.70
   7   3  -9   45.40    4.20
  -6  -3   9  144.49   12.30
   6  -3  -9  163.38   12.30
   6   3  -9  128.49   11.10
   6   3  -9  146.99   11.00
  -6   3   9  156.58   12.00
   6   3  -9  141.19   11.30
   5  -3  -9   55.79    5.40
  -5  -3   9   48.30    5.20
  -5  -3   9   46.60    4.60
   5   3  -9   49.40    4.60
   5   3  -9   50.49    4.70
  -5   3   9   56.49    5.20
  -4  -3   9    0.60    1.00
   4  -3  -9    3.20    1.50
   4  -3  -9    0.70    0.40
   4  -3  -9    0.80    0.50
  -4  -3   9    0.90    1.40
   4   3  -9    1.20    1.10
  -4   3   9   -0.30    0.90
   4   3  -9    1.20    1.60
   4   3  -9    0.90    1.00
  -3  -3   9   78.39    6.90
  -3  -3   9   68.39    6.50
   3  -3  -9   82.79    6.00
  -3  -3   9   78.69    6.60
   3  -3  -9   78.69    7.50
  -3   3   9   80.89    5.90
   3   3  -9   75.89    6.70
   3   3  -9   67.79    6.40
   3   3  -9   79.99    7.10
  -2  -3   9  108.89   10.00
   2  -3  -9  130.19   10.40
  -2  -3   9  123.29    9.90
   2  -3  -9  124.99    9.70
  -2  -3   9  122.29   10.10
   2   3  -9  125.09    9.80
  -2   3   9  138.29   10.60
   2   3  -9  116.59   10.10
   2   3  -9  118.29   10.20
  -2   3   9  138.79    9.50
   1  -3  -9   42.90    4.40
  -1  -3   9   44.70    4.10
  -1  -3   9   38.70    4.10
   1  -3  -9   41.80    3.80
  -1  -3   9   40.00    4.00
  -1   3   9   41.50    3.80
   1   3  -9   41.90    4.10
  -1   3   9   43.60    4.20
   1   3  -9   34.90    3.70
   0  -3  -9    6.50    1.90
   0  -3   9    1.90    1.30
   0  -3  -9    3.30    1.20
   0  -3   9    3.90    1.30
   0   3   9    3.90    1.30
   0   3  -9    2.80    1.10
   0   3   9    3.00    0.90
  -1  -3  -9    1.00    1.00
  -1  -3  -9    0.90    1.10
   1  -3   9    0.50    1.00
   1  -3   9    1.70    1.10
   1   3   9    3.40    1.20
  -1   3  -9    0.30    0.80
  -2  -3  -9    0.60    1.00
   2  -3   9    0.10    1.00
   2  -3   9    0.70    0.90
   2  -3   9   -0.10    0.90
  -2  -3  -9    0.60    1.30
   2   3   9   -0.30    0.70
  -2   3  -9   -0.70    0.70
  -2   3  -9    0.70    0.90
  -3  -3  -9  216.48   16.70
  -3  -3  -9  214.48   16.60
   3  -3   9  208.98   16.60
   3  -3   9  205.18   16.20
   3  -3   9  214.88   16.00
   3   3   9  188.58   16.30
  -3   3  -9  211.48   15.90
   3   3   9  218.58   16.10
  -3   3  -9  226.98   16.00
   4  -3   9  131.59   11.10
   4  -3   9  139.29   11.90
  -4  -3  -9  166.78   12.10
  -4  -3  -9  143.29   12.10
   4  -3   9  143.99   11.60
   4   3   9  143.39   11.70
  -4   3  -9  141.09   11.20
   4   3   9  170.68   11.40
  -4   3  -9  134.49   11.10
   5  -3   9   13.90    2.20
   5  -3   9   13.80    2.80
   5  -3   9   14.30    2.80
  -5  -3  -9   22.40    3.50
   5   3   9   19.80    2.20
  -5   3  -9   15.70    2.30
   5   3   9   24.20    2.90
  -6  -3  -9  405.46   29.00
   6  -3   9  339.97   28.00
   6  -3   9  365.36   28.50
   6   3   9  387.76   28.10
  -6   3  -9  382.86   27.70
   7  -3   9    2.40    1.40
   7  -3   9    2.30    1.40
  -7  -3  -9    6.40    2.50
   7   3   9    3.50    1.10
  -7   3  -9    4.20    1.30
   7   3   9    5.10    1.70
   8  -3   9   -0.90    1.10
   8  -3   9   -0.90    1.00
  -8  -3  -9    0.30    1.50
   8   3   9    0.80    1.30
   8   3   9   -0.50    0.50
  -8   3  -9    0.80    1.10
   9  -3   9    5.50    1.90
  -9  -3  -9    8.20    3.20
   9  -3   9    4.70    2.00
   9   3   9    5.10    1.90
   9   3   9    5.60    1.20
  -9   3  -9    7.90    2.00
  10  -3   9    1.50    1.70
  10  -3   9    3.90    1.80
 -10  -3  -9   -1.20    1.80
  10   3   9    2.60    1.60
 -10   3  -9   -0.20    1.10
  10   3   9    1.40    0.90
  11  -3   9   25.80    4.20
 -11  -3  -9   33.90    6.00
 -11   3  -9   23.30    4.20
  11   3   9   29.00    2.90
 -11   3  -9   29.50    3.70
  11   3   9   27.20    3.50
  12  -3   9    2.10    2.00
 -12  -3  -9    1.50    2.30
  12  -3   9   -0.40    1.50
  12   3   9    0.60    1.50
 -12   3  -9    7.20    2.10
 -12   3  -9   -2.30    1.70
  13  -3   9    6.10    2.40
  13  -3   9    7.00    2.50
 -13  -3  -9    2.90    3.10
 -13   3  -9    8.50    2.60
  14  -3   9   84.29    8.80
  14  -3   9   81.19    8.40
  14   3   9   90.19    7.70
 -14   3  -9   74.99    8.50
  13  -4  -9   28.20    5.60
 -13  -4   9    9.30    3.30
 -13   4   9   15.20    3.30
  13   4  -9   22.70    3.50
  12  -4  -9    1.30    1.80
 -12  -4   9    4.60    3.40
 -12   4   9   -1.80    1.40
  12   4  -9    0.40    1.50
 -11  -4   9    6.30    3.20
  11  -4  -9    7.40    3.10
 -11   4   9    5.80    2.20
  11   4  -9   10.50    2.40
  10  -4  -9    1.00    1.90
 -10  -4   9    2.20    2.50
 -10   4   9    1.90    1.90
  10   4  -9    0.70    1.30
   9  -4  -9   10.70    3.00
  -9   4   9    8.40    2.60
   9   4  -9    6.90    1.20
   8  -4  -9   39.60    4.90
   8   4  -9   30.30    3.90
  -8   4   9   38.10    4.50
   8   4  -9   32.10    3.40
  -7  -4   9   11.60    3.30
   7  -4  -9   12.10    3.10
   7   4  -9   13.20    2.20
  -7   4   9   18.70    3.50
   7   4  -9   13.70    2.70
   6  -4  -9   43.50    5.10
  -6  -4   9   47.20    5.10
   6   4  -9   44.10    5.30
   6   4  -9   27.20    3.80
   6   4  -9   38.80    4.00
  -6   4   9   36.40    4.60
   5  -4  -9   70.69    7.10
  -5   4   9   63.69    6.70
   5   4  -9   69.79    6.30
   5   4  -9   65.79    6.20
  -4  -4   9   21.70    3.90
  -4  -4   9   27.10    3.50
   4  -4  -9   29.80    4.50
   4   4  -9   26.00    4.10
  -4   4   9   25.90    4.00
   4   4  -9   25.80    3.20
  -3  -4   9  169.48   12.70
  -3  -4   9  161.18   12.70
   3  -4  -9  173.78   13.40
  -3  -4   9  147.99   12.60
   3  -4  -9  149.49   11.40
  -3   4   9  146.99   11.40
   3   4  -9  149.19   12.40
   3   4  -9  153.38   12.80
   3   4  -9  153.38   12.90
  -3   4   9  173.48   13.10
  -2  -4   9   15.90    2.80
   2  -4  -9   13.90    3.50
  -2  -4   9   12.20    2.70
  -2  -4   9   14.90    2.80
  -2   4   9   12.10    2.70
   2   4  -9   14.30    2.60
  -2   4   9   13.90    1.70
   2   4  -9   13.20    2.70
   2   4  -9   18.00    3.00
  -1  -4   9    1.10    1.30
   1  -4  -9    0.60    0.70
   1  -4  -9   -1.30    1.50
  -1   4   9    1.10    0.90
   1   4  -9    1.60    1.10
   1   4  -9    1.00    1.40
  -1   4   9    0.40    1.40
   0  -4   9   10.10    2.30
   0  -4  -9   10.90    2.80
   0  -4   9    6.30    1.80
   0  -4  -9    7.60    1.80
   0   4   9    8.10    2.10
   0   4  -9    8.40    2.30
   0   4  -9    9.30    2.00
   1  -4   9   70.19    7.20
  -1  -4  -9   79.29    6.90
   1  -4   9   75.29    7.00
  -1  -4  -9   80.19    7.50
  -1   4  -9   78.79    7.50
   1   4   9   80.89    7.10
  -1   4  -9   80.59    6.70
   2  -4   9   -0.70    1.00
  -2  -4  -9    2.50    1.20
  -2  -4  -9    1.10    1.50
   2  -4   9    0.30    1.30
   2   4   9    1.50    1.10
  -2   4  -9    2.90    0.90
  -2   4  -9    0.90    1.40
  -3  -4  -9  104.49    9.60
  -3  -4  -9  105.59    9.30
   3  -4   9  107.19    9.60
   3  -4   9  107.29    9.30
  -3   4  -9  114.19    8.50
   3   4   9  109.79    9.00
   3   4   9   96.89    9.30
  -3   4  -9  107.59    9.70
   4  -4   9   15.70    3.40
   4  -4   9   17.60    3.40
  -4  -4  -9   32.40    3.90
  -4  -4  -9   20.30    3.60
  -4   4  -9   21.70    2.40
   4   4   9   33.40    3.80
  -4   4  -9   20.30    4.00
   4   4   9   28.20    3.00
  -4   4  -9   19.90    2.60
   5  -4   9    6.00    2.10
  -5  -4  -9    5.70    2.20
   5  -4   9    6.50    2.10
  -5  -4  -9    7.60    2.50
   5   4   9    6.90    1.70
  -5   4  -9    6.20    1.40
  -5   4  -9    4.70    1.20
   5   4   9    6.40    2.10
  -5   4  -9    3.30    2.00
  -6  -4  -9    4.60    2.30
   6  -4   9    1.40    1.40
  -6  -4  -9    2.50    1.90
   6  -4   9    1.90    1.40
   6   4   9    2.40    1.80
  -6   4  -9    1.90    0.90
   6   4   9    0.70    0.80
  -6   4  -9   -0.10    1.00
  -6   4  -9    2.70    2.00
  -7  -4  -9   81.49    8.50
   7  -4   9   76.79    7.70
  -7   4  -9   77.99    6.70
   7   4   9   82.79    8.40
   7   4   9   92.99    7.00
   8  -4   9    5.30    2.20
  -8  -4  -9    5.60    3.10
   8  -4   9    9.50    2.60
  -8   4  -9    5.40    1.30
   8   4   9    7.30    1.50
   8   4   9    6.10    2.30
  -8   4  -9    4.70    2.10
  -9  -4  -9    4.20    2.80
   9  -4   9    4.60    2.00
   9  -4   9   -1.60    1.40
   9   4   9    2.70    1.10
   9   4   9    1.70    1.90
  -9   4  -9    4.70    2.50
  10  -4   9    2.80    1.90
  10  -4   9    3.10    2.20
 -10  -4  -9    3.40    2.40
  10   4   9    5.50    2.00
  10   4   9    3.10    1.20
 -10   4  -9    4.60    2.40
 -11  -4  -9   34.40    6.40
  11  -4   9   33.90    5.40
  11  -4   9   27.20    4.70
  11   4   9   29.40    3.80
  11   4   9   35.20    4.20
 -11   4  -9   23.70    4.90
  12  -4   9   81.09    8.20
 -12  -4  -9   86.49    9.60
  12  -4   9   76.49    8.30
 -12   4  -9   71.19    8.30
  11  -5  -9    2.70    2.70
 -11  -5   9    7.50    3.40
 -11   5   9    0.70    2.20
  11   5  -9    6.10    2.30
 -10  -5   9   28.80    5.70
  10   5  -9   27.60    4.20
 -10   5   9   18.60    4.10
   9  -5  -9   53.69    7.00
  -9  -5   9   56.49    8.00
  -9   5   9   63.89    6.70
   9   5  -9   63.09    6.20
   9   5  -9   44.90    7.70
  -8  -5   9   80.59    8.90
   8  -5  -9   95.59    9.20
   8   5  -9   81.59    7.90
   8   5  -9   86.69    9.40
   8   5  -9   79.39    7.30
  -8   5   9   92.69    8.70
   7  -5  -9   20.90    4.50
  -7  -5   9   12.20    3.80
   7   5  -9   14.40    2.90
   7   5  -9   14.10    3.90
  -7   5   9   18.80    3.90
   7   5  -9   19.40    3.40
   6  -5  -9   20.30    4.20
   6   5  -9   13.70    5.00
   6   5  -9   20.80    3.50
   6   5  -9   19.30    3.40
  -6   5   9   18.80    3.80
  -5  -5   9   57.89    6.00
   5  -5  -9   51.29    6.30
   5   5  -9   47.80    5.40
   5   5  -9   51.69    6.00
  -5   5   9   45.90    5.80
   5   5  -9   51.79    5.50
   4  -5  -9   14.60    3.60
  -4  -5   9   14.20    3.10
  -4  -5   9   11.70    3.20
   4   5  -9   10.40    2.70
   4   5  -9   19.30    3.60
  -4   5   9   21.20    3.80
   4   5  -9   18.20    3.20
  -3  -5   9   17.90    3.50
  -3  -5   9   23.20    3.60
   3  -5  -9   25.30    4.90
   3   5  -9   24.50    4.10
  -3   5   9   21.40    3.90
   3   5  -9   22.30    3.70
   3   5  -9   18.30    3.50
  -2  -5   9   16.60    2.90
  -2  -5   9   18.00    3.50
  -2  -5   9   20.20    3.70
   2   5  -9   26.00    4.20
   2   5  -9   19.60    3.30
  -2   5   9   15.10    2.10
   2   5  -9   19.40    3.30
   1  -5  -9  169.08   13.60
  -1  -5   9  188.38   14.80
   1  -5  -9  180.68   16.00
  -1  -5   9  181.58   15.10
  -1   5   9  188.28   15.10
   1   5  -9  167.58   14.40
   1   5  -9  180.08   14.40
   1   5  -9  193.08   15.30
   0  -5   9   58.79    6.20
   0  -5   9   53.49    5.80
   0  -5  -9   51.29    6.80
   0  -5  -9   55.79    5.10
   0   5  -9   50.49    6.10
   0   5  -9   58.49    5.40
   0   5   9   56.79    5.90
   1  -5   9   73.49    8.10
  -1  -5  -9   86.59    7.40
   1  -5   9   87.79    8.00
  -1   5  -9   89.19    7.20
  -1   5  -9   90.29    8.50
   1   5   9   76.19    7.70
   2  -5   9    5.50    1.90
  -2  -5  -9    8.30    2.00
  -2  -5  -9    3.10    2.20
   2   5   9    8.10    2.20
  -2   5  -9    3.30    1.10
   3  -5   9   11.10    3.20
   3  -5   9   14.60    3.30
  -3  -5  -9    8.90    2.40
  -3  -5  -9   14.90    3.50
  -3   5  -9   10.50    3.10
  -3   5  -9   10.30    1.90
   3   5   9   14.90    2.90
   3   5   9   17.10    3.50
   4  -5   9   -0.80    1.30
  -4  -5  -9    3.10    1.80
  -4  -5  -9    4.30    1.90
   4  -5   9    1.90    1.80
  -4   5  -9    1.50    0.80
  -4   5  -9    1.30    1.80
   4   5   9    0.80    1.90
   4   5   9    2.90    1.50
   5  -5   9  161.98   14.90
   5  -5   9  164.28   14.60
  -5  -5  -9  201.78   15.30
  -5  -5  -9  170.18   14.70
   5   5   9  165.88   14.60
  -5   5  -9  158.58   14.90
   5   5   9  197.58   14.10
  -6  -5  -9    0.50    2.30
   6  -5   9   -1.70    1.30
  -6  -5  -9    1.10    2.10
   6  -5   9    0.80    1.80
  -6   5  -9    1.10    2.00
   6   5   9    1.20    1.10
   6   5   9    0.20    1.90
  -7  -5  -9    3.50    2.30
   7  -5   9    4.80    2.40
   7   5   9    3.00    1.40
  -7   5  -9    6.20    2.70
   7   5   9    1.30    1.90
   8  -5   9    9.50    3.20
  -8  -5  -9   15.10    3.90
   8  -5   9   19.50    3.90
   8   5   9   16.40    3.70
  -8   5  -9   15.00    4.10
   8   5   9   18.10    2.60
   9  -5   9    2.60    2.40
  -9  -5  -9    6.80    3.10
   9  -5   9   -0.80    2.00
  -9   5  -9   -0.50    2.00
   9   5   9    3.20    1.40
 -10  -5  -9    4.50    3.20
  10  -5   9    2.60    2.20
  10  -5   9    0.50    2.20
 -10   5  -9   -3.60    1.70
  10   5   9   -4.80    1.70
  10   5   9   -1.20    1.70
   8  -6  -9   10.60    4.10
  -8  -6   9    4.20    3.00
  -8   6   9   11.30    3.30
   8   6  -9    4.60    2.70
   8   6  -9    9.90    3.30
  -7  -6   9    2.30    2.30
   7  -6  -9    3.90    2.90
   7   6  -9    1.80    1.80
  -7   6   9   -1.10    2.00
   7   6  -9   -4.90    1.80
   7   6  -9    0.50    2.10
  -6  -6   9    2.20    2.20
   6  -6  -9    0.30    2.30
  -6   6   9    0.50    2.30
   6   6  -9   -0.20    1.70
   6   6  -9   -1.90    1.70
   6   6  -9   -2.90    1.60
  -5  -6   9   50.49    5.80
   5  -6  -9   59.79    7.10
   5   6  -9   39.10    6.10
   5   6  -9   47.30    5.60
  -5   6   9   50.29    6.20
   5   6  -9   48.70    5.60
  -4  -6   9   25.60    4.50
  -4  -6   9   15.90    3.80
   4  -6  -9   20.00    4.70
   4   6  -9   23.90    4.20
  -4   6   9   15.60    3.80
   4   6  -9   14.70    3.30
  -3  -6   9    3.90    1.80
  -3  -6   9    3.60    2.20
   3  -6  -9    5.00    2.70
   3   6  -9    1.30    1.90
   3   6  -9    0.40    1.50
   3   6  -9    4.60    2.10
  -3   6   9    2.20    1.80
  -2  -6   9   23.20    4.20
   2  -6  -9   24.20    5.20
   2   6  -9   12.80    3.30
  -2   6   9   24.00    4.10
   2   6  -9   18.80    3.60
   2   6  -9   20.60    3.90
  -1  -6   9    1.80    1.90
   1  -6  -9    2.20    2.30
   1   6  -9    0.00    2.00
   1   6  -9    2.30    1.60
  -1   6   9    3.30    2.00
   1   6  -9    2.00    1.90
   0  -6  -9   22.00    2.80
   0  -6   9   24.20    4.20
   0  -6  -9   27.50    5.10
   0   6   9   20.00    3.80
   0   6  -9   21.70    4.00
   0   6  -9   18.10    4.20
   0   6  -9   14.70    3.00
   1  -6   9    3.90    2.10
  -1  -6  -9    1.30    1.50
   1  -6   9    3.60    2.60
  -1  -6  -9    7.00    2.80
   1   6   9    7.50    2.70
  -1   6  -9    5.10    1.40
  -1   6  -9    4.30    2.10
  -2  -6  -9   17.20    3.40
  -2  -6  -9   24.70    4.60
   2  -6   9   19.40    4.00
   2  -6   9   19.80    4.40
  -2   6  -9   11.70    3.50
   2   6   9   23.10    3.90
   2   6   9   26.90    4.70
   3  -6   9   18.90    3.90
  -3  -6  -9   12.90    2.70
   3  -6   9   14.90    3.80
  -3  -6  -9   16.50    4.10
   3   6   9   13.90    3.40
  -3   6  -9   19.40    4.20
   3   6   9   12.40    3.60
   4  -6   9  112.69   10.30
   4  -6   9   96.99   10.20
  -4  -6  -9  119.99   10.80
   4   6   9  106.39   10.20
   4   6   9  109.59    9.60
  -4   6  -9   85.39   10.00
   5  -6   9   24.00    5.00
  -5  -6  -9   30.50    4.80
  -5   6  -9   18.00    6.20
  -6  -6  -9    3.90    3.00
  -6  -6  -9    4.20    2.60
   6  -6   9    3.50    2.50
   6  -6   9    1.20    2.40
   6   6   9   10.60    3.60
  -6   6  -9    5.80    3.00
   6   6   9    7.00    2.10
   7  -6   9   13.50    3.80
   7  -6   9   18.60    4.00
  -7  -6  -9   12.60    3.80
  -7   6  -9   13.80    3.80
   7   6   9   15.10    4.10
   7   6   9   17.10    3.20
  -2  -7   9    2.90    2.50
   2   7  -9    1.00    3.80
   2   7  -9   13.60    4.10
   1   7  -9   -0.30    2.10
  -1   7   9    1.70    2.70
   0  -7   9   18.20    5.40
   0   7  -9    7.00    2.90
   0   7  -9   19.20    4.40
   0   7   9   13.80    3.50
   1  -7   9    3.40    3.10
   1   7   9    5.60    2.60
  -1   7  -9   -1.00    2.40
  -1   7  -9   -0.10    1.90
 -16   0  10   18.60    4.50
  16   0 -10   16.20    3.30
  16   0 -10   14.30    4.10
  15   0 -10   15.70    3.10
 -15   0  10   12.10    3.40
 -14   0  10   16.10    3.60
  14   0 -10   12.70    2.80
  13   0 -10   40.50    4.50
 -13   0  10   39.20    4.90
 -12   0  10   12.80    3.10
  11   0 -10  362.86   26.80
 -11   0  10  355.86   27.60
 -10   0  10   -0.30    1.30
  10   0 -10    1.50    1.20
  -9   0  10   13.10    3.10
   9   0 -10    9.50    1.90
   8   0 -10    5.10    1.30
  -8   0  10    2.50    0.60
  -8   0  10    2.40    0.40
  -8   0  10    3.30    1.50
   7   0 -10    1.00    0.60
  -7   0  10    1.70    0.40
  -7   0  10    1.90    1.20
   7   0 -10    1.50    1.40
   7   0 -10    0.90    0.80
  -7   0  10    2.40    0.60
   6   0 -10    6.70    1.80
  -6   0  10    5.40    1.60
   6   0 -10    5.60    1.00
  -6   0  10    6.90    0.70
   6   0 -10    6.80    1.30
   5   0 -10 1433.86  102.79
   5   0 -10 1394.16  103.39
  -5   0  10 1511.05  102.49
  -5   0  10 1412.46  103.29
   4   0 -10  216.48   16.70
  -4   0  10  227.18   16.00
  -4   0  10  212.18   16.70
   4   0 -10  213.38   16.70
   4   0 -10  212.38   16.10
  -4   0  10  237.68   15.90
  -3   0  10  187.98   15.10
   3   0 -10  206.08   14.80
  -3   0  10  213.88   14.50
   3   0 -10  189.28   15.00
   3   0 -10  170.28   14.50
  -3   0  10  231.18   14.50
   3   0 -10  196.38   15.10
  -2   0  10  240.68   17.10
   2   0 -10  224.28   17.60
  -2   0  10  223.18   17.70
   2   0 -10  241.68   17.70
   2   0 -10  241.98   17.20
   2   0 -10  228.68   17.20
  -2   0  10  260.17   17.20
  -1   0  10 7390.36  564.24
   1   0 -10 8095.59  566.34
   0   0  10  321.67   23.80
   0   0 -10  306.47   23.30
   0   0  10  310.77   23.20
   0   0 -10  328.87   23.50
   0   0  10  362.06   23.40
   0   0 -10  318.67   23.80
   1   0  10  346.77   27.80
  -1   0 -10  382.56   28.40
  -1   0 -10  423.06   27.90
   1   0  10  343.57   27.70
   1   0  10  384.56   28.40
   1   0  10  451.25   28.00
   2   0  10    0.00    0.50
  -2   0 -10    1.20    0.90
   2   0  10    1.40    0.80
   2   0  10   -0.30    0.40
  -2   0 -10    0.60    0.40
   2   0  10    0.60    0.30
  -3   0 -10  270.07   18.70
   3   0  10  259.67   18.70
  -3   0 -10  227.48   18.60
   3   0  10  260.17   18.50
   3   0  10  267.87   18.70
  -3   0 -10  254.97   19.30
   4   0  10    4.90    1.10
  -4   0 -10    4.00    0.90
   4   0  10    3.20    0.70
  -4   0 -10    2.70    1.30
   4   0  10    3.80    0.90
   5   0  10  482.95   33.80
   5   0  10  546.75   34.30
   5   0  10  454.15   34.00
  -5   0 -10  459.55   34.80
  -5   0 -10  412.06   34.00
   6   0  10  253.47   18.10
   6   0  10  240.18   18.30
  -6   0 -10  251.97   19.30
   7   0  10  198.18   13.90
  -7   0 -10  170.68   15.50
   7   0  10  186.48   14.10
  -8   0 -10  298.77   23.50
   8   0  10  309.67   22.10
   8   0  10  298.07   22.40
   9   0  10  274.97   19.90
   9   0  10  260.77   20.10
  -9   0 -10  273.67   21.30
 -10   0 -10   73.39    7.20
  10   0  10   65.39    5.60
  10   0  10   67.29    6.00
 -11   0 -10   26.60    4.40
  11   0  10   20.50    2.60
  11   0  10   23.80    3.00
 -12   0 -10    5.70    2.60
  12   0  10    8.30    1.90
  12   0  10   12.20    2.30
 -13   0 -10   79.29    8.30
  13   0  10   83.89    7.00
  13   0  10   69.19    6.60
  14   0  10   86.19    7.70
 -14   0 -10   93.99    9.40
 -15   0 -10   -0.90    2.20
  15   0  10    4.20    2.90
  16  -1 -10   20.40    3.90
 -16  -1  10   24.30    5.50
  16  -1 -10   24.00    4.60
 -16   1  10   15.10    3.80
  16   1 -10   21.00    3.80
  15  -1 -10   20.50    4.50
  15  -1 -10   28.60    6.90
 -15  -1  10   18.50    4.30
  15   1 -10   29.60    4.40
 -15   1  10   22.40    4.00
 -14  -1  10    7.00    2.80
  14  -1 -10    5.80    2.50
  14  -1 -10    7.50    2.20
  14   1 -10    8.60    2.20
 -14   1  10    7.10    2.40
  13  -1 -10    0.40    1.70
 -13  -1  10    2.70    2.10
  13  -1 -10    3.10    1.60
 -13   1  10    2.70    1.70
  13   1 -10    2.00    1.30
 -12  -1  10    8.20    2.60
  12  -1 -10    8.50    2.20
  12  -1 -10    8.80    2.50
 -12   1  10    6.40    1.10
  12   1 -10   10.50    2.20
 -12   1  10    7.00    1.90
  11  -1 -10   25.10    3.40
  11  -1 -10   24.30    4.10
 -11   1  10   28.00    2.60
 -11   1  10   26.20    2.40
 -11   1  10   26.90    3.50
  10  -1 -10  472.55   35.40
 -10  -1  10  478.35   36.20
  10  -1 -10  471.95   35.70
 -10   1  10  447.76   34.60
 -10   1  10  492.45   35.60
  10   1 -10  517.15   35.00
 -10   1  10  476.15   34.80
   9  -1 -10    7.80    2.00
   9  -1 -10    5.70    1.90
  -9  -1  10    6.20    2.10
  -9   1  10    6.50    1.20
  -9   1  10    8.00    1.50
  -9   1  10    9.20    2.10
   9   1 -10    9.30    1.60
  -8  -1  10    2.60    1.40
   8  -1 -10    2.30    1.20
   8  -1 -10    1.40    1.20
  -8   1  10    1.10    0.90
  -8   1  10    2.70    1.20
  -8   1  10    2.00    0.80
   8   1 -10    2.70    1.00
   7  -1 -10   67.79    6.00
  -7  -1  10   77.49    6.70
   7  -1 -10   64.89    5.80
   7  -1 -10   76.79    6.20
  -7   1  10   63.89    5.80
  -7   1  10   75.99    6.10
   7   1 -10   75.69    5.60
  -7   1  10   64.89    5.60
   6  -1 -10  753.62   52.69
  -6  -1  10  756.72   53.09
  -6  -1  10  697.73   51.79
   6  -1 -10  650.43   52.29
   6  -1 -10  754.32   52.59
   6  -1 -10  748.03   52.59
   6   1 -10  774.32   53.39
   6   1 -10  775.22   52.09
  -6   1  10  716.13   52.19
   6   1 -10  646.54   51.79
  -6   1  10  683.13   52.39
  -6   1  10  780.32   52.59
   5  -1 -10   31.70    3.30
  -5  -1  10   31.60    2.80
   5  -1 -10   40.20    3.30
   5  -1 -10   39.10    3.50
   5  -1 -10   30.50    3.30
  -5  -1  10   36.70    3.80
   5   1 -10   36.40    2.90
  -5   1  10   36.40    3.10
   5   1 -10   32.30    3.80
   5   1 -10   34.10    2.70
   4  -1 -10   25.90    2.70
   4  -1 -10   30.70    2.80
  -4  -1  10   25.90    2.50
  -4  -1  10   27.80    3.20
  -4  -1  10   26.60    2.40
   4  -1 -10   30.50    2.90
   4  -1 -10   28.50    2.80
  -4   1  10   30.30    2.70
  -4   1  10   29.90    2.60
   4   1 -10   27.30    2.40
   4   1 -10   28.50    2.20
   4   1 -10   28.20    3.20
  -3  -1  10    1.60    1.00
   3  -1 -10    2.00    0.80
   3  -1 -10    1.80    0.80
  -3  -1  10    2.20    0.70
   3  -1 -10    2.00    0.80
  -3  -1  10    1.70    0.60
   3  -1 -10    2.60    0.90
  -3   1  10    2.40    0.90
  -3   1  10    2.60    0.70
  -3   1  10    0.80    0.70
   3   1 -10    0.00    0.90
   3   1 -10    1.40    0.50
   3   1 -10    1.60    0.40
  -2  -1  10  188.58   13.80
   2  -1 -10  167.78   13.90
  -2  -1  10  187.58   14.40
   2  -1 -10  175.38   14.10
   2  -1 -10  187.88   14.10
  -2  -1  10  178.18   13.70
   2   1 -10  212.08   13.70
   2   1 -10  189.18   14.40
   2   1 -10  179.38   14.30
  -2   1  10  190.68   14.10
  -2   1  10  185.88   13.90
   2   1 -10  199.98   13.60
  -2   1  10  201.08   13.90
  -1  -1  10  244.88   18.90
   1  -1 -10  252.47   18.70
  -1  -1  10  246.28   18.50
  -1   1  10  235.98   18.50
   1   1 -10  262.97   19.00
   1   1 -10  241.68   18.80
   1   1 -10  269.47   18.20
  -1   1  10  262.97   18.50
   1   1 -10  283.77   18.40
   1   1 -10  235.68   18.30
  -1   1  10  247.68   18.70
   0  -1 -10   13.80    1.70
   0  -1  10   14.40    1.70
   0  -1 -10   17.40    2.00
   0  -1  10   14.10    2.00
   0  -1 -10   12.60    1.60
   0   1  10   15.40    1.50
   0   1 -10   13.50    1.30
   0   1 -10   15.20    1.90
   0   1 -10   16.50    1.50
   0   1 -10   15.90    1.20
   0   1  10   13.80    1.70
   0   1  10   15.10    1.90
  -1  -1 -10    4.00    0.80
  -1  -1 -10    2.80    1.10
   1  -1  10    1.50    0.40
   1  -1  10    2.70    1.00
   1  -1  10    3.00    0.90
   1   1  10    3.50    1.20
  -1   1 -10    2.60    1.10
  -1   1 -10    2.70    0.30
  -1   1 -10    3.00    0.80
   1   1  10    2.80    0.70
   1   1  10    2.40    0.90
   2  -1  10   39.20    3.60
  -2  -1 -10   45.00    4.10
  -2  -1 -10   45.60    3.70
  -2  -1 -10   39.30    3.50
   2  -1  10   38.20    3.70
   2  -1  10   39.50    3.20
   2   1  10   44.40    3.40
  -2   1 -10   40.70    3.80
   2   1  10   41.20    4.20
  -2   1 -10   46.30    3.10
   2   1  10   39.70    3.70
   2   1  10   35.60    3.50
  -3  -1 -10  100.49    8.50
   3  -1  10   93.59    8.00
  -3  -1 -10  118.99    8.10
   3  -1  10  104.69    8.20
   3  -1  10  102.59    7.70
  -3   1 -10  104.89    8.30
   3   1  10   93.89    7.80
   3   1  10   89.19    8.00
   3   1  10  105.49    7.70
  -3   1 -10  110.99    7.50
  -4  -1 -10   70.59    6.20
   4  -1  10   66.89    5.30
   4  -1  10   65.99    5.50
   4   1  10   59.49    5.50
   4   1  10   62.79    5.30
  -4   1 -10   62.09    5.70
  -4   1 -10   70.49    5.00
   4   1  10   70.09    5.10
   5  -1  10   22.30    2.30
  -5  -1 -10   22.80    3.50
   5  -1  10   26.50    2.80
  -5   1 -10   26.50    2.20
   5   1  10   23.40    2.40
  -5   1 -10   24.50    3.00
   5   1  10   28.40    2.30
   6  -1  10   97.89    9.00
  -6  -1 -10  115.49   10.50
   6  -1  10  120.19    8.80
   6   1  10  115.89    8.80
  -6   1 -10  116.69    9.50
   6   1  10  120.79    8.70
  -7  -1 -10   -0.50    1.40
   7  -1  10    0.40    1.00
   7  -1  10    0.70    0.70
  -7   1 -10    1.20    1.20
   7   1  10    0.80    0.70
   7   1  10    0.90    0.80
  -8  -1 -10  683.63   49.40
   8  -1  10  643.54   47.90
   8  -1  10  639.44   48.30
   8   1  10  685.23   47.80
   8   1  10  672.73   47.80
  -8   1 -10  652.53   48.80
  -9  -1 -10  193.58   15.70
   9  -1  10  174.88   14.60
   9  -1  10  192.88   14.30
   9   1  10  195.58   14.00
   9   1  10  183.78   14.00
  -9   1 -10  178.48   15.10
 -10  -1 -10    6.40    2.40
  10  -1  10   10.50    1.90
  10  -1  10   13.50    2.30
  10   1  10   10.70    1.70
  10   1  10   11.90    1.90
 -10   1 -10    5.10    2.40
 -11  -1 -10    9.10    3.10
  11  -1  10   12.10    2.50
  11  -1  10   13.20    2.30
 -11   1 -10    9.70    2.60
  11   1  10    9.60    1.80
  12  -1  10    2.60    1.60
 -12  -1 -10    5.30    2.60
  12  -1  10    2.10    1.20
 -12   1 -10    1.40    1.80
  12   1  10    2.00    1.20
  12   1  10    0.90    1.00
  13  -1  10    3.00    1.40
 -13  -1 -10   -1.20    1.80
  13  -1  10    4.00    1.60
  13   1  10    0.40    1.00
 -13   1 -10    0.70    1.60
  13   1  10    2.00    1.10
  14  -1  10   18.90    3.30
 -14  -1 -10   17.10    4.20
  14  -1  10   13.60    3.20
  14   1  10   23.40    2.90
 -14   1 -10   20.60    4.30
  15  -1  10   56.79    7.10
 -15  -1 -10   62.19    8.00
 -15   1 -10   68.09    7.40
  15   1  10   65.89    6.00
  15  -2 -10    4.80    2.40
 -15  -2  10   -2.20    2.70
  15   2 -10   -1.90    1.20
  14  -2 -10   10.20    2.60
 -14  -2  10    6.70    3.10
  14  -2 -10   10.90    3.20
 -14   2  10   15.10    2.80
  14   2 -10    8.60    2.20
  13  -2 -10    3.60    1.90
  13  -2 -10   -0.40    1.40
 -13  -2  10   -1.10    1.90
 -13   2  10    1.10    1.00
  13   2 -10   -0.80    0.80
 -13   2  10    3.40    1.50
  12  -2 -10   19.10    3.60
  12  -2 -10   25.80    3.90
 -12  -2  10   24.20    4.60
 -12   2  10   19.00    2.60
  12   2 -10   22.90    2.90
 -12   2  10   28.80    3.20
 -11  -2  10   22.30    4.90
  11  -2 -10   18.80    2.90
  11   2 -10   18.80    2.50
 -11   2  10   22.90    2.80
 -11   2  10   20.10    2.90
  10  -2 -10    1.10    1.10
 -10  -2  10    1.20    1.60
  10  -2 -10   -0.80    1.20
 -10   2  10    0.70    1.00
 -10   2  10    1.20    1.00
  10   2 -10    3.30    1.20
  -9  -2  10   13.10    3.30
   9  -2 -10   13.70    2.20
   9  -2 -10    9.80    2.50
   9   2 -10   12.50    2.00
  -9   2  10   11.90    2.10
   8  -2 -10    3.80    1.10
   8  -2 -10    2.20    0.80
   8  -2 -10    2.50    1.50
  -8  -2  10    0.20    1.50
  -8   2  10    0.90    1.00
   8   2 -10    2.20    0.90
   7  -2 -10   69.19    5.90
  -7  -2  10   60.49    6.20
   7  -2 -10   63.09    5.00
   7   2 -10   55.99    4.60
  -7   2  10   60.99    5.40
   7   2 -10   59.29    4.40
   7   2 -10   63.19    5.30
  -6  -2  10  112.89    9.20
   6  -2 -10  119.59   11.50
  -6  -2  10  120.39   10.40
   6  -2 -10  136.19    9.40
   6  -2 -10  134.79    9.50
   6   2 -10  118.49    9.30
  -6   2  10  130.39    9.80
   6   2 -10  119.19    8.90
   6   2 -10  110.99    9.20
   5  -2 -10  152.18   13.20
   5  -2 -10  180.68   12.70
  -5  -2  10  151.58   12.80
   5  -2 -10  194.88   12.80
  -5  -2  10  162.88   13.60
   5   2 -10  185.58   14.00
   5   2 -10  165.68   12.40
   5   2 -10  160.38   12.70
  -5   2  10  183.88   13.20
  -4  -2  10   86.59    7.60
  -4  -2  10   91.59    8.30
   4  -2 -10  114.59    7.70
   4  -2 -10   96.59    8.20
   4  -2 -10   98.79    7.50
   4   2 -10   90.49    7.50
  -4   2  10   99.09    8.00
   4   2 -10   97.69    7.60
   4   2 -10   90.59    8.40
  -4   2  10  110.59    7.70
  -3  -2  10  343.07   25.80
   3  -2 -10  363.66   25.80
   3  -2 -10  352.36   25.20
  -3  -2  10  324.27   25.30
  -3   2  10  381.16   25.60
   3   2 -10  352.26   25.10
   3   2 -10  291.17   25.20
  -3   2  10  357.96   25.20
   3   2 -10  340.87   25.90
   3   2 -10  353.86   25.10
   2  -2 -10  477.55   35.90
   2  -2 -10  513.05   35.60
  -2  -2  10  488.55   36.00
  -2  -2  10  447.86   35.60
   2   2 -10  503.75   36.10
   2   2 -10  483.65   35.40
  -2   2  10  495.25   35.50
   2   2 -10  509.75   35.50
  -2   2  10  494.45   35.80
   1  -2 -10 1045.10   79.39
  -1  -2  10 1102.59   79.19
   1  -2 -10 1170.68   79.19
   1   2 -10 1024.50   78.89
   1   2 -10 1165.08   79.49
  -1   2  10 1079.39   79.19
   1   2 -10 1132.39   78.99
   0  -2  10  153.98   12.70
   0  -2  10  165.58   12.30
   0  -2 -10  185.18   13.00
   0  -2  10  154.48   12.60
   0  -2 -10  177.48   12.80
   0   2 -10  171.78   12.80
   0   2 -10  166.28   12.70
   0   2 -10  155.68   12.30
   0   2  10  167.48   12.60
   0   2  10  163.58   12.50
   1  -2  10  205.98   15.80
   1  -2  10  208.48   15.80
  -1  -2 -10  225.88   16.00
  -1  -2 -10  197.18   15.90
   1  -2  10  201.18   15.40
   1   2  10  206.48   15.60
   1   2  10  216.78   16.20
  -1   2 -10  213.98   15.80
  -1   2 -10  203.58   15.70
  -1   2 -10  213.18   15.30
   2  -2  10   25.90    2.80
  -2  -2 -10   28.10    3.10
  -2  -2 -10   30.20    3.30
   2  -2  10   30.10    2.90
   2  -2  10   28.30    3.10
  -2   2 -10   27.80    2.50
  -2   2 -10   28.10    2.90
   2   2  10   31.00    2.80
   3  -2  10   19.00    2.20
   3  -2  10   16.60    2.20
  -3  -2 -10   18.70    2.50
   3  -2  10   16.00    2.60
  -3  -2 -10   18.50    2.90
  -3   2 -10   17.50    2.20
   3   2  10   21.00    2.80
   3   2  10   21.90    2.10
  -3   2 -10   20.30    1.80
   4  -2  10   13.20    2.20
  -4  -2 -10   10.90    2.20
  -4  -2 -10    8.40    2.10
   4  -2  10   10.30    1.80
   4   2  10   12.90    1.70
  -4   2 -10   14.60    2.10
  -4   2 -10   11.10    1.30
   4   2  10   13.40    2.10
  -5  -2 -10  387.76   29.30
   5  -2  10  360.96   28.20
   5   2  10  423.86   28.00
  -5   2 -10  382.06   28.50
   5   2  10  370.86   28.30
   6  -2  10   38.80    4.20
  -6  -2 -10   42.20    4.80
   6  -2  10   38.60    3.90
   6   2  10   38.90    3.90
   6   2  10   44.30    3.50
  -6   2 -10   40.50    4.10
  -7  -2 -10   70.79    6.80
   7  -2  10   56.99    5.50
   7  -2  10   53.29    5.70
   7   2  10   60.09    5.40
   7   2  10   69.99    5.10
  -7   2 -10   62.39    5.80
   8  -2  10  584.54   47.90
  -8  -2 -10  647.14   49.00
   8  -2  10  627.24   47.60
  -8   2 -10  654.93   48.00
   8   2  10  744.83   47.10
   8   2  10  652.53   47.40
   9  -2  10   11.90    2.60
  -9  -2 -10   12.00    3.40
   9  -2  10   17.70    2.80
   9   2  10   14.60    1.80
  -9   2 -10   13.40    2.70
   9   2  10   16.10    2.50
 -10  -2 -10   49.30    6.10
  10  -2  10   44.60    5.10
  10  -2  10   45.80    4.70
  10   2  10   51.29    4.60
 -10   2 -10   49.20    5.20
  11  -2  10    3.50    1.50
  11  -2  10    4.50    1.70
 -11  -2 -10    7.30    3.10
  11   2  10    2.70    1.30
  11   2  10    0.20    1.10
 -11   2 -10    3.70    1.70
  12  -2  10   12.50    2.90
  12  -2  10   13.40    2.80
 -12  -2 -10    6.10    3.20
  12   2  10   17.40    2.10
 -12   2 -10   13.40    3.10
  12   2  10   11.90    2.30
  13  -2  10    8.50    2.60
  13  -2  10    8.70    2.20
 -13  -2 -10    9.80    3.90
 -13   2 -10    7.40    2.40
  13   2  10    7.40    1.90
 -14  -2 -10  143.09   13.40
  14  -2  10  133.59   11.70
  14  -2  10  136.69   11.90
 -14   2 -10  132.49   11.90
 -14   2 -10  133.99   12.10
 -14  -3  10   -0.60    2.70
  14  -3 -10    6.90    2.80
 -14   3  10    1.30    1.90
  14   3 -10    3.20    1.70
  13  -3 -10   11.60    3.50
 -13  -3  10    7.80    3.00
  13   3 -10   10.30    2.30
 -13   3  10    7.90    2.20
  12  -3 -10   12.60    3.30
 -12  -3  10   13.80    3.70
  12   3 -10    9.80    2.20
 -12   3  10   10.70    2.40
 -11  -3  10    0.70    2.10
  11  -3 -10    1.40    1.80
  11   3 -10    2.40    1.30
 -11   3  10    0.20    1.40
  10  -3 -10    6.80    2.70
  10  -3 -10    9.90    1.30
 -10  -3  10   10.30    3.10
  10   3 -10   12.70    2.30
 -10   3  10   10.10    2.20
   9  -3 -10   16.50    3.60
  -9  -3  10    9.40    3.20
   9  -3 -10   17.00    1.60
   9  -3 -10   16.20    1.60
  -9   3  10   16.40    3.00
   9   3 -10   18.70    2.70
  -8  -3  10  275.87   22.40
   8  -3 -10  288.97   22.10
   8   3 -10  265.47   20.40
   8   3 -10  288.27   21.10
  -8   3  10  288.87   21.60
   8   3 -10  285.57   20.30
   7  -3 -10  360.76   26.00
  -7  -3  10  325.47   26.20
  -7   3  10  373.26   25.70
   7   3 -10  336.97   25.00
   7   3 -10  340.17   24.40
   7   3 -10  300.57   24.70
   6  -3 -10   16.90    3.30
   6   3 -10   13.30    1.60
   6   3 -10   13.40    2.10
   6   3 -10   14.20    2.30
  -6   3  10   13.30    2.60
   5  -3 -10    1.30    0.50
  -5  -3  10    0.90    1.00
   5  -3 -10   -0.70    1.20
   5  -3 -10    1.70    0.50
  -5   3  10   -0.90    0.80
   5   3 -10    1.30    0.90
   5   3 -10    0.20    0.90
   5   3 -10    0.30    1.20
  -4  -3  10   15.00    2.50
   4  -3 -10   21.00    1.80
   4  -3 -10   20.20    3.30
  -4  -3  10   12.60    3.00
   4  -3 -10   18.40    1.80
  -4   3  10   19.20    1.80
  -4   3  10   22.00    3.20
   4   3 -10   18.00    2.80
   4   3 -10   13.30    3.30
   4   3 -10   17.00    2.50
   3  -3 -10   53.29    4.60
  -3  -3  10   67.69    5.30
   3  -3 -10   58.39    5.70
  -3  -3  10   46.00    5.10
  -3  -3  10   55.29    5.50
   3   3 -10   52.79    5.30
   3   3 -10   57.19    5.00
  -3   3  10   63.69    4.70
  -3   3  10   58.79    5.40
   3   3 -10   56.39    5.60
  -2  -3  10   16.10    2.60
   2  -3 -10   14.50    1.90
  -2  -3  10   16.00    2.70
   2  -3 -10   12.30    2.80
  -2  -3  10   18.80    2.60
  -2   3  10   15.60    1.80
   2   3 -10   17.20    2.10
  -2   3  10   16.30    3.10
   2   3 -10   21.00    3.10
  -1  -3  10   -0.80    0.80
   1  -3 -10   -0.70    0.80
  -1  -3  10    0.40    0.90
   1  -3 -10    0.60    1.20
  -1   3  10    0.30    0.90
   1   3 -10    3.30    1.10
   1   3 -10   -0.50    0.70
   0  -3 -10   13.10    2.70
   0  -3  10    9.60    1.90
   0  -3 -10    8.60    1.90
   0  -3  10    9.90    2.20
   0   3  10    9.50    2.00
   0   3 -10   11.70    2.10
  -1  -3 -10    5.70    1.80
  -1  -3 -10    5.20    1.50
   1  -3  10    3.10    1.30
  -1   3 -10    2.00    1.10
   1   3  10    4.30    1.50
  -2  -3 -10   13.60    2.60
   2  -3  10   15.80    2.90
   2  -3  10   17.90    2.60
  -2   3 -10   16.80    2.20
  -3  -3 -10   48.60    5.20
  -3  -3 -10   54.59    5.30
   3  -3  10   51.19    5.20
   3  -3  10   55.49    4.90
   3   3  10   46.40    4.90
  -3   3 -10   53.89    4.60
  -4  -3 -10  236.28   17.80
  -4  -3 -10  223.88   18.00
   4  -3  10  207.18   17.30
   4  -3  10  203.88   17.70
   4   3  10  263.37   17.60
  -4   3 -10  219.58   17.10
   4   3  10  240.28   17.60
   5  -3  10   76.39    7.50
  -5  -3 -10   89.79    8.00
  -5  -3 -10   94.59    7.70
   5  -3  10   76.39    7.10
  -5   3 -10   79.69    6.80
   5   3  10   89.29    6.80
   5   3  10   72.69    7.10
   6  -3  10  176.18   14.90
  -6  -3 -10  211.58   16.00
   6  -3  10  163.88   15.20
  -6   3 -10  197.58   14.70
   6   3  10  206.38   14.40
   6   3  10  191.88   15.00
   7  -3  10    1.30    1.00
  -7  -3 -10   -0.20    1.40
   7  -3  10    0.10    1.00
   7   3  10    0.40    0.70
   7   3  10    0.10    1.10
  -7   3 -10    1.50    1.00
   8  -3  10   27.80    3.90
   8  -3  10   19.80    3.70
  -8  -3 -10   19.70    4.00
   8   3  10   19.70    3.30
   8   3  10   24.50    2.40
  -8   3 -10   23.00    3.30
   9  -3  10   53.99    6.20
   9  -3  10   54.49    6.50
  -9  -3 -10   75.69    7.90
  -9   3 -10   67.79    6.10
   9   3  10   71.59    5.50
   9   3  10   77.49    7.40
  10  -3  10   55.49    6.10
 -10  -3 -10   52.49    6.90
  10   3  10   69.69    5.30
  10   3  10   61.39    5.80
 -11  -3 -10   33.30    6.10
  11  -3  10   35.50    5.40
  11   3  10   37.10    3.50
 -11   3 -10   29.90    4.20
  11   3  10   46.90    4.40
 -11   3 -10   40.70    5.70
 -12  -3 -10    1.60    2.70
  12  -3  10    1.00    1.60
  12  -3  10    2.80    1.90
 -12   3 -10    2.30    1.70
  12   3  10   -0.20    1.30
 -12   3 -10    0.60    2.00
  13  -3  10   30.00    4.90
  13  -3  10   22.30    4.20
 -13  -3 -10   26.10    5.60
  13   3  10   36.00    4.30
 -13   3 -10   24.10    4.70
  13  -4 -10    6.70    3.20
 -13  -4  10    5.50    3.00
  13   4 -10    0.50    1.60
 -13   4  10    0.20    1.90
  12  -4 -10   -1.10    3.40
 -12  -4  10    4.00    3.70
  12   4 -10   -2.00    1.50
 -12   4  10    2.00    1.80
 -11  -4  10   59.89    8.60
  11  -4 -10   54.49    6.80
 -11   4  10   60.39    6.30
  11   4 -10   58.99    5.80
 -10  -4  10   56.29    7.10
  10  -4 -10   48.30    6.60
  10   4 -10   60.79    5.70
 -10   4  10   66.59    6.40
   9  -4 -10   78.89    8.00
  -9  -4  10   68.79    8.10
  -9   4  10   88.29    7.70
   9   4 -10   70.99    6.00
   9   4 -10   83.69    7.00
  -8  -4  10   33.00    6.30
   8  -4 -10   44.20    5.50
   8   4 -10   43.40    4.40
  -8   4  10   43.40    5.00
   8   4 -10   36.60    3.80
   7  -4 -10   13.70    3.30
  -7  -4  10   13.30    3.50
   7   4 -10   13.50    3.30
   7   4 -10   16.20    2.80
  -7   4  10   15.80    3.20
   7   4 -10   10.30    2.00
   6  -4 -10   21.20    4.00
  -6  -4  10   29.80    5.00
   6   4 -10   26.50    3.20
   6   4 -10   26.50    3.20
  -6   4  10   25.30    3.90
   6   4 -10   24.30    4.50
  -5  -4  10   35.20    4.50
   5  -4 -10   42.30    5.00
   5   4 -10   45.20    4.90
   5   4 -10   34.70    4.00
  -5   4  10   39.10    4.50
   5   4 -10   28.90    3.80
   4  -4 -10   -0.60    1.60
  -4  -4  10    1.00    1.30
  -4  -4  10    0.30    1.00
  -4  -4  10    0.80    1.10
   4   4 -10   -0.20    1.20
   4   4 -10   -0.20    1.00
   4   4 -10   -1.40    1.00
  -4   4  10   -1.70    1.10
  -3  -4  10    2.50    1.40
  -3  -4  10    0.90    1.40
   3  -4 -10    1.10    1.50
  -3  -4  10    1.00    1.20
   3  -4 -10    1.10    0.50
  -3   4  10    0.90    1.40
   3   4 -10   -1.80    1.00
   3   4 -10   -0.20    0.90
   3   4 -10    0.50    1.20
  -3   4  10    0.10    0.50
   2  -4 -10    5.60    2.10
  -2  -4  10    8.50    2.00
  -2  -4  10    8.50    2.00
  -2  -4  10    9.30    2.30
   2  -4 -10    8.10    1.40
   2   4 -10    5.00    1.90
   2   4 -10    7.40    2.30
  -2   4  10    3.70    1.60
  -2   4  10    7.90    1.60
   2   4 -10    8.80    2.20
   1  -4 -10    2.20    1.40
   1  -4 -10    1.50    0.80
  -1  -4  10    1.30    1.30
  -1  -4  10    0.70    1.60
  -1   4  10    0.40    1.20
   1   4 -10    0.90    1.10
  -1   4  10    0.80    1.00
   1   4 -10    1.30    1.30
   1   4 -10    3.00    1.40
   0  -4 -10   78.79    6.60
   0  -4  10   76.39    6.80
   0  -4 -10   77.79    7.40
   0  -4  10   72.09    7.10
   0   4 -10   73.89    7.20
   0   4  10   75.49    6.90
   0   4 -10   73.19    6.60
  -1  -4 -10    7.20    1.90
   1  -4  10    7.60    1.90
  -1  -4 -10    5.50    2.10
   1  -4  10   10.90    2.60
   1   4  10   11.40    2.40
  -1   4 -10    7.30    2.20
  -1   4 -10   10.30    2.00
  -2  -4 -10   89.29    8.30
   2  -4  10   93.09    8.70
  -2  -4 -10   96.59    8.70
   2  -4  10   92.59    8.20
  -2   4 -10   92.09    8.80
  -2   4 -10   97.29    7.80
   2   4  10  101.89    8.20
  -3  -4 -10    0.50    1.40
  -3  -4 -10    1.00    1.20
   3  -4  10    1.20    1.40
   3   4  10    0.30    1.10
  -3   4 -10    0.70    0.80
   3   4  10    2.30    1.80
  -3   4 -10    1.50    1.80
   4  -4  10   57.29    6.70
  -4  -4 -10   78.39    7.10
  -4  -4 -10   77.19    7.10
   4  -4  10   64.99    6.40
   4   4  10   69.09    6.70
  -4   4 -10   64.59    5.70
   4   4  10   75.49    6.20
  -4   4 -10   59.39    6.80
  -5  -4 -10    3.80    1.90
  -5  -4 -10    2.50    2.00
   5  -4  10    2.40    1.50
   5  -4  10    2.60    1.60
  -5   4 -10    4.40    2.10
   5   4  10    1.30    1.70
  -5   4 -10    2.80    1.10
   5   4  10    5.10    1.60
   6  -4  10   38.80    4.40
  -6  -4 -10   46.70    4.90
  -6  -4 -10   42.10    5.80
   6  -4  10   24.90    4.60
   6  -4  10   25.60    3.80
  -6   4 -10   41.70    5.70
   6   4  10   41.20    4.70
   6   4  10   38.60    3.70
  -6   4 -10   35.50    3.50
   7  -4  10   78.89    7.40
   7  -4  10   69.19    7.60
  -7  -4 -10   91.59    9.20
   7   4  10   78.49    7.40
  -7   4 -10   69.69    6.40
  -7   4 -10   68.49    7.70
   7   4  10   90.09    6.60
   8  -4  10    4.20    1.90
  -8  -4 -10    4.40    2.70
   8  -4  10    2.90    1.90
   8   4  10    3.60    1.20
  -8   4 -10    4.70    1.40
   8   4  10    3.20    2.00
  -8   4 -10    5.50    2.60
   9  -4  10    6.60    2.40
  -9  -4 -10    3.10    2.40
   9  -4  10    6.90    2.40
   9   4  10    6.30    2.20
  -9   4 -10    8.70    3.00
   9   4  10    7.40    1.60
  10  -4  10    2.00    1.90
  10  -4  10    1.30    1.90
 -10  -4 -10    2.60    2.50
  10   4  10   -0.50    1.00
  10   4  10    3.20    1.90
 -10   4 -10    2.40    2.20
  11  -4  10   65.39    7.00
  11  -4  10   59.29    7.20
 -11   4 -10   67.19    7.60
  11   4  10   73.79    6.80
  11   4  10   66.59    5.90
  12  -4  10   42.10    5.50
 -12  -4 -10   42.30    7.00
  12  -4  10   40.10    6.10
  12   4  10   49.80    5.10
 -12   4 -10   32.60    5.90
  11  -5 -10   20.50    4.80
 -11  -5  10   22.70    5.50
  11   5 -10   28.20    4.20
  11   5 -10   27.60    6.00
 -11   5  10   28.50    4.80
 -10  -5  10    6.10    3.10
  10  -5 -10    2.60    2.60
  10   5 -10   -2.50    1.50
 -10   5  10   -0.10    1.70
  10   5 -10   -0.60    2.90
  -9  -5  10  115.29   12.30
   9  -5 -10  143.99   12.70
   9   5 -10  130.09   11.10
  -9   5  10  142.89   12.10
   9   5 -10  120.89   12.80
  -8  -5  10    3.10    2.40
   8  -5 -10   -0.90    1.70
   8   5 -10    1.10    1.20
   8   5 -10   -0.80    1.90
   8   5 -10    0.80    1.50
  -8   5  10    0.70    1.90
  -7  -5  10    0.40    2.10
   7  -5 -10    0.30    1.90
   7   5 -10    2.40    1.70
  -7   5  10    1.30    1.70
   7   5 -10    0.40    2.00
   7   5 -10   -0.30    1.30
   6  -5 -10   92.19    9.00
  -6  -5  10   88.79    9.30
   6   5 -10   86.29    8.40
  -6   5  10   90.49    8.50
   6   5 -10   88.29    9.50
   6   5 -10   74.29    7.70
  -5  -5  10   21.80    4.00
   5  -5 -10   20.00    4.30
   5   5 -10   15.20    3.20
  -5   5  10   19.30    3.90
   5   5 -10   17.40    3.80
   5   5 -10   21.40    3.60
   4  -5 -10    1.10    2.30
  -4  -5  10    1.50    1.60
  -4  -5  10    0.70    1.80
   4   5 -10    2.30    1.70
   4   5 -10    1.10    1.40
  -4   5  10    2.30    2.10
   4   5 -10    0.30    1.20
  -3  -5  10   49.70    5.60
  -3  -5  10   51.49    5.60
   3  -5 -10   58.59    6.40
  -3  -5  10   46.90    5.30
  -3   5  10   44.80    5.40
   3   5 -10   53.39    5.40
   3   5 -10   51.89    5.70
   3   5 -10   48.30    5.50
  -2  -5  10   45.90    4.80
  -2  -5  10   45.20    5.40
  -2  -5  10   49.70    5.20
   2  -5 -10   41.10    4.10
   2  -5 -10   57.59    8.10
   2   5 -10   44.10    4.90
   2   5 -10   45.40    5.00
  -2   5  10   42.00    5.50
   2   5 -10   50.69    5.50
  -1  -5  10   10.00    2.60
  -1  -5  10   17.50    3.20
   1  -5 -10   11.00    1.90
   1   5 -10   12.00    3.10
   1   5 -10   16.40    2.90
   1   5 -10   10.00    2.50
   0  -5  10    2.60    1.60
   0  -5  10    2.70    2.10
   0  -5 -10    2.50    1.20
   0   5 -10    4.20    2.40
   0   5  10    1.00    1.80
  -1  -5 -10   10.60    3.70
   1  -5  10    9.60    2.90
   1  -5  10   10.60    2.50
  -1   5 -10    9.80    2.00
   1   5  10   11.40    2.70
  -1   5 -10   12.20    3.00
   2  -5  10   35.20    5.60
  -2  -5 -10   48.70    4.90
  -2  -5 -10   40.40    5.30
   2  -5  10   46.10    5.10
  -2   5 -10   41.40    4.20
   2   5  10   48.60    5.10
  -2   5 -10   35.40    5.80
   3  -5  10   28.50    5.00
  -3  -5 -10   31.60    5.00
   3  -5  10   30.20    4.50
  -3  -5 -10   23.10    3.70
  -3   5 -10   24.30    4.60
   3   5  10   28.60    4.70
  -3   5 -10   23.50    2.90
   3   5  10   32.70    4.00
  -4  -5 -10    7.00    2.70
  -4  -5 -10   11.90    3.00
   4  -5  10    8.50    2.70
   4  -5  10    9.20    2.50
   4   5  10   14.60    3.30
   4   5  10   11.00    2.60
  -4   5 -10    8.40    1.50
  -4   5 -10   11.30    3.20
   5  -5  10   79.99    8.50
   5  -5  10   82.39    8.20
  -5  -5 -10   99.99    8.90
  -5  -5 -10   89.99    8.40
  -5   5 -10   76.09    6.80
   5   5  10   83.59    8.40
   5   5  10  100.39    7.90
  -5   5 -10   80.79    8.70
  -6  -5 -10   17.50    3.90
   6  -5  10   11.10    3.20
   6  -5  10   19.10    3.60
  -6  -5 -10   28.70    5.10
   6   5  10   21.90    3.40
   6   5  10   19.00    4.20
  -6   5 -10   18.20    4.10
   7  -5  10    9.70    2.90
  -7  -5 -10   14.00    3.40
   7   5  10   14.90    3.40
  -7   5 -10   13.90    3.80
   8  -5  10   45.60    5.80
  -8  -5 -10   55.09    6.90
   8  -5  10   45.00    6.10
   8   5  10   61.99    6.50
   8   5  10   52.39    5.90
  -8   5 -10   39.20    6.60
   9  -5  10   46.80    8.10
   9  -5  10   64.89    7.30
  -9  -5 -10   71.99    7.90
   9   5  10   65.29    5.70
  -9   5 -10   66.99   11.60
  10  -5  10    6.30    2.70
 -10  -5 -10    3.90    3.10
  10  -5  10    3.10    2.10
  10   5  10    1.60    2.50
  10   5  10    2.10    1.70
 -10   5 -10    4.10    2.60
   8  -6 -10    3.90    3.20
  -8  -6  10   -2.00    4.70
  -8   6  10    2.30    2.50
   8   6 -10    2.10    2.20
   8   6 -10    1.60    3.80
   7  -6 -10   13.70    4.20
  -7  -6  10    8.20    2.90
   7   6 -10    7.70    2.50
  -7   6  10    8.00    3.10
   7   6 -10    9.60    3.60
   7   6 -10    6.60    2.50
  -6  -6  10   12.00    3.20
   6   6 -10    8.40    3.00
   6   6 -10    8.60    2.60
   6   6 -10    7.00    2.30
  -6   6  10    6.60    4.40
  -5  -6  10   -0.10    1.80
   5  -6 -10    2.70    2.30
   5   6 -10    0.40    1.60
   5   6 -10    1.50    1.80
  -5   6  10   -3.40    1.20
   5   6 -10    1.10    2.00
  -4  -6  10   64.89    6.60
  -4  -6  10   50.49    5.80
   4  -6 -10   55.89    7.20
  -4   6  10   51.29    6.40
   4   6 -10   61.69    6.50
   4   6 -10   51.39    6.00
   4   6 -10   50.19    6.20
   3  -6 -10   -3.20    1.50
  -3  -6  10    0.80    1.60
   3   6 -10   -1.20    1.60
  -3   6  10    1.40    1.80
   3   6 -10    2.70    1.60
   3   6 -10    1.20    1.90
   2  -6 -10   18.50    4.40
  -2  -6  10   19.50    3.70
  -2   6  10   19.30    4.00
   2   6 -10   17.70    3.30
   2   6 -10   11.90    2.80
   2   6 -10    9.40    3.00
  -1  -6  10   -1.40    1.90
   1  -6 -10   -0.40    2.00
   1   6 -10   -0.20    1.80
  -1   6  10    0.40    1.80
   1   6 -10   -0.90    1.10
   1   6 -10   -1.50    1.40
   0  -6  10   27.80    4.70
   0  -6 -10   23.10    3.10
   0  -6 -10   22.60    4.70
   0   6 -10   17.20    3.50
   0   6 -10   23.10    4.60
   0   6  10   21.70    4.00
   0   6 -10   20.80    3.40
   1  -6  10   -1.20    1.80
  -1  -6 -10   -0.80    2.00
   1  -6  10    2.60    2.00
  -1  -6 -10   -0.10    1.30
  -1   6 -10    0.50    1.80
   1   6  10    2.20    1.90
   2  -6  10   36.20    6.20
   2  -6  10   42.30    6.20
  -2  -6 -10   55.69    6.30
  -2  -6 -10   44.40    4.90
   2   6  10   47.10    6.00
   2   6  10   53.69    5.80
  -2   6 -10   35.40    6.20
   3  -6  10   -1.70    1.90
  -3  -6 -10    2.80    2.20
   3  -6  10    0.90    2.20
  -3  -6 -10    3.80    2.00
  -3   6 -10   -0.80    1.80
   3   6  10    3.40    2.50
   3   6  10    3.50    2.10
   4  -6  10   43.30    6.30
  -4  -6 -10   40.70    6.20
  -4  -6 -10   48.80    6.90
   4  -6  10   33.50    5.70
  -4   6 -10   30.90    5.70
   4   6  10   35.20    6.00
   4   6  10   37.90    4.70
   5  -6  10  147.39   13.30
   5  -6  10  118.39   14.80
  -5  -6 -10  152.48   17.60
  -5  -6 -10  169.08   13.50
   5   6  10  162.78   12.70
  -5   6 -10  135.09   17.00
   5   6  10  133.99   16.30
  -6  -6 -10    7.70    2.70
  -6  -6 -10   15.30    4.20
   6  -6  10    9.60    3.30
   6  -6  10    6.90    3.00
   6   6  10   10.70    3.60
  -6   6 -10    9.40    3.50
   7  -6  10    4.20    2.70
   7  -6  10   -1.40    2.50
  -7  -6 -10   -1.30    2.30
  -7   6 -10    0.30    2.30
   7   6  10   -0.10    1.40
   7   6  10    4.00    2.60
   1   7 -10   -1.40    1.90
   1   7 -10   -0.20    2.10
   0  -7  10   21.80    5.10
   0   7  10   23.00    6.60
   0   7 -10   23.60    4.30
   0   7 -10   15.70    4.60
  16   0 -11    2.20    1.50
 -16   0  11    3.30    2.60
  16   0 -11   -3.30    2.50
  15   0 -11    2.70    2.60
  15   0 -11    0.00    1.20
 -15   0  11    0.70    2.40
 -14   0  11   -1.60    1.60
  14   0 -11    1.60    1.30
  14   0 -11   -1.00    1.80
  13   0 -11    4.20    1.70
 -13   0  11    4.60    2.10
  13   0 -11    0.30    1.60
 -12   0  11   -1.10    1.60
 -10   0  11    1.00    1.30
  10   0 -11    0.60    1.00
  10   0 -11    0.90    1.50
  -9   0  11   -0.40    1.30
   9   0 -11    1.00    1.00
   9   0 -11    1.20    1.30
   8   0 -11   -0.80    1.00
   8   0 -11   -1.30    0.70
  -8   0  11    0.10    0.30
  -8   0  11    1.80    1.40
  -8   0  11    1.20    0.50
   7   0 -11    1.20    0.50
  -7   0  11    1.80    1.00
  -7   0  11    0.60    0.30
  -7   0  11    0.30    0.60
   7   0 -11    0.20    0.70
   7   0 -11    0.90    1.10
   6   0 -11   -0.70    0.80
   6   0 -11    0.90    0.70
  -6   0  11    0.00    1.00
  -6   0  11    0.50    0.30
   6   0 -11    0.20    0.50
   5   0 -11    0.30    0.50
   5   0 -11    0.50    0.90
  -5   0  11    0.30    0.30
  -5   0  11    1.10    1.00
   5   0 -11    1.30    0.60
   4   0 -11    0.00    0.80
   4   0 -11    0.10    0.40
   4   0 -11    0.20    0.80
  -4   0  11   -0.20    0.80
   4   0 -11    0.90    0.60
  -4   0  11    0.10    0.40
  -3   0  11    0.10    0.30
  -3   0  11   -0.60    0.70
   3   0 -11    0.30    0.40
  -3   0  11   -0.10    0.30
   3   0 -11   -0.40    0.70
   3   0 -11    0.30    0.90
  -2   0  11   -0.20    0.30
   2   0 -11    0.40    0.80
   2   0 -11   -0.10    0.40
  -2   0  11    0.60    0.80
   2   0 -11    0.30    0.70
   2   0 -11    0.20    0.50
  -2   0  11    0.20    0.30
  -1   0  11    0.10    0.30
   1   0 -11    0.00    0.40
   1   0 -11    2.10    0.90
  -1   0  11    0.10    0.70
   1   0 -11    0.90    0.50
  -1   0  11    0.10    0.40
   0   0  11    1.50    0.60
   0   0 -11    1.00    0.40
   0   0 -11    1.30    0.50
   0   0  11   -0.70    0.60
   0   0  11    1.40    0.40
   0   0 -11    1.60    0.90
   1   0  11   -0.50    0.40
   1   0  11   -0.30    0.30
   1   0  11   -0.30    0.70
  -1   0 -11   -0.30    0.30
   1   0  11   -0.30    0.40
  -1   0 -11    0.20    0.80
   2   0  11   -0.10    0.30
   2   0  11   -0.50    0.90
  -2   0 -11    1.30    0.90
   2   0  11    0.90    0.50
   2   0  11   -0.30    0.40
  -2   0 -11   -0.30    0.30
   3   0  11   -0.30    0.30
   3   0  11    0.10    0.50
  -3   0 -11   -0.20    0.40
  -3   0 -11    0.70    1.00
   3   0  11    0.60    0.50
   4   0  11    0.90    0.70
  -4   0 -11    0.40    0.90
   4   0  11    0.80    0.40
  -4   0 -11    0.30    0.50
   4   0  11    0.80    0.60
  -5   0 -11    0.90    1.10
   5   0  11   -0.10    0.80
   5   0  11    0.30    0.50
  -5   0 -11   -0.10    0.60
   5   0  11    0.00    0.50
   6   0  11   -0.30    0.70
   6   0  11   -0.50    0.50
  -6   0 -11    2.00    1.30
  -7   0 -11    0.30    1.10
   7   0  11    0.10    0.60
   7   0  11   -0.30    0.60
  -8   0 -11   -0.30    1.40
   8   0  11    1.10    0.80
   8   0  11   -0.30    0.70
  -9   0 -11   -0.20    1.30
   9   0  11    0.40    0.80
   9   0  11   -0.10    0.70
  10   0  11    1.30    0.80
  10   0  11   -0.70    0.70
 -10   0 -11    0.80    1.70
  11   0  11    1.00    1.20
 -11   0 -11    3.60    2.10
  11   0  11    1.30    0.90
 -12   0 -11   -0.20    1.90
  12   0  11    0.30    1.10
 -13   0 -11    4.60    2.70
  13   0  11    2.30    1.40
  13   0  11    1.30    1.00
  14   0  11    3.10    1.30
 -14   0 -11    1.00    2.30
 -15   0 -11   -5.20    3.60
  16  -1 -11   14.20    3.50
  16  -1 -11   12.00    3.60
 -16  -1  11   12.50    4.00
  16   1 -11   13.80    4.20
  16   1 -11   14.40    2.90
 -16   1  11   15.10    3.40
 -15  -1  11   16.20    4.00
  15  -1 -11   10.40    3.40
 -15   1  11   15.40    3.40
 -14  -1  11    6.20    2.90
  14  -1 -11    5.00    2.40
  14  -1 -11   10.50    2.70
  14   1 -11    8.40    2.30
 -14   1  11    8.70    2.50
 -13  -1  11    4.60    2.30
  13  -1 -11    4.30    1.90
  13  -1 -11    2.90    2.00
  13   1 -11    6.00    1.80
 -13   1  11    3.90    1.80
  12  -1 -11   79.49    7.90
 -12  -1  11   89.99    8.80
  12  -1 -11   86.39    8.10
 -12   1  11   88.09    6.60
 -12   1  11   88.09    8.00
  12   1 -11   93.19    7.60
 -11  -1  11  127.89   10.80
  11  -1 -11  117.49    9.90
  11  -1 -11  114.29   10.00
 -11   1  11  113.59    8.80
  11   1 -11  119.59    9.40
 -11   1  11  117.39    9.00
 -11   1  11  113.69    9.90
  10  -1 -11   11.80    2.80
 -10   1  11   11.10    2.20
 -10   1  11   15.00    1.60
 -10   1  11    8.10    1.60
   9  -1 -11   74.29    6.40
  -9  -1  11   64.29    6.70
   9  -1 -11   64.99    6.10
  -9   1  11   66.19    6.10
  -9   1  11   64.29    5.30
   9   1 -11   72.39    5.70
  -9   1  11   65.79    5.60
   8  -1 -11   21.80    3.00
   8  -1 -11   18.60    2.90
   8  -1 -11   17.10    2.20
  -8  -1  11   14.50    2.90
  -8   1  11   14.00    1.70
   8   1 -11   15.90    1.90
  -8   1  11   13.80    2.10
  -8   1  11   18.20    2.80
   7  -1 -11    0.90    0.90
  -7  -1  11    2.70    1.80
   7  -1 -11    1.20    1.10
   7  -1 -11    2.00    1.20
  -7   1  11    0.30    0.70
  -7   1  11    0.30    0.80
  -7   1  11    1.00    0.80
   7   1 -11    0.20    0.70
   6  -1 -11   13.60    2.10
   6  -1 -11   15.70    2.40
   6  -1 -11   15.00    2.40
   6  -1 -11   17.20    2.50
  -6  -1  11   15.60    1.40
  -6  -1  11   15.30    2.60
  -6   1  11   15.90    2.40
   6   1 -11   16.80    1.70
   6   1 -11   14.00    1.30
   6   1 -11   12.80    2.70
  -6   1  11   14.40    1.70
   5  -1 -11   19.00    2.20
  -5  -1  11   24.00    2.90
  -5  -1  11   21.10    1.90
   5  -1 -11   18.10    2.30
   5  -1 -11   20.70    2.50
   5  -1 -11   22.50    2.60
   5   1 -11   19.60    1.70
   5   1 -11   21.10    2.00
  -5   1  11   25.30    2.20
   5   1 -11   26.50    3.60
   4  -1 -11    0.80    0.90
  -4  -1  11    0.40    1.00
   4  -1 -11    0.90    0.70
   4  -1 -11   -0.10    0.80
  -4  -1  11    0.90    0.50
  -4  -1  11    2.30    0.70
   4  -1 -11    0.60    0.80
   4   1 -11    1.20    0.40
  -4   1  11    0.70    0.60
   4   1 -11    0.20    0.80
  -4   1  11    0.70    0.80
   4   1 -11    1.80    0.60
  -3  -1  11    0.10    0.50
   3  -1 -11    1.10    0.70
  -3  -1  11   -0.50    0.80
   3  -1 -11    0.50    0.70
  -3  -1  11    0.30    0.50
   3  -1 -11    0.90    0.80
   3  -1 -11    0.30    0.50
   3   1 -11    0.30    0.40
  -3   1  11    0.80    0.60
   3   1 -11    0.40    0.90
   3   1 -11    0.90    0.50
  -3   1  11    1.20    0.80
  -3   1  11   -0.10    0.40
   2  -1 -11  489.75   38.00
  -2  -1  11  521.95   37.80
  -2  -1  11  491.45   37.60
   2  -1 -11  444.26   37.80
   2  -1 -11  524.65   38.10
  -2  -1  11  552.64   39.90
   2   1 -11  583.84   39.80
  -2   1  11  565.64   37.90
  -2   1  11  511.25   38.10
   2   1 -11  550.24   37.80
   2   1 -11  538.15   38.40
   2   1 -11  552.04   37.50
   1  -1 -11  436.46   33.60
  -1  -1  11  470.35   33.60
  -1  -1  11  458.15   34.00
   1  -1 -11  432.66   33.70
   1   1 -11  487.05   34.10
   1   1 -11  436.06   33.30
   1   1 -11  527.85   33.50
   1   1 -11  499.85   33.20
  -1   1  11  449.06   33.60
   1   1 -11  455.85   33.90
  -1   1  11  469.25   33.50
  -1   1  11  456.35   33.80
   0  -1  11   40.40    3.70
   0  -1 -11   35.70    3.70
   0  -1  11   39.60    3.50
   0  -1 -11   35.80    3.40
   0   1  11   35.90    3.40
   0   1 -11   43.20    3.80
   0   1  11   44.10    3.80
   0   1 -11   44.30    3.30
   0   1  11   40.90    3.30
   1  -1  11    6.70    1.50
   1  -1  11    3.20    0.90
  -1  -1 -11    4.10    1.40
  -1  -1 -11    4.40    1.20
   1   1  11    3.90    0.80
   1   1  11    3.60    1.10
  -1   1 -11    4.10    1.30
   1   1  11    5.00    1.10
   2  -1  11   20.70    2.40
  -2  -1 -11   22.50    2.30
   2  -1  11   23.60    2.30
   2  -1  11   20.30    1.90
  -2  -1 -11   22.60    2.80
   2   1  11   21.20    2.30
  -2   1 -11   24.40    1.70
   2   1  11   20.60    2.20
   2   1  11   24.50    2.10
  -2   1 -11   20.80    2.60
  -3  -1 -11  134.39   10.60
  -3  -1 -11  148.29   10.00
   3  -1  11  120.79   10.00
   3  -1  11  127.39    9.60
   3   1  11  139.19    9.70
   3   1  11  115.09    9.90
   3   1  11  117.69    9.70
  -3   1 -11  139.59    9.40
  -3   1 -11  122.09   10.20
  -4  -1 -11   77.29    6.80
   4  -1  11   68.49    6.10
  -4   1 -11   73.49    6.40
   4   1  11   71.09    5.90
  -4   1 -11   83.69    5.70
   4   1  11   80.09    5.80
   4   1  11   66.69    6.20
   5  -1  11  370.46   27.60
  -5  -1 -11  380.56   28.70
   5  -1  11  364.36   28.00
   5   1  11  417.16   27.60
   5   1  11  350.56   27.60
  -5   1 -11  362.66   28.30
  -5   1 -11  415.36   27.50
   6  -1  11   38.00    3.40
   6  -1  11   31.50    3.70
  -6  -1 -11   43.00    4.70
   6   1  11   40.20    3.40
  -6   1 -11   39.20    4.20
   6   1  11   42.60    3.40
  -7  -1 -11  152.08   11.90
   7  -1  11  131.39   10.30
   7   1  11  135.79   10.30
  -7   1 -11  128.89   11.20
   7   1  11  135.79   10.30
   8  -1  11   95.49    8.40
   8  -1  11   99.79    8.00
  -8  -1 -11  100.99    9.40
   8   1  11  106.99    7.90
   8   1  11  102.39    8.00
  -8   1 -11   99.99    9.00
  -9  -1 -11   45.50    5.30
   9  -1  11   38.40    3.80
   9  -1  11   37.40    4.20
   9   1  11   40.40    3.70
  -9   1 -11   42.00    4.80
   9   1  11   37.90    3.60
  10  -1  11    2.20    1.20
  10  -1  11    5.60    1.70
 -10  -1 -11    8.00    2.40
  10   1  11    5.40    1.30
 -10   1 -11    3.80    2.00
  10   1  11    5.00    1.30
  11  -1  11    2.10    1.20
  11  -1  11    2.20    1.30
 -11  -1 -11   -0.70    1.80
  11   1  11    2.90    1.10
  11   1  11    1.90    1.10
 -11   1 -11    1.50    1.80
  12  -1  11   23.40    3.40
  12  -1  11   23.00    3.60
 -12  -1 -11   25.60    4.80
 -12   1 -11   20.70    3.90
  12   1  11   19.60    2.60
  12   1  11   23.10    2.90
  13  -1  11   97.19    8.90
 -13  -1 -11   90.19   10.10
  13  -1  11   93.89    8.50
  13   1  11   98.79    8.30
  13   1  11  105.79    8.20
 -13   1 -11   96.69    9.70
 -14  -1 -11   49.10    7.40
  14  -1  11   57.79    5.80
  14  -1  11   43.30    5.10
 -14   1 -11   52.99    6.50
  14   1  11   54.59    5.10
 -15  -1 -11    9.50    3.70
  15   1  11    4.80    1.60
 -15   1 -11    0.60    2.70
 -15  -2  11    2.60    2.80
  15  -2 -11    5.50    2.70
  15   2 -11   -1.20    1.40
  14  -2 -11    2.20    2.00
 -14  -2  11    6.80    3.10
  14  -2 -11    1.60    1.90
  14   2 -11    3.70    1.70
 -14   2  11    4.30    1.80
  13  -2 -11    3.00    1.90
  13  -2 -11    3.80    1.90
 -13  -2  11    2.90    2.00
 -13   2  11    0.80    1.10
  13   2 -11    1.40    1.30
 -13   2  11    6.90    1.80
 -12  -2  11    2.80    2.20
  12  -2 -11    0.60    1.60
 -12   2  11   -1.30    1.90
  12   2 -11    0.70    1.00
 -12   2  11    0.20    0.90
  11  -2 -11    6.90    1.80
  11  -2 -11    1.60    1.90
  11   2 -11    5.20    1.50
 -11   2  11    4.10    1.40
 -11   2  11    4.50    1.50
  10  -2 -11   67.79    6.10
  10  -2 -11   71.09    6.90
 -10  -2  11   65.89    7.40
  10   2 -11   69.79    5.90
 -10   2  11   72.99    6.10
   9  -2 -11   69.69    6.20
  -9  -2  11   69.09    7.40
   9  -2 -11   75.99    7.00
  -9   2  11   73.29    6.30
   9   2 -11   77.59    6.10
   8  -2 -11   79.99    5.90
   8  -2 -11   64.19    5.80
  -8  -2  11   66.09    6.80
   8  -2 -11   68.29    6.40
  -8   2  11   63.19    5.90
   8   2 -11   66.29    5.60
   7  -2 -11  125.09    9.60
  -7  -2  11  114.89   10.50
   7  -2 -11  127.19   10.30
   7  -2 -11  137.69    9.60
   7   2 -11  119.39    8.90
   7   2 -11  117.19   10.00
   7   2 -11  109.59    9.10
  -7   2  11  140.39   10.00
   6  -2 -11   17.60    1.90
  -6  -2  11   14.40    1.70
   6  -2 -11   16.20    2.10
  -6  -2  11   15.10    3.10
   6  -2 -11   16.10    2.80
   6   2 -11   18.60    3.40
  -6   2  11   18.00    2.50
   6   2 -11   16.30    1.90
   6   2 -11   15.30    2.10
   6   2 -11   15.50    1.40
  -5  -2  11   73.79    7.30
   5  -2 -11   87.89    6.50
  -5  -2  11   66.59    6.40
   5  -2 -11   66.89    6.90
   5  -2 -11   89.39    6.60
   5   2 -11   91.59    7.70
  -5   2  11   81.09    6.80
   5   2 -11   91.19    6.20
   5   2 -11   81.59    6.40
  -4  -2  11   49.70    5.20
  -4  -2  11   49.20    4.50
   4  -2 -11   48.40    4.30
   4  -2 -11   60.09    4.50
   4  -2 -11   46.10    4.90
  -4   2  11   54.09    4.50
   4   2 -11   52.49    4.30
   4   2 -11   57.09    4.20
  -4   2  11   54.09    4.70
   4   2 -11   53.49    5.40
  -3  -2  11  251.67   20.30
   3  -2 -11  261.07   19.70
  -3  -2  11  237.28   19.70
   3  -2 -11  267.37   20.20
  -3   2  11  302.57   20.10
  -3   2  11  262.57   19.70
   3   2 -11  273.57   20.50
   3   2 -11  282.37   19.60
   3   2 -11  273.47   19.60
   2  -2 -11 1022.80   74.19
  -2  -2  11 1076.19   74.69
  -2  -2  11 1001.00   74.29
   2  -2 -11 1000.60   74.59
   2   2 -11  923.71   74.09
   2   2 -11 1097.79   74.79
  -2   2  11 1057.49   74.39
   2   2 -11 1096.29   73.99
   1  -2 -11    0.10    0.80
  -1  -2  11   -0.20    0.70
  -1  -2  11   -0.80    0.70
   1  -2 -11   -0.10    1.00
  -1   2  11    1.30    0.90
   1   2 -11    0.10    0.50
  -1   2  11    1.10    0.80
   1   2 -11   -0.40    0.90
   1   2 -11    0.00    0.60
   0  -2  11  158.48   11.40
   0  -2 -11  145.89   12.00
   0  -2  11  149.59   11.80
   0  -2 -11  174.08   12.00
   0   2  11  157.28   11.80
   0   2 -11  150.88   11.40
   0   2  11  145.59   11.60
   0   2 -11  141.89   11.30
   0   2 -11  160.88   12.00
  -1  -2 -11   18.30    2.40
  -1  -2 -11   19.10    2.80
   1  -2  11   17.40    1.90
   1  -2  11   17.00    2.50
   1   2  11   19.30    2.10
  -1   2 -11   17.80    1.80
  -1   2 -11   23.50    2.40
  -2  -2 -11    0.30    0.90
  -2  -2 -11    0.00    0.80
   2  -2  11   -0.70    0.60
   2  -2  11    0.10    0.80
   2   2  11    0.20    0.60
  -2   2 -11    3.60    1.10
  -2   2 -11    0.10    0.40
  -3  -2 -11   12.40    2.20
   3  -2  11   13.00    1.90
   3  -2  11   11.90    2.20
  -3  -2 -11   11.00    2.20
   3   2  11    9.50    2.00
  -3   2 -11   13.10    1.30
   3   2  11   12.30    1.60
  -3   2 -11   13.90    2.20
  -4  -2 -11  153.48   12.40
  -4  -2 -11  174.18   12.10
   4  -2  11  134.59   11.50
   4  -2  11  137.89   11.90
  -4   2 -11  150.58   11.80
   4   2  11  160.98   11.40
  -4   2 -11  162.88   11.10
   4   2  11  133.99   11.60
   5  -2  11    1.30    1.00
  -5  -2 -11   -0.20    1.40
   5  -2  11    2.80    1.40
   5   2  11    3.10    1.20
  -5   2 -11    1.70    1.00
  -5   2 -11    3.80    1.20
   5   2  11    2.20    0.80
   6  -2  11   22.30    3.20
   6  -2  11   28.00    3.10
  -6  -2 -11   28.00    4.50
   6   2  11   32.40    2.70
   6   2  11   32.60    3.10
  -6   2 -11   24.20    3.20
  -7  -2 -11   96.39    9.20
   7  -2  11   94.79    8.50
   7  -2  11   90.89    8.00
   7   2  11   97.49    8.00
   7   2  11  111.09    7.70
  -7   2 -11   95.39    8.40
  -8  -2 -11    3.50    2.10
   8  -2  11    0.80    1.20
   8  -2  11    2.40    1.50
  -8   2 -11    1.30    1.30
   8   2  11    2.00    1.00
   8   2  11    1.50    0.90
   9  -2  11   43.70    4.50
   9  -2  11   43.60    4.90
  -9  -2 -11   52.39    6.00
   9   2  11   48.90    4.40
   9   2  11   46.80    4.00
  -9   2 -11   44.70    4.90
 -10  -2 -11    7.90    2.90
  10  -2  11    8.30    2.20
  10  -2  11    9.90    2.20
  10   2  11    9.60    2.00
 -10   2 -11    9.90    2.50
  10   2  11   10.20    1.60
  11  -2  11   19.40    3.20
  11  -2  11   13.20    2.90
 -11  -2 -11   14.40    3.70
  11   2  11   18.90    2.30
  11   2  11   19.70    2.50
 -11   2 -11   19.80    3.50
 -12  -2 -11   -0.50    2.50
  12  -2  11    3.00    2.10
  12  -2  11    0.50    1.30
 -12   2 -11    0.80    1.70
  12   2  11    2.00    0.90
[truncated: 1,803,223 more chars]
