# Supplementary material for: Syntheses and crystal structures of two piperine derivatives
Source: Acta Crystallogr E Crystallogr Commun. 2020 Apr 9;76(Pt 5):646–50. doi: 10.1107/S2056989020004648 (PMC7199259; doi:10.1107/S2056989020004648)
Supplement: Supplementary file 2 [file e-76-00646-Isup2.hkl]

data_I                                                                          
_shelx_title ' 190802_a.res in P2(1)/c'                                         
_shelx_refln_list_code          4                                               
_shelx_F_calc_maximum      176.67                                               
_exptl_crystal_F_000       640.00                                               
_reflns_d_resolution_high  0.6901                                               
                                                                                
loop_                                                                           
 _space_group_symop_operation_xyz                                               
 'x, y, z'                                                                      
 '-x, y+1/2, -z+1/2'                                                            
 '-x, -y, -z'                                                                   
 'x, -y-1/2, z-1/2'                                                             
                                                                                
_cell_length_a    11.4982                                                       
_cell_length_b     5.0086                                                       
_cell_length_c    26.7240                                                       
_cell_angle_alpha  90.000                                                       
_cell_angle_beta   97.683                                                       
_cell_angle_gamma  90.000                                                       
                                                                                
_shelx_F_squared_multiplier     1.000                                           
                                                                                
loop_                                                                           
 _refln_index_h                                                                 
 _refln_index_k                                                                 
 _refln_index_l                                                                 
 _refln_F_squared_calc                                                          
 _refln_F_squared_meas                                                          
 _refln_F_squared_sigma                                                         
 _refln_observed_status                                                         
   2   0   0       6276.87       6190.32       311.85 o                         
   3   0   0        313.71        396.46        17.90 o                         
   4   0   0        272.59        315.56        15.52 o                         
   5   0   0        696.06        817.84        29.41 o                         
   6   0   0        124.18        168.50         6.34 o                         
   7   0   0        247.03        247.12         9.78 o                         
   8   0   0         55.50         79.00         3.83 o                         
   9   0   0       2263.12       2094.05        75.64 o                         
  10   0   0         17.29         19.86         1.90 o                         
  11   0   0         30.74         35.11         2.61 o                         
  12   0   0        136.09        133.21         7.42 o                         
  13   0   0          6.10          8.34         1.92 o                         
  14   0   0        192.30        217.55        15.46 o                         
  15   0   0        103.52        104.17        10.27 o                         
  16   0   0         88.10         88.64        11.12 o                         
   1   1   0      12309.93      12859.01       535.77 o                         
   2   1   0         67.45         77.18         1.98 o                         
   3   1   0       2926.66       3026.01        68.81 o                         
   4   1   0        376.84        377.38         8.51 o                         
   5   1   0       1758.58       1940.71        49.29 o                         
   6   1   0        954.03       1009.57        24.55 o                         
   7   1   0         29.89         29.87         1.58 o                         
   8   1   0         79.02         81.36         2.99 o                         
   9   1   0        896.93        845.56        22.20 o                         
  10   1   0         22.19         23.85         2.32 o                         
  11   1   0        250.78        239.05         8.70 o                         
  12   1   0        128.52        127.20         6.25 o                         
  13   1   0         42.38         44.32         3.85 o                         
  14   1   0         18.49         14.42         2.80 o                         
  15   1   0        181.22        192.01        10.40 o                         
  16   1   0          2.35         -2.57         4.15 o                         
   0   2   0         10.71         17.60         1.40 o                         
   1   2   0         92.95        109.06         2.92 o                         
   2   2   0       2773.11       2722.26        56.34 o                         
   3   2   0       2441.21       2618.49        56.64 o                         
   4   2   0         18.98         19.46         1.13 o                         
   5   2   0          0.55          4.75         1.00 o                         
   6   2   0          6.24         12.16         1.14 o                         
   7   2   0        630.33        612.92        15.50 o                         
   8   2   0         32.13         39.57         1.82 o                         
   9   2   0        533.72        467.79        11.47 o                         
  10   2   0        156.20        153.15         9.26 o                         
  11   2   0         22.70         27.09         2.78 o                         
  12   2   0         82.05         91.29         5.76 o                         
  13   2   0         13.15         10.29         2.53 o                         
  14   2   0          0.00          4.50         2.45 o                         
  15   2   0        389.02        361.79        24.16 o                         
   1   3   0        287.87        334.87         8.49 o                         
   2   3   0        390.43        397.77        11.12 o                         
   3   3   0        930.65        913.58        26.07 o                         
   4   3   0        490.25        527.18        15.74 o                         
   5   3   0         54.71         61.25         4.82 o                         
   6   3   0        872.02        806.47        23.39 o                         
   7   3   0          8.73          9.20         1.32 o                         
   8   3   0          1.80          7.63         1.85 o                         
   9   3   0        365.84        332.08         9.12 o                         
  10   3   0          0.53          0.69         1.18 o                         
  11   3   0        474.94        460.46        15.70 o                         
  12   3   0        135.12        134.78         8.57 o                         
  13   3   0          7.80         11.03         3.44 o                         
  14   3   0        371.19        396.84        18.47 o                         
  15   3   0          0.74         10.54         7.66 o                         
   0   4   0       1036.22       1042.76        39.15 o                         
   1   4   0          0.52          1.25         1.07 o                         
   2   4   0         60.24         46.44         2.59 o                         
   3   4   0       1290.05       1155.61        35.79 o                         
   4   4   0         87.62         96.09         5.02 o                         
   5   4   0          5.53          4.64         2.32 o                         
   6   4   0        524.25        500.36        15.60 o                         
   7   4   0          1.43          1.94         2.03 o                         
   8   4   0         39.93         45.33         5.44 o                         
   9   4   0        193.49        177.90         8.23 o                         
  10   4   0          4.14          5.40         1.61 o                         
  11   4   0         20.75         24.29         4.15 o                         
  12   4   0         77.23         97.19         7.80 o                         
  13   4   0         51.54         58.11         6.49 o                         
   1   5   0        186.42        171.92         5.93 o                         
   2   5   0         10.70         11.90         1.49 o                         
   3   5   0          1.59          4.95         2.26 o                         
   4   5   0        785.19        694.95        23.39 o                         
   5   5   0         19.64         22.27         4.45 o                         
   6   5   0        466.50        442.33        15.67 o                         
   7   5   0         29.70         25.86         3.51 o                         
   8   5   0        120.13        140.45         7.46 o                         
   9   5   0        133.72        112.73         7.05 o                         
  10   5   0         36.18         37.48         6.73 o                         
  11   5   0         58.98         88.42        18.06 o                         
   0   6   0         11.69         14.34         4.46 o                         
   1   6   0          9.18         14.13         3.48 o                         
   2   6   0          1.10          3.51         2.64 o                         
   3   6   0        120.11        127.14         7.42 o                         
   4   6   0         34.97         47.33         4.67 o                         
   5   6   0         43.34         50.68         5.00 o                         
   6   6   0         82.01        101.16         7.34 o                         
   7   6   0          1.87          5.24         3.88 o                         
   8   6   0         65.35         70.96         8.64 o                         
   9   6   0         35.43         52.43         6.79 o                         
   1   7   0          8.88          9.32         3.71 o                         
   2   7   0        112.66        108.77         9.56 o                         
   3   7   0         72.50         93.41         8.84 o                         
   4   7   0          4.33          0.64         3.85 o                         
 -16   1   1          1.32         -3.16         3.55 o                         
 -15   1   1         36.02         38.74         4.66 o                         
 -14   1   1          3.46          8.34         2.71 o                         
 -13   1   1          5.97          8.93         2.10 o                         
 -12   1   1          3.32          0.03         1.98 o                         
 -11   1   1         33.07         28.31         2.93 o                         
 -10   1   1        620.49        527.80        16.95 o                         
  -9   1   1       1068.94        976.71        27.47 o                         
  -8   1   1          6.18          9.49         1.54 o                         
  -7   1   1         10.94          7.52         0.79 o                         
  -6   1   1         20.42         20.81         1.49 o                         
  -5   1   1        252.50        308.61         7.48 o                         
  -4   1   1        392.78        398.45         8.27 o                         
  -3   1   1         58.36         64.48         1.60 o                         
  -2   1   1       1414.62       1507.65        36.32 o                         
  -1   1   1         17.92         18.70         0.69 o                         
   0   1   1       6092.80       6031.10       123.34 o                         
   1   1   1       3267.71       3115.07        63.88 o                         
   2   1   1          0.18          0.35         0.45 o                         
   3   1   1         26.78         36.07         1.28 o                         
   4   1   1        135.48        157.73         3.76 o                         
   5   1   1       4305.31       4767.38       120.16 o                         
   6   1   1       1631.98       1635.73        41.62 o                         
   7   1   1        674.17        689.03        17.04 o                         
   8   1   1       2167.04       2031.49        52.16 o                         
   9   1   1         45.09         48.72         3.40 o                         
  10   1   1         54.67         58.50         2.63 o                         
  11   1   1         17.39         11.92         1.95 o                         
  12   1   1          1.77          2.11         1.69 o                         
  13   1   1         16.10         17.69         2.43 o                         
  14   1   1        252.68        246.74        16.18 o                         
  15   1   1         26.09         19.45         5.35 o                         
  16   1   1         12.02          6.50         3.34 o                         
 -15   2   1        113.90        140.40        13.32 o                         
 -14   2   1         31.12         47.88         4.36 o                         
 -13   2   1         34.64         36.69         3.62 o                         
 -12   2   1          4.62          7.10         2.35 o                         
 -11   2   1          1.54          3.82         1.75 o                         
 -10   2   1          8.04         11.89         2.03 o                         
  -9   2   1        411.03        359.72        11.08 o                         
  -8   2   1          1.21          4.65         0.97 o                         
  -7   2   1         66.24         66.52         2.38 o                         
  -6   2   1        114.78        107.26         3.18 o                         
  -5   2   1         85.24        100.67         2.97 o                         
  -4   2   1        193.96        192.10         6.38 o                         
  -3   2   1        896.93        997.31        21.62 o                         
  -2   2   1        435.83        464.97        10.26 o                         
  -1   2   1       3479.81       3540.18        65.43 o                         
   0   2   1         34.60         43.82         1.56 o                         
   1   2   1          8.94         22.07         1.08 o                         
   2   2   1        345.42        347.10         7.49 o                         
   3   2   1         14.99         20.01         0.97 o                         
   4   2   1       1133.90       1169.06        29.41 o                         
   5   2   1        942.27        952.89        23.34 o                         
   6   2   1        581.67        616.70        16.54 o                         
   7   2   1        617.47        602.71        15.28 o                         
   8   2   1          5.27          9.24         1.69 o                         
   9   2   1        170.14        181.77         7.90 o                         
  10   2   1        202.28        173.95         6.58 o                         
  11   2   1         35.36         35.17         3.06 o                         
  12   2   1         19.04         23.51         3.27 o                         
  13   2   1         95.49        111.66         7.93 o                         
  14   2   1        201.47        205.77         9.47 o                         
  15   2   1         10.19          4.64         3.50 o                         
 -15   3   1          5.96         13.41         7.66 o                         
 -14   3   1         61.56        118.19        20.92 o                         
 -13   3   1          0.88          0.25         4.75 o                         
 -12   3   1         15.03         22.80         3.83 o                         
 -11   3   1         16.33         25.13         2.77 o                         
 -10   3   1         19.12         22.54         1.79 o                         
  -9   3   1         57.95         45.28         2.07 o                         
  -8   3   1        161.63        147.74         5.52 o                         
  -7   3   1        384.13        338.96        10.72 o                         
  -6   3   1        660.34        691.03        20.19 o                         
  -5   3   1         10.64         12.82         2.24 o                         
  -4   3   1        405.86        426.07        13.05 o                         
  -3   3   1        300.77        322.24        10.18 o                         
  -2   3   1         18.85         17.98         1.40 o                         
  -1   3   1         53.83         37.81         2.32 o                         
   0   3   1        115.23         83.77         3.11 o                         
   1   3   1        169.88        153.74         4.41 o                         
   2   3   1        245.53        238.05         7.11 o                         
   3   3   1        968.16        896.25        25.50 o                         
   4   3   1        135.00        123.75         4.96 o                         
   5   3   1        247.87        236.55        14.08 o                         
   6   3   1          8.11          9.38         2.54 o                         
   7   3   1         47.09         45.25         3.37 o                         
   8   3   1        129.62        102.94         3.35 o                         
   9   3   1        144.20        146.04         6.97 o                         
  10   3   1          0.00          1.92         1.24 o                         
  11   3   1         48.99         47.51         3.74 o                         
  12   3   1          5.21          7.47         2.33 o                         
  13   3   1          0.02          2.29         2.77 o                         
  14   3   1         15.13         14.99         3.78 o                         
 -13   4   1        252.81        247.05        12.94 o                         
 -12   4   1        155.97        156.68        10.21 o                         
 -11   4   1         47.31         47.31         6.13 o                         
 -10   4   1         48.01         52.12         6.31 o                         
  -9   4   1          0.45          0.29         1.56 o                         
  -8   4   1        213.45        214.98         9.75 o                         
  -7   4   1         67.61         56.91         4.73 o                         
  -6   4   1        536.47        620.87        20.34 o                         
  -5   4   1         52.06         65.13         4.59 o                         
  -4   4   1       1210.52       1163.41        35.96 o                         
  -3   4   1         67.53         53.55        15.17 o                         
  -2   4   1        258.78        236.60         7.76 o                         
  -1   4   1        178.47        198.78         7.03 o                         
   0   4   1          0.03          2.42         0.98 o                         
   1   4   1        269.59        246.74         7.58 o                         
   2   4   1        466.18        455.42        13.78 o                         
   3   4   1        544.93        476.75        14.84 o                         
   4   4   1          9.67         11.50         3.10 o                         
   5   4   1        106.53        109.51         5.37 o                         
   6   4   1         12.01         18.62         2.46 o                         
   7   4   1         22.64         24.44         4.26 o                         
   8   4   1         83.49         78.97         8.73 o                         
   9   4   1         45.48         40.31         4.45 o                         
  10   4   1         33.41         39.24         3.44 o                         
  11   4   1          5.11          6.64         3.05 o                         
  12   4   1         22.72         28.19         4.32 o                         
  13   4   1         53.16         56.30         7.96 o                         
 -12   5   1         22.60         24.15         6.54 o                         
 -11   5   1          0.33          4.80         3.62 o                         
 -10   5   1          2.38          8.74         3.78 o                         
  -9   5   1         18.89         21.30         3.14 o                         
  -8   5   1         76.45         83.08         5.92 o                         
  -7   5   1         17.54         17.28         3.08 o                         
  -6   5   1        351.48        375.02        18.56 o                         
  -5   5   1        324.96        295.57        11.77 o                         
  -4   5   1         99.45        168.44        18.43 o                         
  -3   5   1        155.11        132.11         6.62 o                         
  -2   5   1         39.14         38.66         2.46 o                         
  -1   5   1          1.01          2.41         1.32 o                         
   0   5   1        120.33        116.40         4.83 o                         
   1   5   1         55.18         51.20         3.66 o                         
   2   5   1        352.55        314.81        11.10 o                         
   3   5   1        109.72        120.59         6.33 o                         
   4   5   1         72.59         74.20         5.85 o                         
   5   5   1         70.73         72.24         5.23 o                         
   6   5   1        108.98        149.44        11.75 o                         
   7   5   1         36.30         46.52         4.64 o                         
   8   5   1         70.41         92.74         6.40 o                         
   9   5   1          5.98         16.84         3.87 o                         
  10   5   1         74.05         71.84         7.91 o                         
  11   5   1        403.03        428.10        22.85 o                         
  -9   6   1         34.04         36.19         5.92 o                         
  -8   6   1          2.19          5.53         3.13 o                         
  -7   6   1          5.12          3.44         3.54 o                         
  -6   6   1          6.49         15.61         4.38 o                         
  -5   6   1          0.00          9.05         2.90 o                         
  -4   6   1         64.79         66.30         5.43 o                         
  -3   6   1          3.88         11.70         3.28 o                         
  -2   6   1         62.88         66.71         4.85 o                         
  -1   6   1         63.81         74.96         6.05 o                         
   0   6   1          1.45          0.45         2.31 o                         
   1   6   1        216.41        204.51        12.85 o                         
   2   6   1          1.03          3.73         2.70 o                         
   3   6   1          2.68          4.09         2.61 o                         
   4   6   1         22.68         29.12         3.59 o                         
   5   6   1         33.35         48.31         4.83 o                         
   6   6   1          4.37         14.81         3.12 o                         
   7   6   1          2.69          1.43         3.08 o                         
   8   6   1         24.04         27.74         4.60 o                         
   9   6   1         46.03         34.98         6.62 o                         
  -4   7   1         20.01         16.17         4.31 o                         
  -3   7   1          5.44          8.32         4.26 o                         
  -2   7   1         14.01         14.66         4.45 o                         
  -1   7   1         46.61         44.18         5.66 o                         
   0   7   1         51.63         64.52         7.50 o                         
   1   7   1          3.13         -3.19         3.19 o                         
   2   7   1         95.23         98.74         8.33 o                         
   3   7   1        127.36        155.74        11.42 o                         
   4   7   1         15.28         23.43         8.38 o                         
 -16   0   2         15.06         20.46        13.41 o                         
 -15   0   2       1336.31       1284.40        69.74 o                         
 -14   0   2          1.83         -3.07         3.07 o                         
 -13   0   2        182.47        200.17        14.23 o                         
 -12   0   2          9.29          4.69         3.67 o                         
 -11   0   2        136.64        120.21         5.41 o                         
 -10   0   2       3994.68       3615.94       129.28 o                         
  -9   0   2        999.25        898.52        29.40 o                         
  -8   0   2        121.41         89.39         3.66 o                         
  -7   0   2         54.91         63.67         3.13 o                         
  -6   0   2       1992.06       2073.20        60.69 o                         
  -5   0   2       4327.80       4502.95       134.74 o                         
  -4   0   2        711.81        676.23        22.01 o                         
  -3   0   2       4026.13       3774.96       120.22 o                         
  -2   0   2       2114.19       2072.64        66.04 o                         
  -1   0   2         32.07         31.94        12.46 o                         
   1   0   2       1056.85       1163.80        33.81 o                         
   2   0   2          3.54          1.89         0.46 o                         
   3   0   2        636.80        704.57        21.78 o                         
   4   0   2       1104.95       1278.48        42.02 o                         
   5   0   2         16.20         17.18         1.27 o                         
   6   0   2       4608.17       5261.02       191.11 o                         
   7   0   2        113.72         93.70         6.73 o                         
   8   0   2         54.30         73.62         5.26 o                         
   9   0   2       1146.00       1172.93        49.23 o                         
  10   0   2         84.66        102.67         5.04 o                         
  11   0   2         18.44         18.68         2.18 o                         
  12   0   2        157.58        141.10         6.08 o                         
  13   0   2        104.91        123.69         6.87 o                         
  14   0   2        193.49        204.42        14.69 o                         
  15   0   2        232.90        216.01        15.63 o                         
  16   0   2         14.14         23.01         8.94 o                         
 -16   1   2         79.66         64.86         6.99 o                         
 -15   1   2         74.31         95.10         7.29 o                         
 -14   1   2        255.64        248.66        12.15 o                         
 -13   1   2         22.24         24.73         3.04 o                         
 -12   1   2         11.31         11.62         2.47 o                         
 -11   1   2          3.46          3.54         1.98 o                         
 -10   1   2         54.68         56.37         3.34 o                         
  -9   1   2        941.58        909.57        25.63 o                         
  -8   1   2        141.96        139.72         4.99 o                         
  -7   1   2        119.23        139.59         4.83 o                         
  -6   1   2       1714.05       1796.43        45.88 o                         
  -5   1   2        231.31        246.75         6.51 o                         
  -4   1   2       1222.22       1294.47        25.84 o                         
  -3   1   2         55.99         67.65         1.73 o                         
  -2   1   2       2315.57       2666.94        66.28 o                         
  -1   1   2          0.50          0.19         0.42 o                         
   0   1   2        152.29        124.40         2.79 o                         
   1   1   2         11.89          7.80         0.65 o                         
   2   1   2         25.74         16.41         0.87 o                         
   3   1   2        254.18        272.04         5.92 o                         
   4   1   2        822.97        870.47        17.55 o                         
   5   1   2       2909.84       3267.02        82.40 o                         
   6   1   2       1296.80       1270.44        30.70 o                         
   7   1   2        626.26        653.22        16.24 o                         
   8   1   2          4.13          4.21         0.95 o                         
   9   1   2       1122.03       1078.14        30.00 o                         
  10   1   2        230.31        172.92         5.50 o                         
  11   1   2         60.72         62.15         2.87 o                         
  12   1   2         31.61         36.16         3.47 o                         
  13   1   2        265.17        250.37         9.38 o                         
  14   1   2         20.37         27.28         3.07 o                         
  15   1   2         23.05         19.43         5.44 o                         
  16   1   2          0.35          4.18         2.75 o                         
 -15   2   2        245.47        238.47        33.37 o                         
 -14   2   2          0.03          0.22         3.43 o                         
 -13   2   2         22.80         26.15         3.23 o                         
 -12   2   2          6.13         10.02         2.34 o                         
 -11   2   2          2.06          2.07         1.65 o                         
 -10   2   2        106.55        112.76         5.69 o                         
  -9   2   2         52.97         55.18         4.02 o                         
  -8   2   2       1348.70       1251.99        32.53 o                         
  -7   2   2          0.07          0.34         0.65 o                         
  -6   2   2         14.88         18.33         1.22 o                         
  -5   2   2       1331.56       1424.64        35.26 o                         
  -4   2   2        220.54        245.56         7.63 o                         
  -3   2   2        413.69        481.71        14.01 o                         
  -2   2   2        392.76        452.28         9.63 o                         
  -1   2   2       2448.80       2579.70        51.21 o                         
   0   2   2          9.72         10.93         1.06 o                         
   1   2   2        293.83        287.28         5.87 o                         
   2   2   2         83.91         76.89         2.29 o                         
   3   2   2          9.29          9.24         0.78 o                         
   4   2   2        641.67        654.78        15.39 o                         
   5   2   2       1243.15       1263.51        30.71 o                         
   6   2   2          7.58          9.15         1.28 o                         
   7   2   2        413.98        397.80        10.46 o                         
   8   2   2        881.22        782.22        19.59 o                         
   9   2   2        350.84        311.31        11.26 o                         
  10   2   2       1357.89       1113.79        29.36 o                         
  11   2   2         43.63         36.22         2.18 o                         
  12   2   2        118.95        106.55         5.42 o                         
  13   2   2        407.34        398.12        14.88 o                         
  14   2   2          1.09          0.64         3.83 o                         
  15   2   2          1.28          6.81         5.08 o                         
 -15   3   2         61.14         58.45        13.73 o                         
 -14   3   2         21.74         22.87         6.97 o                         
 -13   3   2        163.74        177.15         9.99 o                         
 -12   3   2         13.09         17.22         2.88 o                         
 -11   3   2          2.44          3.22         1.68 o                         
 -10   3   2         67.39         48.27         5.92 o                         
  -9   3   2       1012.23        942.42        29.11 o                         
  -8   3   2          0.27          4.45         2.30 o                         
  -7   3   2         62.81         79.75         5.83 o                         
  -6   3   2         43.85         43.94         3.49 o                         
  -5   3   2        237.63        247.65        10.62 o                         
  -4   3   2        191.21        164.31         6.45 o                         
  -3   3   2         89.60         77.98         3.87 o                         
  -2   3   2        849.92        853.71        24.05 o                         
  -1   3   2        964.30       1089.77        26.87 o                         
   0   3   2         15.26         17.81         1.42 o                         
   1   3   2        324.23        348.17         8.80 o                         
   2   3   2         11.45          9.41         1.12 o                         
   3   3   2         31.13         31.69         2.00 o                         
   4   3   2         82.08         88.21         4.73 o                         
   5   3   2        419.80        418.04        15.62 o                         
   6   3   2        553.07        539.30        17.51 o                         
   7   3   2          4.76          8.86         1.25 o                         
   8   3   2         30.92         27.41         2.17 o                         
   9   3   2        553.57        503.69        15.45 o                         
  10   3   2         10.38          4.42         1.41 o                         
  11   3   2          9.05          9.34         2.14 o                         
  12   3   2         50.69         54.92         4.31 o                         
  13   3   2          6.94         10.34         3.64 o                         
  14   3   2         94.81         97.51        10.69 o                         
 -13   4   2         77.26        101.58        10.61 o                         
 -12   4   2        121.74        127.88         8.98 o                         
 -11   4   2         82.35         93.70         7.35 o                         
 -10   4   2        144.17        150.72         7.46 o                         
  -9   4   2         26.11         23.39         2.92 o                         
  -8   4   2          9.63         21.08         5.26 o                         
  -7   4   2          2.69          5.63         2.03 o                         
  -6   4   2       1026.77       1006.52        34.58 o                         
  -5   4   2        341.03        353.74        12.50 o                         
  -4   4   2        581.85        645.72        30.26 o                         
  -3   4   2         67.97         69.95         5.07 o                         
  -2   4   2        132.05        116.65         4.51 o                         
  -1   4   2         43.56         45.56         3.22 o                         
   0   4   2          3.18          3.52         1.04 o                         
   1   4   2        406.92        407.39        11.78 o                         
   2   4   2        159.26        158.62         5.44 o                         
   3   4   2         55.59         45.74         4.52 o                         
   4   4   2        318.77        304.20        10.23 o                         
   5   4   2         15.40         23.79         3.43 o                         
   6   4   2         29.55         36.22         3.45 o                         
   7   4   2        393.65        365.65        14.90 o                         
   8   4   2        421.68        352.41        12.92 o                         
   9   4   2        125.81        128.06         7.80 o                         
  10   4   2        138.40        150.23         6.87 o                         
  11   4   2          1.56          8.43         2.95 o                         
  12   4   2         86.84         80.45         7.90 o                         
  13   4   2         25.81         35.13         5.62 o                         
 -12   5   2         24.48         26.28         7.10 o                         
 -11   5   2         48.97         62.63         6.67 o                         
 -10   5   2          2.83          8.71         3.81 o                         
  -9   5   2          6.32          3.79         2.20 o                         
  -8   5   2          1.81          7.42         3.11 o                         
  -7   5   2         51.29         62.85         5.84 o                         
  -6   5   2       1039.08       1043.26        33.91 o                         
  -5   5   2        577.83        601.61        28.68 o                         
  -4   5   2       1608.78       1610.44        49.55 o                         
  -3   5   2        101.65        109.45         6.08 o                         
  -2   5   2         69.44         73.02         5.31 o                         
  -1   5   2        677.39        577.71        15.32 o                         
   0   5   2        468.42        414.01        13.13 o                         
   1   5   2        262.13        222.92         7.96 o                         
   2   5   2          0.59          2.22         1.36 o                         
   3   5   2        102.08        136.22        11.23 o                         
   4   5   2          0.04          6.42         6.39 o                         
   5   5   2          6.07         13.03         2.50 o                         
   6   5   2        270.99        269.86        16.32 o                         
   7   5   2        158.74        154.08         8.79 o                         
   8   5   2          2.08          6.10         2.41 o                         
   9   5   2          9.90          8.24         3.73 o                         
  10   5   2        266.22        271.47        16.71 o                         
  11   5   2         32.39         40.31         6.54 o                         
  -9   6   2          2.27          4.08         3.90 o                         
  -8   6   2        113.43        126.49         8.09 o                         
  -7   6   2         38.14         43.39         6.44 o                         
  -6   6   2         68.28         75.79         5.91 o                         
  -5   6   2        554.67        534.14        19.02 o                         
  -4   6   2        222.64        213.72         8.69 o                         
  -3   6   2          5.72          4.74         2.37 o                         
  -2   6   2          8.45          8.80         2.50 o                         
  -1   6   2         24.55         26.73         3.67 o                         
   0   6   2         15.50         14.87         2.31 o                         
   1   6   2        303.91        270.34        12.06 o                         
   2   6   2         26.38         26.02         3.63 o                         
   3   6   2         11.91         12.41         6.08 o                         
   4   6   2        138.01        137.65         7.47 o                         
   5   6   2         13.27         30.08         5.31 o                         
   6   6   2          3.21          8.70         3.17 o                         
   7   6   2         15.87         10.92         5.05 o                         
   8   6   2          6.08         10.18         3.29 o                         
   9   6   2        124.54        102.71        10.65 o                         
  -4   7   2         73.48         88.08         7.48 o                         
  -3   7   2         90.99         87.08         7.98 o                         
  -2   7   2        167.07        166.50        12.32 o                         
  -1   7   2         12.43          9.68         3.89 o                         
   0   7   2          9.75          1.82         4.35 o                         
   1   7   2          7.37          3.38         4.23 o                         
   2   7   2         59.65         54.65         7.15 o                         
   3   7   2        103.66        102.10         8.55 o                         
   4   7   2         62.11         56.85        19.32 o                         
 -16   1   3         73.32         69.64         7.30 o                         
 -15   1   3          0.73          1.50         4.06 o                         
 -14   1   3        165.51        170.77         9.89 o                         
 -13   1   3          1.19         -0.49         2.15 o                         
 -12   1   3          2.62          7.93         2.34 o                         
 -11   1   3          0.61          3.55         1.26 o                         
 -10   1   3       3150.92       2856.90        84.23 o                         
  -9   1   3         34.83         35.26         2.64 o                         
  -8   1   3        533.80        550.59        15.99 o                         
  -7   1   3       1487.39       1604.20        41.24 o                         
  -6   1   3        121.42        123.99         4.97 o                         
  -5   1   3       1128.05       1250.87        32.18 o                         
  -4   1   3        205.97        214.52         5.04 o                         
  -3   1   3         18.87         19.58         1.01 o                         
  -2   1   3          0.07          0.84         0.43 o                         
  -1   1   3       3683.72       3654.00        92.61 o                         
   0   1   3       4644.56       4333.82        82.17 o                         
   1   1   3       1284.81       1194.54        27.04 o                         
   2   1   3         11.80          6.18         0.63 o                         
   3   1   3          2.16          2.84         0.55 o                         
   4   1   3         41.52         44.70         1.58 o                         
   5   1   3        257.05        272.15         7.35 o                         
   6   1   3         53.55         61.65         2.21 o                         
   7   1   3         33.50         39.37         2.20 o                         
   8   1   3        152.07        157.73         5.28 o                         
   9   1   3       1608.55       1427.43        39.44 o                         
  10   1   3         25.82         31.90         2.25 o                         
  11   1   3          5.89         12.63         1.44 o                         
  12   1   3         43.30         43.77         3.53 o                         
  13   1   3          1.70          5.29         1.90 o                         
  14   1   3        318.55        306.36        14.12 o                         
  15   1   3          2.41          1.54         2.58 o                         
  16   1   3         66.75         69.24         6.54 o                         
 -15   2   3          5.90         10.58         4.95 o                         
 -14   2   3          4.40          5.63         2.40 o                         
 -13   2   3         31.81         38.48         3.76 o                         
 -12   2   3          6.43          8.82         2.42 o                         
 -11   2   3          2.30          5.46         2.49 o                         
 -10   2   3          2.63          3.15         1.69 o                         
  -9   2   3        330.82        318.73        11.12 o                         
  -8   2   3        649.76        686.79        36.99 o                         
  -7   2   3          3.23          2.52         0.64 o                         
  -6   2   3        948.08        972.95        25.20 o                         
  -5   2   3        792.35        883.66        22.80 o                         
  -4   2   3         71.54         85.45         4.10 o                         
  -3   2   3        261.07        288.97         7.37 o                         
  -2   2   3         89.94         95.28         2.63 o                         
  -1   2   3         85.50         80.45         2.28 o                         
   0   2   3        264.80        277.79         5.70 o                         
   1   2   3         46.52         58.24         2.05 o                         
   2   2   3        168.58        170.20         3.98 o                         
   3   2   3         46.30         41.98         1.72 o                         
   4   2   3       1957.11       1884.00        45.23 o                         
   5   2   3          6.60          7.69         1.01 o                         
   6   2   3        164.04        142.38         4.87 o                         
   7   2   3         24.87         35.44         1.93 o                         
   8   2   3         65.12         69.46         2.82 o                         
   9   2   3        234.63        242.06         8.38 o                         
  10   2   3         38.02         26.33         2.16 o                         
  11   2   3          6.31          8.15         1.87 o                         
  12   2   3          0.00          0.00         1.64 o                         
  13   2   3          3.49          2.48         2.01 o                         
  14   2   3         13.44         19.23         2.91 o                         
  15   2   3         25.33         35.77         7.51 o                         
 -15   3   3          2.90          7.49         6.69 o                         
 -14   3   3        100.56        112.28         9.03 o                         
 -13   3   3         37.69         44.32         5.76 o                         
 -12   3   3          2.73          3.15         3.52 o                         
 -11   3   3          6.07          6.44         2.65 o                         
 -10   3   3        176.50        164.32         5.93 o                         
  -9   3   3        125.16        126.53         7.35 o                         
  -8   3   3        128.65        147.41         5.80 o                         
  -7   3   3          5.97          9.43         1.57 o                         
  -6   3   3        128.90        141.25         5.71 o                         
  -5   3   3         12.86         17.34         2.36 o                         
  -4   3   3        428.74        410.21        13.59 o                         
  -3   3   3        203.60        203.08         7.51 o                         
  -2   3   3        787.33        851.19        23.95 o                         
  -1   3   3        189.50        201.74         5.84 o                         
   0   3   3        865.32        933.80        22.01 o                         
   1   3   3        323.42        392.33         9.82 o                         
   2   3   3        193.22        213.07         6.49 o                         
   3   3   3         34.14         45.04         2.26 o                         
   4   3   3        184.79        189.67         9.91 o                         
   5   3   3        250.47        233.43         6.79 o                         
   6   3   3        212.45        186.05         5.42 o                         
   7   3   3        475.38        413.08        11.71 o                         
   8   3   3          7.50          8.07         1.57 o                         
   9   3   3         20.73         28.21         3.15 o                         
  10   3   3         16.50         29.23         2.38 o                         
  11   3   3         42.87         50.39         3.12 o                         
  12   3   3          1.18          6.05         2.24 o                         
  13   3   3          0.00          3.10         2.66 o                         
  14   3   3        106.50        123.70        14.47 o                         
 -13   4   3         34.72         51.21         7.56 o                         
 -12   4   3        143.69        159.28        10.55 o                         
 -11   4   3         53.34         85.44        10.10 o                         
 -10   4   3          5.88          7.35         2.21 o                         
  -9   4   3        102.69        107.06         6.05 o                         
  -8   4   3         77.26         75.53         5.41 o                         
  -7   4   3        122.33        111.42         6.41 o                         
  -6   4   3          4.32          5.13         2.85 o                         
  -5   4   3         28.43         42.47         4.47 o                         
  -4   4   3        265.37        264.06        10.75 o                         
  -3   4   3         12.72         10.55         2.36 o                         
  -2   4   3          0.65          2.92         1.18 o                         
  -1   4   3        721.03        709.33        19.42 o                         
   0   4   3         52.56         69.21         2.94 o                         
   1   4   3        716.43        612.50        16.98 o                         
   2   4   3          0.02          2.68         1.13 o                         
   3   4   3        383.12        386.79        10.58 o                         
   4   4   3          0.03          3.40         1.52 o                         
   5   4   3        226.51        200.17        11.86 o                         
   6   4   3          6.33          7.53         1.95 o                         
   7   4   3        223.44        217.01         9.93 o                         
   8   4   3         73.45         69.54         4.38 o                         
   9   4   3         27.16         34.73         3.71 o                         
  10   4   3          5.83          4.73         1.85 o                         
  11   4   3         42.15         51.68         5.04 o                         
  12   4   3          8.63         19.16         4.56 o                         
  13   4   3        116.86        126.25        13.23 o                         
 -12   5   3         26.68         22.81         7.83 o                         
 -11   5   3         48.30         49.67         7.56 o                         
 -10   5   3         10.02         16.03         4.15 o                         
  -9   5   3         17.22         19.31         3.20 o                         
  -8   5   3         75.93         89.10         8.37 o                         
  -7   5   3          6.57         13.02         2.99 o                         
  -6   5   3         24.40         30.98         6.77 o                         
  -5   5   3        133.28        173.46        26.88 o                         
  -4   5   3        663.15        729.99        31.88 o                         
  -3   5   3          1.48          4.46         2.09 o                         
  -2   5   3         30.65         32.23         3.21 o                         
  -1   5   3         67.68         72.53         5.95 o                         
   0   5   3        152.01        131.91         5.48 o                         
   1   5   3         64.02         52.46         4.24 o                         
   2   5   3         51.38         52.59         5.61 o                         
   3   5   3        294.63        366.91        27.31 o                         
   4   5   3         10.39         16.24         4.51 o                         
   5   5   3         48.63         64.01         6.36 o                         
   6   5   3         59.05         62.46         4.88 o                         
   7   5   3         33.46         43.64         4.04 o                         
   8   5   3         13.75         18.78         2.84 o                         
   9   5   3         74.74         78.12         5.66 o                         
  10   5   3          7.05          1.18         3.79 o                         
  11   5   3         20.85         30.95         6.39 o                         
  -9   6   3          4.60          8.73         4.19 o                         
  -8   6   3         92.71        102.19         7.34 o                         
  -7   6   3          0.38         -5.24         6.41 o                         
  -6   6   3         34.99         38.02         4.62 o                         
  -5   6   3          2.53         13.12         3.84 o                         
  -4   6   3          0.58          0.71         2.22 o                         
  -3   6   3          7.81         18.96         2.99 o                         
  -2   6   3        203.73        189.29         7.79 o                         
  -1   6   3          2.17         -0.08         2.09 o                         
   0   6   3         13.87         17.15         2.32 o                         
   1   6   3        275.60        236.56        11.17 o                         
   2   6   3         41.61         44.18         4.28 o                         
   3   6   3        351.44        360.47        15.71 o                         
   4   6   3          7.26          8.34         2.79 o                         
   5   6   3        315.30        308.12        12.34 o                         
   6   6   3         67.23         85.92         7.73 o                         
   7   6   3          1.12          7.89         5.36 o                         
   8   6   3         22.00         20.35         3.73 o                         
   9   6   3         46.09         45.02         7.62 o                         
  -4   7   3          0.61         -2.98         2.98 o                         
  -3   7   3         87.70         97.42         8.39 o                         
  -2   7   3        342.04        323.03        16.46 o                         
  -1   7   3          7.38          3.93         3.65 o                         
   0   7   3          8.88         10.82         3.94 o                         
   1   7   3         58.87         63.53         6.60 o                         
   2   7   3        116.22        109.83         8.46 o                         
   3   7   3        119.82        141.68        10.02 o                         
   4   7   3         18.40         33.76        12.62 o                         
 -16   0   4          0.79         -0.58         3.82 o                         
 -15   0   4         78.16         97.41        10.96 o                         
 -14   0   4         13.90         22.08        12.77 o                         
 -13   0   4         61.60         66.09         9.58 o                         
 -12   0   4         16.49         16.51         4.19 o                         
 -11   0   4       1189.83       1066.25        57.10 o                         
 -10   0   4       1011.28        955.49        51.00 o                         
  -9   0   4       2906.19       2684.41        95.94 o                         
  -8   0   4        350.92        352.18        13.42 o                         
  -7   0   4       1296.78       1196.35        43.14 o                         
  -6   0   4        156.49        135.96         5.10 o                         
  -5   0   4        507.55        503.57        16.55 o                         
  -4   0   4       2634.04       2613.39       111.74 o                         
  -3   0   4        382.09        359.01        15.91 o                         
  -2   0   4       9987.95       9929.64       707.03 o                         
  -1   0   4       1147.57       1144.89        33.54 o                         
   0   0   4       1938.57       1794.07        66.08 o                         
   1   0   4          2.13          7.20         0.56 o                         
   2   0   4       1873.45       2061.67        60.04 o                         
   3   0   4        421.71        408.56        12.33 o                         
   4   0   4       4558.61       4863.54       154.70 o                         
   5   0   4       2574.19       2907.80        93.11 o                         
   6   0   4        758.09        822.36        30.17 o                         
   7   0   4        213.15        219.61         8.94 o                         
   8   0   4        315.32        245.08         9.91 o                         
   9   0   4       3344.17       3169.72       114.03 o                         
  10   0   4        317.56        269.18        13.26 o                         
  11   0   4         24.78         34.17         3.89 o                         
  12   0   4          5.65          7.86         2.54 o                         
  13   0   4          4.68          8.65         3.17 o                         
  14   0   4        505.07        513.15        30.46 o                         
  15   0   4        188.66        187.92        14.27 o                         
  16   0   4         18.48         12.77         5.08 o                         
 -16   1   4         15.33         23.08         6.68 o                         
 -15   1   4         72.27         70.65         6.41 o                         
 -14   1   4        239.28        238.38        11.73 o                         
 -13   1   4         21.71         20.30         2.92 o                         
 -12   1   4          7.93          5.15         2.22 o                         
 -11   1   4          2.55          3.22         1.84 o                         
 -10   1   4       1315.80       1269.86        37.99 o                         
  -9   1   4        296.16        270.23         9.20 o                         
  -8   1   4          6.89          4.31         1.40 o                         
  -7   1   4        704.13        679.85        20.89 o                         
  -6   1   4          9.49         12.17         1.30 o                         
  -5   1   4       2992.34       3239.70        87.66 o                         
  -4   1   4         23.57         25.82         1.04 o                         
  -3   1   4        244.88        255.24         5.31 o                         
  -2   1   4       1589.49       1789.24        36.88 o                         
  -1   1   4       5735.66       5717.14       108.42 o                         
   0   1   4       3390.85       3095.07        63.53 o                         
   1   1   4       4658.18       4496.08        92.12 o                         
   2   1   4        183.01        185.65         4.26 o                         
   3   1   4        700.25        704.51        14.30 o                         
   4   1   4        140.62        145.87         3.56 o                         
   5   1   4        923.93        994.21        24.18 o                         
   6   1   4        570.41        587.92        14.68 o                         
   7   1   4        252.14        263.36         8.02 o                         
   8   1   4        142.21        162.42         5.94 o                         
   9   1   4       1261.09       1137.41        31.67 o                         
  10   1   4        202.78        202.57         6.74 o                         
  11   1   4         13.72          8.27         1.49 o                         
  12   1   4          2.09          7.75         1.64 o                         
  13   1   4         56.88         67.84         5.15 o                         
  14   1   4          7.11         12.16         2.58 o                         
  15   1   4         19.36         17.97         3.85 o                         
  16   1   4          0.00         -1.53         2.88 o                         
 -16   2   4        105.05        133.18        23.63 o                         
 -15   2   4          7.91          3.18         5.59 o                         
 -14   2   4         44.13         59.51         6.94 o                         
 -13   2   4         71.24         63.22         4.80 o                         
 -12   2   4         34.18         40.86         3.67 o                         
 -11   2   4        348.51        311.40        12.01 o                         
 -10   2   4         71.57         72.34         4.53 o                         
  -9   2   4         22.09         31.23         3.22 o                         
  -8   2   4        268.62        291.15        10.00 o                         
  -7   2   4        886.78        926.35        24.03 o                         
  -6   2   4       1874.76       2049.77        57.93 o                         
  -5   2   4         64.96         75.98         2.66 o                         
  -4   2   4       1542.82       1623.80        52.44 o                         
  -3   2   4          9.97         13.00         1.27 o                         
  -2   2   4        684.12        679.87        13.60 o                         
  -1   2   4        392.75        465.64         9.80 o                         
   0   2   4        438.37        516.90        10.78 o                         
   1   2   4        867.95        865.99        18.37 o                         
   2   2   4         11.49         12.61         0.91 o                         
   3   2   4        102.79        105.94         3.04 o                         
   4   2   4       1438.02       1412.59        32.41 o                         
   5   2   4          2.69          2.22         0.81 o                         
   6   2   4         21.74         17.54         1.43 o                         
   7   2   4        347.55        328.92         9.35 o                         
   8   2   4         83.79         79.57         4.65 o                         
   9   2   4        435.12        376.93        11.52 o                         
  10   2   4        208.27        172.22         5.74 o                         
  11   2   4        119.64        129.03         6.14 o                         
  12   2   4          0.76          4.07         2.01 o                         
  13   2   4          3.47          2.41         1.94 o                         
  14   2   4          1.72          1.08         2.17 o                         
  15   2   4         11.39         12.38         4.41 o                         
 -15   3   4          3.73         14.64         9.26 o                         
 -14   3   4          0.79          3.27         3.31 o                         
 -13   3   4         40.98         43.46         5.03 o                         
 -12   3   4          3.45          7.17         2.84 o                         
 -11   3   4        411.82        377.90        14.63 o                         
 -10   3   4        174.94        151.99         6.24 o                         
  -9   3   4          4.47         11.28         1.72 o                         
  -8   3   4        278.82        295.66        11.46 o                         
  -7   3   4       1538.97       1535.37        46.05 o                         
  -6   3   4        399.22        402.25        13.28 o                         
  -5   3   4        118.64        124.06        10.00 o                         
  -4   3   4         80.39         83.00         4.10 o                         
  -3   3   4        651.99        681.21        23.21 o                         
  -2   3   4        231.51        272.72         7.47 o                         
  -1   3   4         57.13         60.83         2.49 o                         
   0   3   4       2091.81       2207.44        50.60 o                         
   1   3   4        185.72        170.64         5.56 o                         
   2   3   4        502.99        506.58        13.97 o                         
   3   3   4         38.81         31.55         2.34 o                         
   4   3   4        802.84        811.59        21.84 o                         
   5   3   4        140.36        133.43         5.00 o                         
   6   3   4         62.92         64.61         2.90 o                         
   7   3   4          0.91          0.51         1.65 o                         
   8   3   4        348.55        327.91        14.54 o                         
   9   3   4        266.64        238.48         8.19 o                         
  10   3   4         49.91         61.71         3.57 o                         
  11   3   4          0.03          3.24         2.00 o                         
  12   3   4          3.74          3.86         2.28 o                         
  13   3   4         19.03         14.23         3.34 o                         
  14   3   4         31.43         41.33         4.61 o                         
 -13   4   4        338.39        324.98        15.61 o                         
 -12   4   4         30.35         36.99         5.84 o                         
 -11   4   4        151.67        169.12         9.72 o                         
 -10   4   4        285.60        295.97        16.40 o                         
  -9   4   4          5.98          4.12         3.54 o                         
  -8   4   4        266.12        250.38        10.55 o                         
  -7   4   4        283.97        263.27        10.99 o                         
  -6   4   4         54.25         50.00         4.31 o                         
  -5   4   4          8.25          8.35         2.08 o                         
  -4   4   4         30.70         28.50         3.29 o                         
  -3   4   4        116.38        121.39         6.25 o                         
  -2   4   4        133.49        109.13         3.68 o                         
  -1   4   4         64.88         75.57         3.76 o                         
   0   4   4        685.29        620.80        16.18 o                         
   1   4   4        151.42        127.75         4.78 o                         
   2   4   4        598.09        552.31        16.67 o                         
   3   4   4        283.52        282.90         8.33 o                         
   4   4   4         20.29         20.84         3.15 o                         
   5   4   4       1549.84       1496.23        58.53 o                         
   6   4   4         15.24         21.88         2.51 o                         
   7   4   4          6.49          9.72         3.40 o                         
   8   4   4        101.44         97.83         5.63 o                         
   9   4   4        132.63        134.40         8.01 o                         
  10   4   4          0.00         -1.32         1.59 o                         
  11   4   4         41.77         46.09         4.78 o                         
  12   4   4         96.30        105.33         9.89 o                         
  13   4   4         45.98         61.22         7.41 o                         
 -12   5   4         37.55         49.97        23.15 o                         
 -11   5   4        108.37        119.58         9.35 o                         
 -10   5   4         31.50         38.88         8.42 o                         
  -9   5   4         14.43         23.66         3.51 o                         
  -8   5   4          3.93          5.29         2.47 o                         
  -7   5   4         85.98         92.83         6.63 o                         
  -6   5   4         31.99         27.38         4.08 o                         
  -5   5   4         96.94        109.70         6.77 o                         
  -4   5   4        233.61        265.94        25.68 o                         
  -3   5   4        125.90        120.90         5.88 o                         
  -2   5   4        132.14        144.22         7.78 o                         
  -1   5   4         37.68         40.34         2.51 o                         
   0   5   4         30.46         32.53         2.86 o                         
   1   5   4        386.30        366.18        13.00 o                         
   2   5   4        111.87        126.54         8.63 o                         
   3   5   4        683.51        659.71        20.29 o                         
   4   5   4         73.03         75.93         4.84 o                         
   5   5   4        176.25        171.22         7.23 o                         
   6   5   4          0.75          2.76         1.97 o                         
   7   5   4        182.91        188.44         8.42 o                         
   8   5   4          3.31          6.96         2.38 o                         
   9   5   4         40.51         49.37         4.29 o                         
  10   5   4        135.47        139.06         9.80 o                         
  11   5   4         81.20         90.15        13.49 o                         
  -9   6   4        137.21        141.86        10.88 o                         
  -8   6   4          0.00         -3.39         3.41 o                         
  -7   6   4          9.43          7.99         3.43 o                         
  -6   6   4         11.71         11.25         3.33 o                         
  -5   6   4         35.95         40.00         4.08 o                         
  -4   6   4          0.76          3.13         2.30 o                         
  -3   6   4          0.07          4.54         2.15 o                         
  -2   6   4        135.34        136.15         6.74 o                         
  -1   6   4          0.54          3.63         1.94 o                         
   0   6   4          8.94         10.56         3.15 o                         
   1   6   4         21.44         25.71         3.53 o                         
   2   6   4          7.68         11.66         3.30 o                         
   3   6   4        249.60        224.35         9.67 o                         
   4   6   4         74.49        102.89         8.68 o                         
   5   6   4        133.47        133.73         7.80 o                         
   6   6   4        382.36        383.26        19.92 o                         
   7   6   4        128.82        139.22        10.83 o                         
   8   6   4         29.15         19.95         3.85 o                         
  -4   7   4          2.74         -0.47         3.55 o                         
  -3   7   4        117.29        104.81         8.66 o                         
  -2   7   4         21.32         26.51         5.20 o                         
  -1   7   4         23.90         16.27         4.18 o                         
   0   7   4         25.82         27.76         6.73 o                         
   1   7   4         80.91         76.45         7.45 o                         
   2   7   4          0.01         -2.00         3.11 o                         
   3   7   4          4.19          7.66         4.02 o                         
 -16   1   5         55.92         49.86         9.48 o                         
 -15   1   5        141.76        146.31         8.83 o                         
 -14   1   5         93.64        111.66         7.65 o                         
 -13   1   5          0.16          2.74         2.09 o                         
 -12   1   5          1.43          3.98         2.17 o                         
 -11   1   5         88.23         77.31         3.80 o                         
 -10   1   5        168.10        148.35         6.93 o                         
  -9   1   5         28.64         41.10         2.73 o                         
  -8   1   5         39.95         38.69         2.71 o                         
  -7   1   5         15.29         18.64         2.18 o                         
  -6   1   5        242.52        303.13         9.09 o                         
  -5   1   5        368.75        415.06        11.19 o                         
  -4   1   5       1238.23       1383.77        27.54 o                         
  -3   1   5       1199.98       1404.83        30.38 o                         
  -2   1   5       3603.99       3771.94        77.52 o                         
  -1   1   5      31212.90      31934.24      2307.26 o                         
   0   1   5       8191.66       7454.46       176.44 o                         
   1   1   5       6183.87       5735.06       117.65 o                         
   2   1   5         86.18         98.86         2.43 o                         
   3   1   5          1.46          1.00         0.48 o                         
   4   1   5          0.27          2.48         0.52 o                         
   5   1   5        122.29        123.86         3.53 o                         
   6   1   5        449.18        468.42        13.59 o                         
   7   1   5          3.91          3.20         0.94 o                         
   8   1   5       1376.93       1251.65        34.77 o                         
   9   1   5        366.98        300.19         9.30 o                         
  10   1   5         47.41         35.58         2.28 o                         
  11   1   5          2.01          6.61         1.37 o                         
  12   1   5         22.37         32.06         2.79 o                         
  13   1   5          1.80          6.06         1.87 o                         
  14   1   5        204.75        190.04         7.98 o                         
  15   1   5         26.08         33.53         5.58 o                         
 -16   2   5          9.28         -3.83         9.58 o                         
 -15   2   5        223.07        215.29        21.14 o                         
 -14   2   5         67.05         72.93         5.22 o                         
 -13   2   5          7.15         11.61         2.42 o                         
 -12   2   5         20.17         26.27         3.78 o                         
 -11   2   5          0.00          1.12         1.89 o                         
 -10   2   5         50.71         53.01         3.83 o                         
  -9   2   5        232.71        196.68         7.33 o                         
  -8   2   5         52.64         56.76         2.89 o                         
  -7   2   5        520.63        536.01        17.95 o                         
  -6   2   5       1423.57       1570.20        40.62 o                         
  -5   2   5       1358.15       1589.81        53.49 o                         
  -4   2   5         86.17         81.40         3.24 o                         
  -3   2   5        777.17        871.11        23.30 o                         
  -2   2   5       1176.40       1354.58        28.75 o                         
  -1   2   5        662.70        753.67        15.42 o                         
   0   2   5          2.88          0.41         0.65 o                         
   1   2   5          3.26          5.61         0.77 o                         
   2   2   5         60.32         62.24         2.56 o                         
   3   2   5         44.13         34.75         1.64 o                         
   4   2   5         28.63         37.54         1.75 o                         
   5   2   5        437.80        389.62        10.70 o                         
   6   2   5         85.60         73.08         2.98 o                         
   7   2   5        103.52        109.73         3.84 o                         
   8   2   5       1140.22       1043.81        29.32 o                         
   9   2   5        245.91        239.59         9.37 o                         
  10   2   5          0.93          2.05         1.37 o                         
  11   2   5         27.02         18.95         3.74 o                         
  12   2   5          1.36          1.21         1.43 o                         
  13   2   5          1.21          3.77         2.05 o                         
  14   2   5        114.88        135.16         6.52 o                         
  15   2   5         13.10         14.84         3.62 o                         
 -15   3   5         62.07         58.65        12.57 o                         
 -14   3   5          1.34          0.78         4.11 o                         
 -13   3   5         68.79         76.13         6.27 o                         
 -12   3   5         21.77         19.07         3.68 o                         
 -11   3   5         10.27         14.84         4.10 o                         
 -10   3   5          5.27          3.62         2.18 o                         
  -9   3   5        572.24        546.70        22.40 o                         
  -8   3   5        410.28        371.58        12.29 o                         
  -7   3   5          2.74          8.74         5.43 o                         
  -6   3   5         32.24         46.25         3.90 o                         
  -5   3   5          1.03          2.98         1.76 o                         
  -4   3   5        420.58        404.27        15.17 o                         
  -3   3   5         57.44         71.39         3.53 o                         
  -2   3   5        255.87        296.98         8.07 o                         
  -1   3   5        132.32        160.72         4.63 o                         
   0   3   5        347.77        429.27        10.71 o                         
   1   3   5        206.61        213.80         6.20 o                         
   2   3   5        137.92        151.83         5.06 o                         
   3   3   5         83.40         73.05         2.92 o                         
   4   3   5        161.97        156.36         4.79 o                         
   5   3   5       1166.25       1094.49        27.01 o                         
   6   3   5        109.02        104.92         4.01 o                         
   7   3   5        590.94        509.43        16.37 o                         
   8   3   5        830.51        753.43        20.85 o                         
   9   3   5         26.43         22.60         2.00 o                         
  10   3   5          8.46          9.17         1.72 o                         
  11   3   5          0.05          3.46         1.60 o                         
  12   3   5         22.17         23.75         3.60 o                         
  13   3   5         64.06         88.21         6.24 o                         
  14   3   5        152.72        141.96         8.56 o                         
 -13   4   5          4.51          6.42         4.70 o                         
 -12   4   5          0.00          0.96         2.78 o                         
 -11   4   5          1.73          8.21         6.27 o                         
 -10   4   5        179.80        191.45        15.02 o                         
  -9   4   5          0.84          1.35         1.55 o                         
  -8   4   5        156.16        157.02         7.73 o                         
  -7   4   5        122.74        130.63         6.60 o                         
  -6   4   5         97.25         96.41         5.68 o                         
  -5   4   5          0.25          2.36         1.66 o                         
  -4   4   5        314.16        288.08        10.50 o                         
  -3   4   5         30.21         23.78         3.15 o                         
  -2   4   5         57.21         51.13         2.67 o                         
  -1   4   5        209.40        191.66         5.95 o                         
   0   4   5         15.17          9.07         1.33 o                         
   1   4   5        589.46        522.55        14.78 o                         
   2   4   5         28.16         24.68         2.50 o                         
   3   4   5        325.68        284.83         8.27 o                         
   4   4   5        105.81        100.71         3.93 o                         
   5   4   5       1359.72       1308.93        61.58 o                         
   6   4   5         94.20        123.28        12.71 o                         
   7   4   5        172.78        155.49        12.18 o                         
   8   4   5          1.88          6.23         2.70 o                         
   9   4   5         32.95         36.59         4.62 o                         
  10   4   5        330.37        351.53        14.66 o                         
  11   4   5         19.19         16.65         3.37 o                         
  12   4   5         12.40         20.64         3.88 o                         
  13   4   5        226.57        254.54        18.39 o                         
 -12   5   5        149.63        177.25        26.49 o                         
 -11   5   5          2.53         -0.58         4.38 o                         
 -10   5   5          5.85          1.27         3.20 o                         
  -9   5   5         12.19         17.65         4.32 o                         
  -8   5   5          0.02          4.02         3.55 o                         
  -7   5   5        161.92        170.43         8.59 o                         
  -6   5   5          6.51          3.47         2.52 o                         
  -5   5   5          0.06          4.07         2.21 o                         
  -4   5   5         95.11        123.78         6.75 o                         
  -3   5   5          9.74          8.61         2.17 o                         
  -2   5   5          8.68          6.54         2.05 o                         
  -1   5   5         71.87         67.73         3.87 o                         
   0   5   5         67.69         63.20         4.13 o                         
   1   5   5        125.64        113.34         5.37 o                         
   2   5   5        593.99        536.73        15.47 o                         
   3   5   5        219.03        205.85         7.72 o                         
   4   5   5        114.42        154.51        15.73 o                         
   5   5   5          0.22         -0.44         1.74 o                         
   6   5   5          1.90          3.66         2.32 o                         
   7   5   5         56.15         67.63         5.13 o                         
   8   5   5         54.28         49.47         4.45 o                         
   9   5   5          1.01          1.12         2.48 o                         
  10   5   5         20.76         22.38         4.82 o                         
  11   5   5          0.21         -3.19         7.15 o                         
  -9   6   5         43.41         61.71         8.44 o                         
  -8   6   5        178.78        166.00        10.75 o                         
  -7   6   5         41.56         45.67         5.05 o                         
  -6   6   5         82.99        100.01         7.74 o                         
  -5   6   5         36.34         40.05         3.99 o                         
  -4   6   5          0.01          0.39         2.07 o                         
  -3   6   5        142.95        155.22         7.28 o                         
  -2   6   5          5.43         10.46         2.35 o                         
  -1   6   5        144.11        131.95         7.56 o                         
   0   6   5        239.56        203.81         7.73 o                         
   1   6   5        166.28        155.26        12.64 o                         
   2   6   5        122.48        131.00         8.91 o                         
   3   6   5         79.58         84.15         6.01 o                         
   4   6   5        246.34        233.06         9.93 o                         
   5   6   5          0.02         -0.46         2.43 o                         
   6   6   5         66.03         70.22        12.35 o                         
   7   6   5         10.40         10.23         3.19 o                         
   8   6   5         26.40         22.48         4.64 o                         
  -4   7   5         67.62         65.67         6.27 o                         
  -3   7   5          0.01         -0.19         3.56 o                         
  -2   7   5          3.61         -0.99         4.79 o                         
  -1   7   5          8.74          3.40         3.68 o                         
   0   7   5         43.23         48.18         6.53 o                         
   1   7   5          7.37         24.10         4.61 o                         
   2   7   5          3.30          8.48         3.69 o                         
   3   7   5          0.59          3.82         6.70 o                         
 -16   0   6        565.13        561.03        33.94 o                         
 -15   0   6         22.48         23.49         5.83 o                         
 -14   0   6         20.83          9.74         6.87 o                         
 -13   0   6         38.68         39.70         6.50 o                         
 -12   0   6         32.52         24.04         4.83 o                         
 -11   0   6          3.05          2.81         2.66 o                         
 -10   0   6       1507.73       1423.24        74.62 o                         
  -9   0   6          2.04         10.65         2.99 o                         
  -8   0   6        561.83        571.94        45.03 o                         
  -7   0   6        574.67        588.34        21.68 o                         
  -6   0   6        510.16        560.48        18.57 o                         
  -5   0   6          1.79          1.19         0.51 o                         
  -4   0   6          4.59          3.66         0.72 o                         
  -3   0   6       2044.32       2137.03        62.56 o                         
  -2   0   6        234.28        281.07         7.48 o                         
   0   0   6       2721.20       2785.38       136.36 o                         
   1   0   6       3019.79       2991.72        86.65 o                         
   2   0   6       1215.06       1230.81        39.36 o                         
   3   0   6        178.99        212.75         6.79 o                         
   4   0   6       8350.49       9061.57       372.68 o                         
   5   0   6        210.28        255.67         8.86 o                         
   6   0   6       4912.46       5232.30       186.42 o                         
   7   0   6        672.39        667.62        24.96 o                         
   8   0   6        182.03        169.99         8.68 o                         
   9   0   6         97.65         86.60         5.61 o                         
  10   0   6          3.20          1.53         1.76 o                         
  11   0   6         86.05         62.80         5.13 o                         
  12   0   6          0.07          6.07         3.76 o                         
  13   0   6        547.37        569.80        26.46 o                         
  14   0   6          4.59          6.80         3.82 o                         
  15   0   6         70.15         79.61         9.43 o                         
 -16   1   6         45.18         51.23         6.25 o                         
 -15   1   6         32.03         39.66         4.87 o                         
 -14   1   6        112.64        114.10         7.47 o                         
 -13   1   6         75.44         61.74         4.44 o                         
 -12   1   6        130.34        118.39         6.09 o                         
 -11   1   6        257.76        247.98         8.69 o                         
 -10   1   6        303.12        288.49         9.84 o                         
  -9   1   6          0.52         -0.59         1.09 o                         
  -8   1   6        155.04        146.06         5.89 o                         
  -7   1   6        143.92        160.25         5.85 o                         
  -6   1   6        228.96        224.22         7.00 o                         
  -5   1   6        425.37        471.32        11.87 o                         
  -4   1   6       1958.15       2146.44        42.60 o                         
  -3   1   6        214.11        237.97         5.84 o                         
  -2   1   6        452.02        490.95        10.04 o                         
  -1   1   6      10060.03       9550.16       239.29 o                         
   0   1   6       2694.39       2558.98        52.70 o                         
   1   1   6       3765.25       3521.66        75.56 o                         
   2   1   6       1236.83       1139.74        27.42 o                         
   3   1   6        925.64        952.48        20.80 o                         
   4   1   6       2686.66       2722.69        58.72 o                         
   5   1   6       1348.99       1418.75        34.25 o                         
   6   1   6        190.68        204.17         6.39 o                         
   7   1   6         62.01         54.80         2.50 o                         
   8   1   6        260.84        245.39         7.73 o                         
   9   1   6        161.64        160.74         6.13 o                         
  10   1   6        363.64        335.29        11.43 o                         
  11   1   6        125.35        125.76         5.40 o                         
  12   1   6         13.11         19.34         2.64 o                         
  13   1   6          2.00          4.12         1.58 o                         
  14   1   6         98.14        114.78         5.99 o                         
  15   1   6         53.90         67.19        10.64 o                         
 -16   2   6        262.44        306.89        33.85 o                         
 -15   2   6         80.40        104.95        15.18 o                         
 -14   2   6         10.87         13.92         4.79 o                         
 -13   2   6         24.19         26.16         2.91 o                         
 -12   2   6          0.01         -0.74         1.89 o                         
 -11   2   6        105.72         95.51         4.77 o                         
 -10   2   6       1053.16        967.52        29.88 o                         
  -9   2   6        113.17        132.87         4.97 o                         
  -8   2   6         21.76         30.23         3.23 o                         
  -7   2   6          0.23          0.56         0.91 o                         
  -6   2   6        146.90        174.85         5.89 o                         
  -5   2   6         67.62         72.65         4.22 o                         
  -4   2   6        521.95        685.61        23.64 o                         
  -3   2   6         50.26         55.20         1.79 o                         
  -2   2   6          5.95         12.94         0.99 o                         
  -1   2   6       1157.78       1084.63        22.81 o                         
   0   2   6       4742.23       4859.19        99.92 o                         
   1   2   6          9.89          7.83         0.87 o                         
   2   2   6        508.82        494.46        11.30 o                         
   3   2   6        329.83        334.85         8.29 o                         
   4   2   6        194.03        198.72         5.30 o                         
   5   2   6          9.34         10.65         1.32 o                         
   6   2   6         92.70         83.83         4.09 o                         
   7   2   6        104.53        124.51         5.25 o                         
   8   2   6        168.79        177.36         6.69 o                         
   9   2   6        115.02        124.80         5.19 o                         
  10   2   6        194.47        180.56         7.02 o                         
  11   2   6          3.33          4.75         2.55 o                         
  12   2   6          1.72          7.98         1.67 o                         
  13   2   6          8.11         11.24         2.40 o                         
  14   2   6         20.92         19.48         2.97 o                         
  15   2   6        304.19        290.72        21.07 o                         
 -15   3   6        176.98        213.39        22.25 o                         
 -14   3   6         26.07         29.52         4.27 o                         
 -13   3   6        309.68        287.72        20.28 o                         
 -12   3   6        134.67        138.69         8.23 o                         
 -11   3   6         16.53         16.86         2.85 o                         
 -10   3   6         16.05         11.67         3.00 o                         
  -9   3   6          4.15         12.53         7.09 o                         
  -8   3   6         50.05         60.77         3.26 o                         
  -7   3   6        171.90        192.75         9.31 o                         
  -6   3   6        160.11        182.50         6.91 o                         
  -5   3   6         13.86         16.88         2.55 o                         
  -4   3   6        566.96        555.70        17.84 o                         
  -3   3   6         15.55         11.57         1.71 o                         
  -2   3   6        484.74        519.25        13.51 o                         
  -1   3   6         14.04          7.38         1.11 o                         
   0   3   6        806.30        850.03        20.17 o                         
   1   3   6         12.13         11.45         1.34 o                         
   2   3   6        114.45         96.97         3.88 o                         
   3   3   6        341.56        342.93        11.52 o                         
   4   3   6         52.72         57.44         2.55 o                         
   5   3   6        782.68        695.95        19.92 o                         
   6   3   6         25.35         29.25         3.19 o                         
   7   3   6        146.90        122.50         5.81 o                         
   8   3   6          0.34          1.58         1.49 o                         
   9   3   6          7.57          7.07         1.54 o                         
  10   3   6          1.03          2.12         1.57 o                         
  11   3   6         19.21         17.39         2.17 o                         
  12   3   6          4.43         10.39         2.79 o                         
  13   3   6         99.20        114.39         7.70 o                         
  14   3   6          4.05          3.04         3.82 o                         
 -13   4   6         52.27         64.42         7.97 o                         
 -12   4   6          3.57         -0.27         3.13 o                         
 -11   4   6         10.12         19.24         3.79 o                         
 -10   4   6         13.58         26.22         6.48 o                         
  -9   4   6         24.53         18.41         2.85 o                         
  -8   4   6         19.32         29.48         3.48 o                         
  -7   4   6         79.69         82.04         6.90 o                         
  -6   4   6         77.19         96.10         5.84 o                         
  -5   4   6        411.67        445.19        16.75 o                         
  -4   4   6        778.66        762.45        24.33 o                         
  -3   4   6        558.78        545.11        21.98 o                         
  -2   4   6          0.01          0.75         0.80 o                         
  -1   4   6         17.43         25.80         1.97 o                         
   0   4   6         31.86         34.30         2.27 o                         
   1   4   6        397.89        313.41         9.49 o                         
   2   4   6        825.81        740.92        20.28 o                         
   3   4   6          0.51         -1.00         1.00 o                         
   4   4   6         35.63         35.65         2.24 o                         
   5   4   6       1390.78       1237.81        30.94 o                         
   6   4   6        346.61        303.55         8.73 o                         
   7   4   6          1.98          0.87         1.61 o                         
   8   4   6         34.32         38.48         5.42 o                         
   9   4   6          9.74         10.01         2.32 o                         
  10   4   6         20.52         29.72         3.11 o                         
  11   4   6         10.91         12.82         3.30 o                         
  12   4   6         44.23         49.09         4.93 o                         
  13   4   6         10.23         10.23         4.12 o                         
 -11   5   6         10.41         19.43        10.31 o                         
 -10   5   6          0.04         -2.90         2.93 o                         
  -9   5   6          4.48          8.22         3.40 o                         
  -8   5   6         15.04         19.19         3.31 o                         
  -7   5   6        142.90        149.30         7.92 o                         
  -6   5   6          7.78          6.18         2.57 o                         
  -5   5   6        387.14        380.31        13.88 o                         
  -4   5   6          3.52          0.16         2.02 o                         
  -3   5   6         27.03         39.20         3.50 o                         
  -2   5   6         62.03         61.67         2.57 o                         
  -1   5   6          0.06          0.04         1.28 o                         
   0   5   6         72.10         69.67         4.21 o                         
   1   5   6          0.00          3.01         1.68 o                         
   2   5   6         23.49         23.32         2.43 o                         
   3   5   6        602.24        555.46        26.42 o                         
   4   5   6        386.80        344.40        11.93 o                         
   5   5   6          0.65         10.07         3.14 o                         
   6   5   6         24.53         32.95         3.46 o                         
   7   5   6         24.93         25.93         3.33 o                         
   8   5   6          1.22          3.07         2.19 o                         
   9   5   6          4.03          4.42         2.16 o                         
  10   5   6        105.58        113.26         9.26 o                         
  11   5   6          6.63         11.05         3.67 o                         
  -9   6   6          6.28         11.59         4.28 o                         
  -8   6   6          0.11          3.18         2.93 o                         
  -7   6   6        591.17        553.16        23.79 o                         
  -6   6   6         30.60         33.76         4.64 o                         
  -5   6   6        247.87        240.80         9.54 o                         
  -4   6   6         49.63         55.77         4.49 o                         
  -3   6   6          3.56         10.72         2.43 o                         
  -2   6   6          0.01          0.21         1.98 o                         
  -1   6   6         39.34         39.78         4.14 o                         
   0   6   6          1.99         -0.67         1.88 o                         
   1   6   6         59.70         56.21         4.29 o                         
   2   6   6         94.38         89.99         6.06 o                         
   3   6   6        113.09        125.84         9.74 o                         
   4   6   6         74.97         71.03         5.61 o                         
   5   6   6         80.28         82.90         8.24 o                         
   6   6   6         59.13         69.90         7.70 o                         
   7   6   6         66.82         75.49         6.33 o                         
   8   6   6        128.40        128.54         8.07 o                         
  -3   7   6          5.89         -2.29         4.10 o                         
  -2   7   6         75.65         76.57         8.36 o                         
  -1   7   6         32.69         31.18         5.81 o                         
   0   7   6         16.02         18.50         5.53 o                         
   1   7   6         28.45         52.14         7.74 o                         
   2   7   6        128.79        131.60        11.12 o                         
   3   7   6         20.10         11.94         6.75 o                         
 -16   1   7        357.11        354.58        18.79 o                         
 -15   1   7         44.14         50.02         6.45 o                         
 -14   1   7        207.06        221.58        14.34 o                         
 -13   1   7         16.31         25.32         3.65 o                         
 -12   1   7         11.11         17.75         2.95 o                         
 -11   1   7         43.68         47.24         2.87 o                         
 -10   1   7        583.36        547.92        17.35 o                         
  -9   1   7        330.17        297.41         9.93 o                         
  -8   1   7         47.18         51.27         2.97 o                         
  -7   1   7        377.11        380.50        12.26 o                         
  -6   1   7         21.13         29.18         1.79 o                         
  -5   1   7         48.22         61.28         1.97 o                         
  -4   1   7        266.79        306.14         6.51 o                         
  -3   1   7        409.05        430.62         8.94 o                         
  -2   1   7        303.81        291.20         5.95 o                         
  -1   1   7       6750.48       6641.44       126.12 o                         
   0   1   7        308.12        312.21         6.82 o                         
   1   1   7        154.45        146.36         3.44 o                         
   2   1   7          9.14          8.56         0.74 o                         
   3   1   7         26.15         34.05         1.31 o                         
   4   1   7        771.54        864.97        18.25 o                         
   5   1   7        106.13        108.12         3.29 o                         
   6   1   7         35.86         38.87         2.07 o                         
   7   1   7        126.86        119.01         4.72 o                         
   8   1   7        386.89        367.41        12.10 o                         
   9   1   7        841.82        671.15        21.21 o                         
  10   1   7          3.39          1.60         1.40 o                         
  11   1   7          0.46          4.23         1.61 o                         
  12   1   7         92.27        104.73         5.15 o                         
  13   1   7         87.71         98.23         5.03 o                         
  14   1   7        173.47        171.92         9.03 o                         
  15   1   7         17.14         18.26         4.79 o                         
 -15   2   7        380.79        359.24        25.00 o                         
 -14   2   7          2.41          7.03         2.68 o                         
 -13   2   7          5.08          7.88         2.50 o                         
 -12   2   7         34.48         34.97         3.19 o                         
 -11   2   7        252.76        214.89         8.11 o                         
 -10   2   7         64.14         59.93         4.36 o                         
  -9   2   7          1.90         -1.02         1.33 o                         
  -8   2   7         16.15         27.49         2.28 o                         
  -7   2   7        437.76        458.15        13.61 o                         
  -6   2   7         63.22         78.55         2.81 o                         
  -5   2   7        184.39        181.03         5.03 o                         
  -4   2   7          0.24          1.97         0.68 o                         
  -3   2   7          7.18          7.36         0.78 o                         
  -2   2   7        476.68        561.02        13.42 o                         
  -1   2   7         14.78         16.33         1.08 o                         
   0   2   7       1072.35       1058.34        25.79 o                         
   1   2   7        260.42        280.12         7.12 o                         
   2   2   7         26.04         31.24         1.63 o                         
   3   2   7          0.19          2.28         0.82 o                         
   4   2   7        616.41        644.73        17.17 o                         
   5   2   7         77.02         55.11         2.66 o                         
   6   2   7        182.54        179.26         6.12 o                         
   7   2   7        437.70        428.11        13.97 o                         
   8   2   7          9.94          8.15         1.46 o                         
   9   2   7        369.08        299.46        10.45 o                         
  10   2   7         39.64         52.61         3.90 o                         
  11   2   7          7.24          9.81         2.76 o                         
  12   2   7         34.85         42.54         3.19 o                         
  13   2   7        154.82        152.44         8.39 o                         
  14   2   7        145.97        142.51         7.36 o                         
  15   2   7         35.36         35.05         5.24 o                         
 -15   3   7         47.81         57.49        21.40 o                         
 -14   3   7         20.68         32.14         4.81 o                         
 -13   3   7          1.99          6.36         2.65 o                         
 -12   3   7         73.38         98.96         7.05 o                         
 -11   3   7        221.55        206.80         8.92 o                         
 -10   3   7          1.35          1.44         2.71 o                         
  -9   3   7        198.10        177.46         9.09 o                         
  -8   3   7        709.44        675.11        21.03 o                         
  -7   3   7        745.05        735.20        25.21 o                         
  -6   3   7         26.25         41.64         3.43 o                         
  -5   3   7        931.81        991.86        32.94 o                         
  -4   3   7        213.55        205.63        10.08 o                         
  -3   3   7         34.06         42.19         1.89 o                         
  -2   3   7        237.94        289.07         7.54 o                         
  -1   3   7        346.17        371.96        10.60 o                         
   0   3   7          6.28          7.60         1.20 o                         
   1   3   7          1.00          0.86         0.99 o                         
   2   3   7        125.79        131.50         4.84 o                         
   3   3   7        712.75        647.65        20.20 o                         
   4   3   7         94.86         77.99         3.06 o                         
   5   3   7        545.68        539.44        16.13 o                         
   6   3   7         55.95         51.69         3.94 o                         
   7   3   7        736.30        673.61        19.62 o                         
   8   3   7         98.32         95.46         4.78 o                         
   9   3   7        135.43        120.33         6.03 o                         
  10   3   7          0.50          1.69         1.73 o                         
  11   3   7          0.18          0.15         1.46 o                         
  12   3   7         58.40         61.06         4.60 o                         
  13   3   7        361.00        345.17        15.71 o                         
  14   3   7          0.45          5.14         3.23 o                         
 -13   4   7         55.21         56.07         7.51 o                         
 -12   4   7          0.62          5.36         3.27 o                         
 -11   4   7         11.40         13.54         3.50 o                         
 -10   4   7        303.85        279.68        15.74 o                         
  -9   4   7        266.44        267.72        13.31 o                         
  -8   4   7        447.26        454.72        17.66 o                         
  -7   4   7        146.53        179.50         8.25 o                         
  -6   4   7        234.69        251.61        12.11 o                         
  -5   4   7       1401.83       1422.64        47.55 o                         
  -4   4   7         64.57         80.22         5.33 o                         
  -3   4   7         12.93          9.41         1.76 o                         
  -2   4   7        325.91        277.41         7.57 o                         
  -1   4   7         24.93         24.94         1.96 o                         
   0   4   7         21.80         25.33         2.55 o                         
   1   4   7         72.32         84.20         4.49 o                         
   2   4   7        305.80        281.62         8.76 o                         
   3   4   7          9.18         10.21         1.89 o                         
   4   4   7        171.04        161.86         5.39 o                         
   5   4   7        160.79        140.67         4.88 o                         
   6   4   7         31.37         37.23         3.19 o                         
   7   4   7         19.71         20.26         1.97 o                         
   8   4   7        331.19        308.62        10.36 o                         
   9   4   7          7.73         10.50         2.20 o                         
  10   4   7        167.09        169.73        11.35 o                         
  11   4   7         32.50         32.81         4.30 o                         
  12   4   7          2.21          5.35         2.89 o                         
  13   4   7          4.44         24.22        14.53 o                         
 -11   5   7          1.98          2.23         3.82 o                         
 -10   5   7         43.41         52.64         6.21 o                         
  -9   5   7         14.68         16.73         4.43 o                         
  -8   5   7         27.03         21.39         3.42 o                         
  -7   5   7        360.89        332.04        13.71 o                         
  -6   5   7        164.20        172.88         7.96 o                         
  -5   5   7          0.60          5.39         1.97 o                         
  -4   5   7         30.72         27.89         3.08 o                         
  -3   5   7        119.14        108.35         6.09 o                         
  -2   5   7          0.56          2.45         1.08 o                         
  -1   5   7        296.76        260.25         8.51 o                         
   0   5   7          0.08          2.59         1.93 o                         
   1   5   7        245.02        208.83         7.87 o                         
   2   5   7         75.35         74.40         4.46 o                         
   3   5   7          0.87          1.97         2.02 o                         
   4   5   7          0.39          4.41         1.99 o                         
   5   5   7        188.00        179.65         7.43 o                         
   6   5   7          1.63          4.80         2.34 o                         
   7   5   7          1.51          1.87         2.24 o                         
   8   5   7         45.74         39.86         3.98 o                         
   9   5   7         65.48         57.04         4.75 o                         
  10   5   7        227.71        247.23        30.62 o                         
  11   5   7         41.39         50.83         6.29 o                         
  -9   6   7          0.16          0.13         4.11 o                         
  -8   6   7         41.07         42.63         6.15 o                         
  -7   6   7        196.03        202.76        13.19 o                         
  -6   6   7        545.16        496.32        23.17 o                         
  -5   6   7         20.54         21.19         3.49 o                         
  -4   6   7        340.39        329.73        11.93 o                         
  -3   6   7         29.26         35.12         3.68 o                         
  -2   6   7          0.83          3.23         2.14 o                         
  -1   6   7          9.99         11.94         2.82 o                         
   0   6   7        108.15         96.77         6.96 o                         
   1   6   7         35.21         37.93         3.68 o                         
   2   6   7         11.48         18.65         4.71 o                         
   3   6   7        110.13        121.44         7.06 o                         
   4   6   7          4.40          9.62         2.93 o                         
   5   6   7         72.20         59.28         4.71 o                         
   6   6   7         47.51         48.89         4.72 o                         
   7   6   7         80.88         84.66         6.35 o                         
   8   6   7          8.51         11.81         4.05 o                         
  -3   7   7         27.42         15.67        11.02 o                         
  -2   7   7          3.24         -1.06         4.24 o                         
  -1   7   7         10.06         10.07         5.06 o                         
   0   7   7          3.69          6.36         4.64 o                         
   1   7   7        249.61        270.44        20.55 o                         
   2   7   7         33.26         16.61         9.90 o                         
 -16   0   8         12.14         14.04         5.26 o                         
 -15   0   8         11.85         21.64         5.52 o                         
 -14   0   8         20.33         14.23         4.60 o                         
 -13   0   8         45.87         60.62         7.66 o                         
 -12   0   8          0.00          5.60         3.68 o                         
 -11   0   8       3921.03       3541.06       181.54 o                         
 -10   0   8        182.08        189.49        12.55 o                         
  -9   0   8       1481.10       1456.54        76.09 o                         
  -8   0   8        310.18        288.09        11.47 o                         
  -7   0   8         39.09         43.09         2.30 o                         
  -6   0   8          0.64          6.08         0.85 o                         
  -5   0   8       3064.04       3255.67        87.71 o                         
  -4   0   8       1812.82       1931.10        56.79 o                         
  -3   0   8         10.01          8.86         0.81 o                         
  -2   0   8       7225.98       7019.72       223.55 o                         
  -1   0   8        381.50        472.46        15.68 o                         
   0   0   8       1724.15       1785.56        57.34 o                         
   1   0   8         62.58         69.60         3.00 o                         
   2   0   8        506.30        526.79        16.95 o                         
   3   0   8          1.19          2.98         0.70 o                         
   4   0   8       2315.36       2533.44        74.19 o                         
   5   0   8       1406.85       1639.64        52.87 o                         
   6   0   8        574.22        611.23        26.52 o                         
   7   0   8         45.59         33.80         3.20 o                         
   8   0   8        275.09        259.08        12.51 o                         
   9   0   8         92.43         52.77         4.19 o                         
  10   0   8        266.90        227.35        11.67 o                         
  11   0   8         41.91         47.08         5.30 o                         
  12   0   8         60.82         68.88         7.30 o                         
  13   0   8          0.11          6.12         4.45 o                         
  14   0   8        148.07        147.55        12.52 o                         
  15   0   8        180.63        204.56        19.48 o                         
 -16   1   8         46.18         56.79         7.09 o                         
 -15   1   8         63.64         67.11         6.44 o                         
 -14   1   8         19.33         30.70         4.47 o                         
 -13   1   8         39.55         47.59         4.85 o                         
 -12   1   8         44.02         33.40         3.44 o                         
 -11   1   8        346.96        309.69        10.51 o                         
 -10   1   8       1134.75       1069.75        32.46 o                         
  -9   1   8        435.27        390.40        16.47 o                         
  -8   1   8         26.12         23.79         2.11 o                         
  -7   1   8        260.99        266.20         7.74 o                         
  -6   1   8        488.30        482.82        13.06 o                         
  -5   1   8        221.72        227.59         5.74 o                         
  -4   1   8        193.81        206.47         4.80 o                         
  -3   1   8        416.35        429.36         8.96 o                         
  -2   1   8        125.64        137.12         3.18 o                         
  -1   1   8       2949.70       3007.62        61.79 o                         
   0   1   8       1826.57       1764.21        38.09 o                         
   1   1   8         45.95         53.13         1.61 o                         
   2   1   8        237.02        263.51         5.69 o                         
   3   1   8        146.29        152.56         3.58 o                         
   4   1   8        693.16        764.50        18.74 o                         
   5   1   8        164.55        177.10         5.24 o                         
   6   1   8        143.73        147.60         5.38 o                         
   7   1   8         65.54         70.98         3.31 o                         
   8   1   8        229.17        242.05         8.47 o                         
   9   1   8        510.42        386.78        12.92 o                         
  10   1   8          7.61          8.08         1.65 o                         
  11   1   8         66.50         61.19         3.79 o                         
  12   1   8         55.99         73.09         4.40 o                         
  13   1   8         54.16         59.79         4.21 o                         
  14   1   8         13.21         19.77         2.81 o                         
  15   1   8          4.60          5.32         3.21 o                         
 -15   2   8          4.84         23.95         6.71 o                         
 -14   2   8        123.06        112.95         7.00 o                         
 -13   2   8          0.70         -0.81         3.08 o                         
 -12   2   8        108.47         91.34         4.73 o                         
 -11   2   8        139.50        129.05         8.07 o                         
 -10   2   8        522.48        486.26        17.28 o                         
  -9   2   8         31.33         39.08         2.68 o                         
  -8   2   8         50.53         56.81         2.90 o                         
  -7   2   8        338.63        343.34        11.36 o                         
  -6   2   8        544.62        566.25        18.21 o                         
  -5   2   8        123.22        140.56         5.58 o                         
  -4   2   8       1569.73       1617.93        58.02 o                         
  -3   2   8        241.42        278.34         7.62 o                         
  -2   2   8       1204.99       1360.90        29.83 o                         
  -1   2   8        513.65        502.87        11.00 o                         
   0   2   8        194.93        169.24         4.44 o                         
   1   2   8        432.04        469.76        11.35 o                         
   2   2   8         31.19         38.30         2.09 o                         
   3   2   8         48.32         45.67         2.11 o                         
   4   2   8         73.62         87.20         3.00 o                         
   5   2   8        125.12        128.79         4.59 o                         
   6   2   8         40.09         34.31         2.68 o                         
   7   2   8         61.75         71.39         3.52 o                         
   8   2   8        292.54        255.81         9.05 o                         
   9   2   8         36.64         23.12         2.52 o                         
  10   2   8        414.36        359.58        12.36 o                         
  11   2   8        111.06        114.42         5.31 o                         
  12   2   8         20.84         28.40         2.71 o                         
  13   2   8          0.28          4.93         2.12 o                         
  14   2   8        258.44        247.77        12.58 o                         
  15   2   8         31.12         38.09         8.04 o                         
 -14   3   8        176.04        186.46        14.56 o                         
 -13   3   8         16.91         17.22         3.61 o                         
 -12   3   8         42.92         49.28         4.92 o                         
 -11   3   8         11.45         19.40         2.76 o                         
 -10   3   8         10.21          5.72         1.28 o                         
  -9   3   8         59.84         61.28         5.25 o                         
  -8   3   8         32.43         48.39         3.78 o                         
  -7   3   8        159.06        214.13        14.26 o                         
  -6   3   8         28.38         31.73         2.56 o                         
  -5   3   8         59.20         66.11         4.23 o                         
  -4   3   8        385.91        361.18        12.27 o                         
  -3   3   8        600.18        682.13        17.27 o                         
  -2   3   8       1257.88       1376.98        31.93 o                         
  -1   3   8        177.26        160.59         5.26 o                         
   0   3   8          0.14          0.82         1.03 o                         
   1   3   8         14.86         14.42         1.80 o                         
   2   3   8         89.19         89.68         3.82 o                         
   3   3   8        531.25        494.42        12.99 o                         
   4   3   8         15.19         15.52         1.68 o                         
   5   3   8        177.10        166.03         6.74 o                         
   6   3   8        573.86        549.19        16.23 o                         
   7   3   8          6.01          5.65         1.32 o                         
   8   3   8        123.69        122.07         5.39 o                         
   9   3   8         21.74         37.27         3.19 o                         
  10   3   8         33.34         43.23         3.27 o                         
  11   3   8          4.69          5.40         1.75 o                         
  12   3   8         86.24        104.17         7.34 o                         
  13   3   8          1.20          5.41         2.98 o                         
  14   3   8        517.82        521.47        29.45 o                         
 -13   4   8         30.53         27.99         6.50 o                         
 -12   4   8        182.53        183.33        10.26 o                         
 -11   4   8          3.16          4.22         4.04 o                         
 -10   4   8          4.48          1.66         3.12 o                         
  -9   4   8        469.81        483.11        20.82 o                         
  -8   4   8          0.66          4.78         1.98 o                         
  -7   4   8         56.59         73.05         5.09 o                         
  -6   4   8        337.72        375.59        14.38 o                         
  -5   4   8       1404.24       1440.31        48.01 o                         
  -4   4   8         49.39         57.74         3.92 o                         
  -3   4   8         10.29         13.38         1.95 o                         
  -2   4   8        872.80        844.51        20.27 o                         
  -1   4   8         16.73         22.24         1.89 o                         
   0   4   8        796.50        814.06        25.61 o                         
   1   4   8        234.36        192.37         7.09 o                         
   2   4   8         88.48         88.78         4.78 o                         
   3   4   8        447.23        433.43        11.90 o                         
   4   4   8          0.92          4.28         1.55 o                         
   5   4   8          0.79          3.51         1.36 o                         
   6   4   8        269.23        242.76         7.46 o                         
   7   4   8        247.80        229.17         9.98 o                         
   8   4   8          9.36          7.77         2.16 o                         
   9   4   8        159.10        161.58         7.38 o                         
  10   4   8         52.38         53.80         4.22 o                         
  11   4   8          3.63          3.76         2.47 o                         
  12   4   8          6.83         20.75         4.06 o                         
 -11   5   8         23.27         20.13         4.66 o                         
 -10   5   8         74.96         98.05         8.53 o                         
  -9   5   8         13.27         16.30         3.76 o                         
  -8   5   8         74.42         74.87         5.78 o                         
  -7   5   8         52.86         52.22         5.30 o                         
  -6   5   8         91.67        116.38         6.58 o                         
  -5   5   8        451.95        460.60        14.97 o                         
  -4   5   8         11.60         14.49         2.48 o                         
  -3   5   8         17.20         19.53         3.33 o                         
  -2   5   8         51.19         40.69         2.53 o                         
  -1   5   8       1152.43       1043.65        28.35 o                         
   0   5   8       1645.31       1425.69        40.65 o                         
   1   5   8         23.96         25.93         3.25 o                         
   2   5   8         38.12         41.22         3.63 o                         
   3   5   8         73.21         69.13         4.03 o                         
   4   5   8         39.08         43.99         3.95 o                         
   5   5   8          2.98          7.71         3.29 o                         
   6   5   8          0.20          0.30         1.94 o                         
   7   5   8         16.58         13.78         2.88 o                         
   8   5   8          2.17          6.33         2.44 o                         
   9   5   8         46.77         51.72         4.47 o                         
  10   5   8          0.16          5.06         3.19 o                         
  11   5   8         23.50         17.09         4.83 o                         
  -9   6   8         30.21         15.02         5.35 o                         
  -8   6   8         15.72         10.13         4.10 o                         
  -7   6   8          2.63          0.56         3.74 o                         
  -6   6   8        355.46        363.42        14.06 o                         
  -5   6   8          0.03          3.95         2.73 o                         
  -4   6   8          8.91         11.05         2.72 o                         
  -3   6   8         31.66         38.01         3.75 o                         
  -2   6   8         28.33         26.25         3.40 o                         
  -1   6   8         37.03         45.73         4.41 o                         
   0   6   8        219.85        193.46         8.30 o                         
   1   6   8         20.51         22.65         3.06 o                         
   2   6   8         31.88         32.71         3.77 o                         
   3   6   8         38.10         38.75         5.05 o                         
   4   6   8          1.03          9.98         3.22 o                         
   5   6   8         33.47         31.11         3.48 o                         
   6   6   8         12.88         12.58         3.00 o                         
   7   6   8          3.83          3.61         2.82 o                         
   8   6   8        110.28        118.96         8.93 o                         
  -3   7   8         62.53         65.10        17.88 o                         
  -2   7   8          3.65         -3.27         4.33 o                         
  -1   7   8          5.34         -1.47         4.36 o                         
   0   7   8         27.91         25.46         5.59 o                         
   1   7   8         88.60         91.88         9.74 o                         
   2   7   8        226.48        273.47        24.13 o                         
 -16   1   9         42.78         39.14         5.12 o                         
 -15   1   9         21.24         25.47         3.90 o                         
 -14   1   9         12.11         12.19         3.02 o                         
 -13   1   9         67.05         73.47         5.18 o                         
 -12   1   9         79.92         73.63         4.57 o                         
 -11   1   9        451.99        444.97        13.95 o                         
 -10   1   9        399.65        373.62        13.43 o                         
  -9   1   9        290.97        258.70         8.28 o                         
  -8   1   9        235.83        215.74         6.94 o                         
  -7   1   9        348.92        318.18         8.54 o                         
  -6   1   9          6.14          4.06         0.91 o                         
  -5   1   9         47.80         55.85         1.92 o                         
  -4   1   9        241.59        254.72         5.76 o                         
  -3   1   9        676.38        718.50        14.65 o                         
  -2   1   9        300.27        322.70         6.63 o                         
  -1   1   9        238.36        214.37         4.88 o                         
   0   1   9        252.51        247.56         5.29 o                         
   1   1   9       1981.88       1961.01        42.34 o                         
   2   1   9          3.02          3.14         0.63 o                         
   3   1   9          4.29          1.97         0.59 o                         
   4   1   9         48.36         51.58         1.86 o                         
   5   1   9          6.24         12.44         1.21 o                         
   6   1   9         40.74         44.98         2.50 o                         
   7   1   9         19.19         24.88         2.45 o                         
   8   1   9        778.51        696.79        21.74 o                         
   9   1   9         98.50         77.33         3.77 o                         
  10   1   9          0.23          3.64         1.40 o                         
  11   1   9          0.28          5.43         2.21 o                         
  12   1   9          3.74          7.18         1.88 o                         
  13   1   9         60.12         79.26         5.60 o                         
  14   1   9          2.25          0.46         2.16 o                         
  15   1   9          0.92          0.61         2.54 o                         
 -15   2   9          3.46          4.88         3.56 o                         
 -14   2   9          0.74          3.56         2.37 o                         
 -13   2   9          1.60          4.43         3.05 o                         
 -12   2   9         22.39         31.23         2.99 o                         
 -11   2   9          0.05          2.95         2.66 o                         
 -10   2   9         86.09         80.41         4.90 o                         
  -9   2   9          2.72          1.81         1.33 o                         
  -8   2   9         61.61         66.71         3.48 o                         
  -7   2   9          0.13         -0.97         0.97 o                         
  -6   2   9        316.93        361.52        13.00 o                         
  -5   2   9         25.98         36.67         2.25 o                         
  -4   2   9        333.49        380.54        11.35 o                         
  -3   2   9        112.28        138.01         3.90 o                         
  -2   2   9        313.98        340.69         8.43 o                         
  -1   2   9        819.43        954.06        22.20 o                         
   0   2   9       2446.83       2512.65        57.10 o                         
   1   2   9          2.15          3.07         0.78 o                         
   2   2   9        160.04        178.46         5.81 o                         
   3   2   9       1201.69       1157.91        30.06 o                         
   4   2   9         99.10         89.00         3.05 o                         
   5   2   9        243.83        234.39         8.25 o                         
   6   2   9         30.17         23.94         2.17 o                         
   7   2   9         24.27         26.64         2.27 o                         
   8   2   9        438.31        460.17        15.01 o                         
   9   2   9         96.61         70.27         3.84 o                         
  10   2   9         50.45         59.74         3.91 o                         
  11   2   9          7.57         11.41         1.92 o                         
  12   2   9          0.00          3.25         1.74 o                         
  13   2   9          6.18          6.14         2.34 o                         
  14   2   9        294.72        294.24        11.73 o                         
 -14   3   9        146.40        170.77         9.68 o                         
 -13   3   9          7.92          9.99         3.17 o                         
 -12   3   9         28.59         34.42         4.38 o                         
 -11   3   9         20.56         22.37         3.52 o                         
 -10   3   9         21.48         20.42         1.94 o                         
  -9   3   9          0.59          5.38         2.40 o                         
  -8   3   9        381.66        385.42        12.57 o                         
  -7   3   9        122.34        138.49         6.34 o                         
  -6   3   9        476.35        469.47        15.16 o                         
  -5   3   9        163.17        163.19         6.41 o                         
  -4   3   9          2.95          2.77         0.81 o                         
  -3   3   9        244.16        246.67         7.00 o                         
  -2   3   9        375.00        400.18        10.12 o                         
  -1   3   9        145.43        131.38         4.26 o                         
   0   3   9          4.08         11.05         1.46 o                         
   1   3   9          5.07          3.83         1.31 o                         
   2   3   9          0.04          0.42         0.99 o                         
   3   3   9        713.17        677.95        17.31 o                         
   4   3   9        483.02        469.04        12.31 o                         
   5   3   9         50.06         57.58         4.98 o                         
   6   3   9       1317.06       1204.90        40.35 o                         
   7   3   9         12.50         11.97         1.86 o                         
   8   3   9          0.17         -0.60         1.15 o                         
   9   3   9         22.23         19.19         2.35 o                         
  10   3   9          3.94          3.96         1.98 o                         
  11   3   9         76.94         89.71         4.96 o                         
  12   3   9          1.30          4.13         3.07 o                         
  13   3   9         11.98         20.17         4.17 o                         
  14   3   9        282.31        266.38        13.29 o                         
 -13   4   9         52.72         61.32        12.17 o                         
 -12   4   9          1.33          1.51         3.37 o                         
 -11   4   9         19.06         25.16         4.19 o                         
 -10   4   9          3.00          4.23         2.79 o                         
  -9   4   9         15.49         24.86         3.32 o                         
  -8   4   9        113.46        110.24         7.05 o                         
  -7   4   9         51.97         44.52         4.05 o                         
  -6   4   9        103.44        125.49         7.71 o                         
  -5   4   9        217.81        215.66        10.45 o                         
  -4   4   9         79.02         83.40         4.95 o                         
  -3   4   9        507.70        503.81        12.61 o                         
  -2   4   9         38.06         45.71         2.75 o                         
  -1   4   9          2.47          2.28         1.29 o                         
   0   4   9         34.91         27.38         2.53 o                         
   1   4   9        270.41        249.39         8.59 o                         
   2   4   9          1.88          4.10         1.39 o                         
   3   4   9        361.07        341.89        10.46 o                         
   4   4   9         64.28         76.74         6.35 o                         
   5   4   9         16.34         18.67         1.89 o                         
   6   4   9          2.70          5.28         1.32 o                         
   7   4   9        258.60        265.20        10.79 o                         
   8   4   9         13.75         20.19         2.31 o                         
   9   4   9          8.41          7.39         2.73 o                         
  10   4   9         10.68         11.72         2.40 o                         
  11   4   9         87.06         98.80         6.13 o                         
  12   4   9        260.36        251.33        13.65 o                         
 -11   5   9         13.32         12.69         4.70 o                         
 -10   5   9         69.69         80.16         9.56 o                         
  -9   5   9        162.68        185.66        10.04 o                         
  -8   5   9        274.02        274.03        11.04 o                         
  -7   5   9         40.86         53.90         4.73 o                         
  -6   5   9         50.78         61.48         5.53 o                         
  -5   5   9        157.80        163.44         7.57 o                         
  -4   5   9         38.35         50.88         4.42 o                         
  -3   5   9         66.69         69.45         4.61 o                         
  -2   5   9         63.95         59.33         3.71 o                         
  -1   5   9        651.78        578.08        16.70 o                         
   0   5   9        212.98        177.00         7.04 o                         
   1   5   9        285.65        269.91        10.14 o                         
   2   5   9         11.69         17.87         3.22 o                         
   3   5   9         40.43         40.15         3.15 o                         
   4   5   9          0.01          5.54         1.58 o                         
   5   5   9        584.69        561.82        19.78 o                         
   6   5   9          0.10          1.24         1.95 o                         
   7   5   9          9.26         11.21         2.82 o                         
   8   5   9         47.63         52.18         4.47 o                         
   9   5   9          7.35          6.39         3.80 o                         
  10   5   9          0.10         -3.03         4.09 o                         
  -8   6   9         32.49         25.20         4.83 o                         
  -7   6   9          4.64          0.35         3.40 o                         
  -6   6   9          0.19         -1.74         2.47 o                         
  -5   6   9        141.86        157.79         7.83 o                         
  -4   6   9         57.14         62.04         5.55 o                         
  -3   6   9          7.44          8.88         2.31 o                         
  -2   6   9         55.90         65.67         5.13 o                         
  -1   6   9          2.46          6.20         2.50 o                         
   0   6   9         58.01         67.18         4.42 o                         
   1   6   9         11.70         14.07         2.37 o                         
   2   6   9         55.08         65.95         5.08 o                         
   3   6   9         44.76         49.27         4.30 o                         
   4   6   9        364.40        338.62        13.25 o                         
   5   6   9         71.98         83.23        10.96 o                         
   6   6   9          7.23         16.00         3.18 o                         
   7   6   9         43.10         49.45         4.89 o                         
  -2   7   9         24.46         17.43        11.41 o                         
  -1   7   9          8.01          1.84         5.29 o                         
   0   7   9         44.75         44.98         7.65 o                         
   1   7   9          1.46          5.38         4.66 o                         
 -16   0  10         54.32         52.32         7.13 o                         
 -15   0  10         36.00         45.65         7.32 o                         
 -14   0  10         33.43         45.27         7.06 o                         
 -13   0  10        147.08        127.48        10.59 o                         
 -12   0  10         45.15         40.88         9.90 o                         
 -11   0  10       1218.88       1148.14        61.41 o                         
 -10   0  10          2.24          2.03         2.87 o                         
  -9   0  10         36.81         34.26         5.75 o                         
  -8   0  10          9.73          8.93         1.61 o                         
  -7   0  10          9.24          5.25         0.84 o                         
  -6   0  10          5.00         20.75         1.53 o                         
  -5   0  10       4169.64       4597.59       164.46 o                         
  -4   0  10        699.61        704.56        21.30 o                         
  -3   0  10        635.78        642.75        20.20 o                         
  -2   0  10        789.54        760.17        20.98 o                         
  -1   0  10      24507.29      24776.18      1276.60 o                         
   0   0  10       1018.66       1040.39        30.64 o                         
   1   0  10       1252.10       1253.00        47.97 o                         
   2   0  10          0.34          1.47         0.76 o                         
   3   0  10        809.17        822.26        24.44 o                         
   4   0  10         11.39         11.99         1.31 o                         
   5   0  10       1504.43       1517.37        57.18 o                         
   6   0  10        742.97        793.98        34.20 o                         
   7   0  10        661.80        596.50        26.64 o                         
   8   0  10       1085.44        965.92        41.75 o                         
   9   0  10        976.98        861.83        37.63 o                         
  10   0  10        234.20        217.69        11.37 o                         
  11   0  10         53.93         73.22         5.73 o                         
  12   0  10         34.66         29.83         5.68 o                         
  13   0  10        219.99        247.37        13.27 o                         
  14   0  10        267.58        285.79        19.02 o                         
  15   0  10          8.74          4.15         8.14 o                         
 -16   1  10         64.69         66.56         5.99 o                         
 -15   1  10         67.03         76.67         6.65 o                         
 -14   1  10         16.46         23.43         3.42 o                         
 -13   1  10          0.36          6.90         2.32 o                         
 -12   1  10         23.62         24.92         2.36 o                         
 -11   1  10         85.48         84.53         4.31 o                         
 -10   1  10       1709.73       1533.66        42.63 o                         
  -9   1  10         23.35         24.50         2.02 o                         
  -8   1  10          2.05          6.61         1.26 o                         
  -7   1  10        233.48        226.82         6.72 o                         
  -6   1  10       2296.22       2332.94        48.36 o                         
  -5   1  10        111.91        111.95         3.22 o                         
  -4   1  10         84.51         90.51         2.45 o                         
  -3   1  10          9.33          5.56         0.60 o                         
  -2   1  10        609.34        602.95        12.39 o                         
  -1   1  10        804.08        811.14        17.90 o                         
   0   1  10         39.46         47.63         1.48 o                         
   1   1  10         10.32          8.66         0.60 o                         
   2   1  10        134.31        132.63         3.31 o                         
   3   1  10        316.91        329.63         8.04 o                         
   4   1  10        188.40        211.98         6.12 o                         
   5   1  10         87.39         80.81         3.08 o                         
   6   1  10        373.32        367.53        11.94 o                         
   7   1  10          0.24          2.07         1.14 o                         
   8   1  10       2274.93       2118.44        63.00 o                         
   9   1  10        641.07        597.01        19.01 o                         
  10   1  10         48.82         33.78         3.36 o                         
  11   1  10         30.69         35.06         3.35 o                         
  12   1  10          2.15          6.61         1.78 o                         
  13   1  10          0.02          4.78         2.17 o                         
  14   1  10         52.97         62.63         4.93 o                         
  15   1  10        220.80        203.57        11.19 o                         
 -15   2  10          1.65         -0.78         6.51 o                         
 -14   2  10         29.29         34.32         3.86 o                         
 -13   2  10          0.00          2.32         2.48 o                         
 -12   2  10         80.82         74.76         4.29 o                         
 -11   2  10         72.53         65.14         4.24 o                         
 -10   2  10          1.25          3.52         1.49 o                         
  -9   2  10         44.38         39.44         3.30 o                         
  -8   2  10          9.72          6.60         1.36 o                         
  -7   2  10        172.53        196.24         6.22 o                         
  -6   2  10        375.92        393.05        10.23 o                         
  -5   2  10        506.44        549.23        15.59 o                         
  -4   2  10        337.02        314.76         7.91 o                         
  -3   2  10       1064.23       1109.82        25.67 o                         
  -2   2  10       1461.76       1568.54        38.01 o                         
  -1   2  10       3462.06       3529.85        95.59 o                         
   0   2  10        526.82        531.72        12.75 o                         
   1   2  10        663.84        669.01        15.90 o                         
   2   2  10        106.42         91.67         3.27 o                         
   3   2  10         57.67         61.19         2.44 o                         
   4   2  10         26.53         38.27         2.09 o                         
   5   2  10       1270.26       1234.17        40.63 o                         
   6   2  10        136.65        130.23         5.23 o                         
   7   2  10        188.46        200.21         7.95 o                         
   8   2  10       2329.74       2095.02        62.35 o                         
   9   2  10         48.99         46.90         3.25 o                         
  10   2  10        159.99        153.81         7.24 o                         
  11   2  10          6.23          9.78         2.37 o                         
  12   2  10         36.27         43.95         3.60 o                         
  13   2  10         30.23         26.12         3.42 o                         
  14   2  10        455.65        433.54        17.36 o                         
 -14   3  10          5.19          8.34         4.33 o                         
 -13   3  10         26.24         29.90         4.16 o                         
 -12   3  10         30.44         36.02         4.33 o                         
 -11   3  10          3.53          3.94         2.50 o                         
 -10   3  10         34.59         32.67         2.88 o                         
  -9   3  10         41.14         52.73         2.91 o                         
  -8   3  10        861.10        901.49        27.74 o                         
  -7   3  10       1089.94       1087.91        33.00 o                         
  -6   3  10         25.60         44.31         3.12 o                         
  -5   3  10          3.19          2.32         0.95 o                         
  -4   3  10         53.71         59.30         2.69 o                         
  -3   3  10        139.54        183.65         5.23 o                         
  -2   3  10         54.59         52.40         2.54 o                         
  -1   3  10          0.33          0.68         1.19 o                         
   0   3  10         37.41         32.92         2.72 o                         
   1   3  10          8.59         12.44         1.98 o                         
   2   3  10         48.12         51.93         4.05 o                         
   3   3  10        159.20        165.93         6.52 o                         
   4   3  10        739.83        732.20        21.36 o                         
   5   3  10        273.26        265.25         9.60 o                         
   6   3  10        640.09        615.08        19.90 o                         
   7   3  10          0.42          1.80         1.26 o                         
   8   3  10         66.25         73.58         4.27 o                         
   9   3  10        216.90        215.08        11.76 o                         
  10   3  10        184.94        196.98        10.91 o                         
  11   3  10        119.82        121.74         6.67 o                         
  12   3  10          2.17          3.96         2.26 o                         
  13   3  10         79.24         91.94         7.12 o                         
 -13   4  10          3.74          7.72         5.30 o                         
 -12   4  10          1.12          0.96         4.19 o                         
 -11   4  10        197.14        186.92        10.64 o                         
 -10   4  10        190.81        188.88        10.51 o                         
  -9   4  10        241.53        250.25        10.45 o                         
  -8   4  10        131.47        129.64         6.82 o                         
  -7   4  10         45.83         43.42         3.71 o                         
  -6   4  10         83.90         82.30         4.97 o                         
  -5   4  10        108.51        119.32         6.62 o                         
  -4   4  10          0.22         -0.86         1.27 o                         
  -3   4  10          1.62          1.64         0.87 o                         
  -2   4  10         16.48         23.89         1.88 o                         
  -1   4  10          2.25          4.20         1.24 o                         
   0   4  10        268.39        241.01         8.36 o                         
   1   4  10         17.67         28.03         2.57 o                         
   2   4  10        354.45        303.27        10.10 o                         
   3   4  10          0.11          3.06         1.47 o                         
   4   4  10        221.07        219.77         8.13 o                         
   5   4  10          9.50          9.84         1.80 o                         
   6   4  10        127.09        119.75         6.35 o                         
   7   4  10        256.93        251.02         9.93 o                         
   8   4  10          6.71         12.84         2.11 o                         
   9   4  10         24.87         21.08         2.88 o                         
  10   4  10          2.74          4.70         2.15 o                         
  11   4  10        201.52        213.67         9.75 o                         
  12   4  10        136.20        136.45         8.32 o                         
 -11   5  10         70.20         83.32         7.07 o                         
 -10   5  10          0.66          1.43         3.94 o                         
  -9   5  10        370.54        420.41        17.36 o                         
  -8   5  10          1.08          1.94         2.15 o                         
  -7   5  10          1.85          2.31         2.24 o                         
  -6   5  10        274.59        276.27        11.30 o                         
  -5   5  10         61.88         61.34         4.89 o                         
  -4   5  10          0.21          4.00         1.96 o                         
  -3   5  10        167.32        161.57         6.31 o                         
  -2   5  10        158.55        147.18         5.50 o                         
  -1   5  10         36.50         40.86         3.93 o                         
   0   5  10          6.88          8.02         2.38 o                         
   1   5  10         38.20         33.97         3.46 o                         
   2   5  10        134.33        138.23         6.39 o                         
   3   5  10         86.68         87.86         4.63 o                         
   4   5  10         26.45         31.82         2.77 o                         
   5   5  10        312.98        277.77         9.27 o                         
   6   5  10         47.06         62.55         4.60 o                         
   7   5  10         34.83         42.02         5.31 o                         
   8   5  10        171.40        161.94         9.44 o                         
   9   5  10        192.54        205.61        10.75 o                         
  10   5  10         10.51         10.70         3.02 o                         
  -8   6  10          4.66          6.00         4.20 o                         
  -7   6  10         32.80         27.62         3.88 o                         
  -6   6  10         25.62         27.64         4.13 o                         
  -5   6  10          2.11         -0.07         2.20 o                         
  -4   6  10        163.63        176.53         7.66 o                         
  -3   6  10          0.01          0.63         2.41 o                         
  -2   6  10         49.45         51.51         5.10 o                         
  -1   6  10          1.51         -2.03         2.03 o                         
   0   6  10         76.08         71.02         4.65 o                         
   1   6  10          3.37          1.49         2.27 o                         
   2   6  10        139.55        147.36         8.26 o                         
   3   6  10          1.58          5.00         2.52 o                         
   4   6  10        123.08        123.56         7.02 o                         
   5   6  10        519.45        477.40        18.43 o                         
   6   6  10         21.70         31.16         4.28 o                         
   7   6  10          2.65          2.36         2.90 o                         
  -1   7  10          5.50         -2.65         4.50 o                         
   0   7  10         71.48         68.12         7.92 o                         
 -16   1  11         40.74         44.32         4.59 o                         
 -15   1  11         43.44         45.55         6.58 o                         
 -14   1  11         23.84         25.36         3.62 o                         
 -13   1  11         13.49         14.05         2.77 o                         
 -12   1  11        295.58        280.33        10.10 o                         
 -11   1  11        408.31        375.35        11.62 o                         
 -10   1  11         31.29         39.04         3.89 o                         
  -9   1  11        220.75        215.81         7.16 o                         
  -8   1  11         39.83         52.29         2.64 o                         
  -7   1  11          2.56          2.77         1.00 o                         
  -6   1  11         37.89         48.40         1.85 o                         
  -5   1  11         55.59         68.60         2.31 o                         
  -4   1  11          4.24          3.01         0.60 o                         
  -3   1  11          0.17          1.39         0.50 o                         
  -2   1  11       1633.85       1689.71        35.22 o                         
  -1   1  11       1386.94       1490.10        31.02 o                         
   0   1  11        129.08        128.40         3.76 o                         
   1   1  11          8.96         13.80         1.23 o                         
   2   1  11         65.83         71.51         2.22 o                         
   3   1  11        388.63        416.31        11.14 o                         
   4   1  11        251.90        239.81         7.36 o                         
   5   1  11       1168.18       1219.89        33.67 o                         
   6   1  11        133.02        125.52         4.85 o                         
   7   1  11        458.27        436.36        15.35 o                         
   8   1  11        359.82        323.27        10.95 o                         
   9   1  11        139.19        127.26         5.36 o                         
  10   1  11          8.03         15.45         1.98 o                         
  11   1  11          7.42          5.81         1.69 o                         
  12   1  11         58.85         71.04         4.35 o                         
  13   1  11        300.45        312.47        11.56 o                         
  14   1  11        165.10        165.88         8.29 o                         
  15   1  11         18.78         14.61         6.87 o                         
 -15   2  11          4.33          4.67         5.90 o                         
 -14   2  11          7.53         11.15         2.82 o                         
 -13   2  11          6.70          9.51         2.05 o                         
 -12   2  11          0.96          1.62         1.81 o                         
 -11   2  11         17.17         14.78         2.27 o                         
 -10   2  11        256.17        222.85         9.15 o                         
  -9   2  11        240.19        234.57         9.35 o                         
  -8   2  11        258.31        218.79         7.86 o                         
  -7   2  11        381.84        397.63        10.96 o                         
  -6   2  11         47.66         51.46         2.09 o                         
  -5   2  11        221.73        262.67         9.08 o                         
  -4   2  11        166.39        169.10         4.65 o                         
  -3   2  11        836.19        859.32        21.21 o                         
  -2   2  11       3347.79       3312.98        83.98 o                         
  -1   2  11          1.81          0.31         0.76 o                         
   0   2  11        512.85        492.47        12.45 o                         
   1   2  11         60.57         60.44         2.65 o                         
   2   2  11          1.65          1.05         0.98 o                         
   3   2  11         33.45         39.62         2.09 o                         
   4   2  11        528.45        486.33        14.25 o                         
   5   2  11          5.71          6.76         1.31 o                         
   6   2  11         81.51         92.06         4.80 o                         
   7   2  11        361.15        314.50        10.77 o                         
   8   2  11          1.66          5.66         1.56 o                         
   9   2  11        158.30        148.72         6.09 o                         
  10   2  11         29.96         30.53         2.77 o                         
  11   2  11         51.39         58.19         3.76 o                         
  12   2  11          0.07          3.88         1.80 o                         
  13   2  11         58.96         76.71         5.78 o                         
  14   2  11         16.14         16.96         3.57 o                         
 -14   3  11         86.75         86.54         6.77 o                         
 -13   3  11         11.20         15.29         3.33 o                         
 -12   3  11          1.72          4.11         2.52 o                         
 -11   3  11          2.56          1.90         2.14 o                         
 -10   3  11        145.87        138.92         6.71 o                         
  -9   3  11        812.78        777.95        24.36 o                         
  -8   3  11         90.27        111.32         5.00 o                         
  -7   3  11         57.85         82.19         3.45 o                         
  -6   3  11        226.55        236.47         6.41 o                         
  -5   3  11        164.02        166.44         5.38 o                         
  -4   3  11        722.25        794.70        20.35 o                         
  -3   3  11         72.19        101.70         3.88 o                         
  -2   3  11         72.93         60.75         2.80 o                         
  -1   3  11        281.27        331.06         9.66 o                         
   0   3  11         15.22         15.17         1.83 o                         
   1   3  11         34.16         41.35         2.87 o                         
   2   3  11        332.13        321.91        11.03 o                         
   3   3  11          4.67          4.14         1.42 o                         
   4   3  11       2081.39       1968.33        54.28 o                         
   5   3  11         64.03         65.34         3.62 o                         
   6   3  11         42.21         51.57         3.52 o                         
   7   3  11        111.05         99.09         4.86 o                         
   8   3  11         92.41         90.55         4.76 o                         
   9   3  11        344.53        359.70        13.95 o                         
  10   3  11          0.06          1.82         1.68 o                         
  11   3  11          1.87          3.83         3.93 o                         
  12   3  11         29.63         28.36         3.65 o                         
  13   3  11        183.63        169.98         8.99 o                         
 -13   4  11         70.10         72.83         7.88 o                         
 -12   4  11          9.49         21.43         5.08 o                         
 -11   4  11          4.31          5.42         3.05 o                         
 -10   4  11         83.25         89.24         6.96 o                         
  -9   4  11          1.15          2.30         2.56 o                         
  -8   4  11        123.31        120.64         6.18 o                         
  -7   4  11         13.19         10.32         2.42 o                         
  -6   4  11         87.52        104.24         5.95 o                         
  -5   4  11        118.49        122.02         5.62 o                         
  -4   4  11         97.13         85.89         5.42 o                         
  -3   4  11        179.90        174.10         5.29 o                         
  -2   4  11          0.26          0.41         1.55 o                         
  -1   4  11         46.62         55.35         3.34 o                         
   0   4  11        373.52        344.21        11.18 o                         
   1   4  11        486.45        417.97        13.22 o                         
   2   4  11        173.02        162.08         6.71 o                         
   3   4  11         82.00         73.99         4.17 o                         
   4   4  11        247.67        268.94        21.15 o                         
   5   4  11         24.81         30.14         2.81 o                         
   6   4  11          9.66         16.12         2.76 o                         
   7   4  11          4.15          6.05         2.09 o                         
   8   4  11          0.19         -1.54         1.54 o                         
   9   4  11         39.55         54.95         4.24 o                         
  10   4  11         26.30         34.13         5.68 o                         
  11   4  11          0.03         -0.84         2.24 o                         
  12   4  11        316.69        333.12        23.57 o                         
 -11   5  11          0.71         -2.45         3.03 o                         
 -10   5  11          1.47          2.88         4.41 o                         
  -9   5  11          4.85          9.16         4.24 o                         
  -8   5  11         78.95         89.92         6.18 o                         
  -7   5  11          1.47          0.91         3.29 o                         
  -6   5  11          0.42          0.46         2.19 o                         
  -5   5  11        134.56        146.64         7.04 o                         
  -4   5  11          3.87          6.15         2.90 o                         
  -3   5  11          2.21          3.52         1.59 o                         
  -2   5  11         14.21         10.13         1.74 o                         
  -1   5  11          0.93          3.85         1.52 o                         
   0   5  11         72.72         74.20         4.75 o                         
   1   5  11        121.79        114.52         6.87 o                         
   2   5  11        148.72        155.52         9.56 o                         
   3   5  11         91.02        114.35        11.21 o                         
   4   5  11         22.82         25.94         2.83 o                         
   5   5  11         15.95         13.05         2.18 o                         
   6   5  11         20.70         23.11         2.92 o                         
   7   5  11         36.01         50.71         5.35 o                         
   8   5  11          2.06          4.51         2.25 o                         
   9   5  11          1.00          0.83         2.35 o                         
  10   5  11         16.80         14.42         3.19 o                         
  -8   6  11         57.83         60.66         9.13 o                         
  -7   6  11          0.70         -1.69         2.59 o                         
  -6   6  11        116.40        128.67         8.12 o                         
  -5   6  11          0.01          2.40         2.30 o                         
  -4   6  11          5.66         14.03         2.62 o                         
  -3   6  11         21.54         18.76         3.04 o                         
  -2   6  11          0.21         -2.49         2.70 o                         
  -1   6  11         34.49         38.27         3.92 o                         
   0   6  11          6.14          9.62         2.22 o                         
   1   6  11        129.42        116.21         6.04 o                         
   2   6  11        101.96         98.33         6.07 o                         
   3   6  11         58.90         68.21         5.13 o                         
   4   6  11          7.67          7.82         2.64 o                         
   5   6  11         11.49         11.70         2.93 o                         
   6   6  11        151.19        150.47         9.50 o                         
   7   6  11         12.15         10.44         3.28 o                         
 -16   0  12        453.61        438.69        23.09 o                         
 -15   0  12        491.10        461.68        24.08 o                         
 -14   0  12         41.96         53.41         6.62 o                         
 -13   0  12         13.42         21.79         5.78 o                         
 -12   0  12        268.93        279.62        15.39 o                         
 -11   0  12         48.69         57.07         6.07 o                         
 -10   0  12        557.40        525.42        24.61 o                         
  -9   0  12          2.09          3.71         0.91 o                         
  -8   0  12         17.45         20.97         1.73 o                         
  -7   0  12        559.42        557.31        18.93 o                         
  -6   0  12        657.16        621.30        20.77 o                         
  -5   0  12        409.39        431.79        14.62 o                         
  -4   0  12       1030.96       1098.58        36.47 o                         
  -3   0  12       2751.54       2703.37        79.04 o                         
  -2   0  12       2903.58       2948.23        79.74 o                         
  -1   0  12       1438.94       1425.38        41.98 o                         
   0   0  12       5480.99       5623.79       163.49 o                         
   1   0  12         50.22         38.36         2.54 o                         
   2   0  12        632.22        622.82        22.70 o                         
   3   0  12        869.24        896.24        32.80 o                         
   4   0  12        170.82        173.17         6.41 o                         
   5   0  12         28.93         43.88         3.33 o                         
   6   0  12        146.04        149.87         9.00 o                         
   7   0  12       1524.89       1454.07        61.68 o                         
   8   0  12        595.93        515.13        23.53 o                         
   9   0  12          2.92          5.30         2.02 o                         
  10   0  12         27.74         22.67         3.26 o                         
  11   0  12         47.95         52.57         8.25 o                         
  12   0  12        125.49        153.60        15.79 o                         
  13   0  12        586.56        606.89        28.27 o                         
  14   0  12        254.40        232.65        16.50 o                         
  15   0  12        873.05        871.48        73.14 o                         
 -16   1  12         13.28         16.63         4.31 o                         
 -15   1  12        151.62        163.74        11.61 o                         
 -14   1  12        179.95        173.50         7.98 o                         
 -13   1  12         89.44         98.10         6.26 o                         
 -12   1  12        405.33        392.82        13.44 o                         
 -11   1  12        160.34        173.70         9.92 o                         
 -10   1  12         41.33         33.48         2.55 o                         
  -9   1  12        249.48        231.08         7.23 o                         
  -8   1  12          1.46          1.64         0.91 o                         
  -7   1  12        177.66        175.84         4.61 o                         
  -6   1  12         43.62         39.17         1.77 o                         
  -5   1  12         27.05         22.67         1.27 o                         
  -4   1  12        458.77        449.46         9.87 o                         
  -3   1  12          9.34         11.88         1.07 o                         
  -2   1  12       1856.28       1917.78        41.55 o                         
  -1   1  12         62.07         70.23         2.15 o                         
   0   1  12       3424.27       3559.42        96.25 o                         
   1   1  12        419.68        414.12        12.99 o                         
   2   1  12        851.51        770.21        18.88 o                         
   3   1  12       1539.88       1591.48        40.33 o                         
   4   1  12         13.40         21.91         1.45 o                         
   5   1  12       1443.82       1420.89        39.19 o                         
   6   1  12        445.04        435.69        14.06 o                         
   7   1  12         52.37         54.76         3.02 o                         
   8   1  12         18.25         21.20         2.75 o                         
   9   1  12         23.67         25.45         2.55 o                         
  10   1  12          0.72          1.94         1.36 o                         
  11   1  12         37.23         45.20         3.39 o                         
  12   1  12         14.74         17.04         2.41 o                         
  13   1  12          2.00          4.12         2.59 o                         
  14   1  12        304.18        316.65        16.45 o                         
 -15   2  12          7.84         10.35         3.84 o                         
 -14   2  12         47.20         54.28         4.80 o                         
 -13   2  12         12.17         11.78         2.30 o                         
 -12   2  12         25.17         27.50         3.07 o                         
 -11   2  12        274.07        253.29        10.36 o                         
 -10   2  12         22.45         21.50         2.54 o                         
  -9   2  12        332.31        300.81        11.54 o                         
  -8   2  12        641.07        618.86        18.32 o                         
  -7   2  12         82.73         76.45         4.13 o                         
  -6   2  12         44.49         49.47         2.25 o                         
  -5   2  12        118.96        118.30         4.44 o                         
  -4   2  12          2.92         10.87         1.17 o                         
  -3   2  12        132.73         97.97         3.06 o                         
  -2   2  12        552.70        585.03        15.62 o                         
  -1   2  12       4844.33       4831.45       122.16 o                         
   0   2  12       1132.66       1059.29        27.47 o                         
   1   2  12        136.16        143.04         4.84 o                         
   2   2  12        288.89        292.88         8.90 o                         
   3   2  12         65.55         64.68         2.93 o                         
   4   2  12        448.73        440.06        16.58 o                         
   5   2  12        228.41        219.24         7.52 o                         
   6   2  12        426.76        402.39        13.18 o                         
   7   2  12        116.51        110.22         4.96 o                         
   8   2  12          1.20         -1.21         1.36 o                         
   9   2  12         22.84         24.97         3.41 o                         
  10   2  12          3.46          8.93         3.57 o                         
  11   2  12          1.26          5.77         1.80 o                         
  12   2  12        216.72        229.32         9.07 o                         
  13   2  12         56.50         53.01         4.97 o                         
  14   2  12         12.02         14.70         5.24 o                         
 -14   3  12         66.19         79.47         8.29 o                         
 -13   3  12          4.69          7.11         2.71 o                         
 -12   3  12         61.57         62.56         5.66 o                         
 -11   3  12         31.86         44.81         3.66 o                         
 -10   3  12        129.13        117.45         7.48 o                         
  -9   3  12         47.87         53.56         4.19 o                         
  -8   3  12         25.98         20.11         1.44 o                         
  -7   3  12        717.77        777.32        19.68 o                         
  -6   3  12         44.49         58.61         2.60 o                         
  -5   3  12        495.26        491.78        12.92 o                         
  -4   3  12         78.67         78.93         3.39 o                         
  -3   3  12        134.94        126.93         5.99 o                         
  -2   3  12          8.46          7.64         1.25 o                         
  -1   3  12        426.73        415.29        12.51 o                         
   0   3  12        204.50        225.11         8.22 o                         
   1   3  12        190.19        194.57         7.21 o                         
   2   3  12          0.26          0.25         1.01 o                         
   3   3  12        188.28        189.83         6.64 o                         
   4   3  12       1880.64       1762.97        48.92 o                         
   5   3  12          0.92          1.53         1.28 o                         
   6   3  12         28.00         27.13         2.61 o                         
   7   3  12         59.12         50.43         3.90 o                         
   8   3  12        164.83        161.51         7.09 o                         
   9   3  12          7.08          7.47         3.44 o                         
  10   3  12         15.27         14.79         2.34 o                         
  11   3  12        120.31        131.02         6.24 o                         
  12   3  12         49.01         57.50         4.96 o                         
  13   3  12         90.71         99.40        10.42 o                         
 -13   4  12        104.76        107.95         7.54 o                         
 -12   4  12          0.02          2.84         3.02 o                         
 -11   4  12        483.44        503.31        19.84 o                         
 -10   4  12         39.85         46.18         4.74 o                         
  -9   4  12         57.51         59.95         4.72 o                         
  -8   4  12         75.43         85.04         6.69 o                         
  -7   4  12        170.48        181.56         8.45 o                         
  -6   4  12         51.95         63.32         4.44 o                         
  -5   4  12        386.21        431.53        15.08 o                         
  -4   4  12        318.84        317.25         8.91 o                         
  -3   4  12         26.47         26.18         1.89 o                         
  -2   4  12         65.84         58.09         3.37 o                         
  -1   4  12          4.76          9.48         1.59 o                         
   0   4  12        184.34        168.48         6.45 o                         
   1   4  12        244.36        221.73         8.50 o                         
   2   4  12        125.24        131.29         5.80 o                         
   3   4  12          8.11          9.23         1.92 o                         
   4   4  12       1394.08       1291.76        36.79 o                         
   5   4  12        111.74        103.82         4.94 o                         
   6   4  12          6.26          6.29         1.79 o                         
   7   4  12        161.83        153.80         6.82 o                         
   8   4  12          8.60         14.49         2.81 o                         
   9   4  12        220.27        241.17        10.05 o                         
  10   4  12          1.87          2.90         2.50 o                         
  11   4  12          8.49         12.97         2.78 o                         
  12   4  12          0.61          1.03         2.94 o                         
 -11   5  12         22.78         22.96         4.50 o                         
 -10   5  12        103.15        140.01        10.83 o                         
  -9   5  12        136.68        147.81         8.93 o                         
  -8   5  12          0.54          1.84         2.26 o                         
  -7   5  12        306.55        304.42        14.33 o                         
  -6   5  12          0.84          1.90         2.44 o                         
  -5   5  12        244.37        241.88         9.93 o                         
  -4   5  12         60.18         59.51         3.98 o                         
  -3   5  12         59.36         62.20         4.08 o                         
  -2   5  12        165.91        158.57         6.07 o                         
  -1   5  12         33.08         30.93         2.79 o                         
   0   5  12          2.81          2.78         1.50 o                         
   1   5  12          0.17          0.22         1.59 o                         
   2   5  12        258.19        239.67         8.86 o                         
   3   5  12        418.72        394.05        12.27 o                         
   4   5  12          0.00          3.18         1.72 o                         
   5   5  12          9.39          8.10         2.04 o                         
   6   5  12          7.67         14.34         3.08 o                         
   7   5  12         30.46         29.12         3.66 o                         
   8   5  12          3.66          4.87         3.03 o                         
   9   5  12        361.81        339.11        15.23 o                         
  10   5  12         26.08         31.17         3.78 o                         
  -8   6  12        249.65        238.99        15.83 o                         
  -7   6  12         23.16         16.89         3.95 o                         
  -6   6  12         22.33         20.91         3.43 o                         
  -5   6  12        102.82        107.17         9.53 o                         
  -4   6  12         68.16         67.28         5.83 o                         
  -3   6  12         20.06         22.37         3.30 o                         
  -2   6  12         56.28         53.40         4.77 o                         
  -1   6  12         48.43         54.53         4.81 o                         
   0   6  12         74.48         81.83         5.73 o                         
   1   6  12         16.58         13.56         3.38 o                         
   2   6  12         82.78         87.19         7.90 o                         
   3   6  12         43.70         44.69         4.15 o                         
   4   6  12         66.84         68.35         7.50 o                         
   5   6  12         14.15         12.82         2.96 o                         
   6   6  12          2.16         10.20         2.95 o                         
   7   6  12         13.19         13.88         4.99 o                         
 -16   1  13         20.48         22.33         4.83 o                         
 -15   1  13          1.88         21.29         5.32 o                         
 -14   1  13          3.57         17.56         2.90 o                         
 -13   1  13          2.82         12.69         2.59 o                         
 -12   1  13         78.22        105.10         8.71 o                         
 -11   1  13       1012.05        951.76        25.64 o                         
 -10   1  13        147.93        163.86         6.04 o                         
  -9   1  13         98.90        108.39         4.50 o                         
  -8   1  13        529.32        522.99        14.58 o                         
  -7   1  13         17.48         18.84         1.33 o                         
  -6   1  13        275.36        267.49         7.66 o                         
  -5   1  13          0.82          2.17         1.05 o                         
  -4   1  13         33.19         39.03         1.60 o                         
  -3   1  13        403.28        418.13         9.62 o                         
  -2   1  13       1819.12       1905.36        41.27 o                         
  -1   1  13       1462.32       1442.14        34.75 o                         
   0   1  13        440.52        457.31        14.27 o                         
   1   1  13        488.76        513.24        15.88 o                         
   2   1  13        181.60        184.19         6.36 o                         
   3   1  13        430.74        487.59        12.24 o                         
   4   1  13        180.82        174.91         5.28 o                         
   5   1  13         44.50         41.10         2.12 o                         
   6   1  13        133.81        136.23         5.26 o                         
   7   1  13        126.65        117.99         5.41 o                         
   8   1  13        784.78        664.03        20.89 o                         
   9   1  13         23.16         25.50         3.09 o                         
  10   1  13          0.07          2.41         1.42 o                         
  11   1  13          7.70         12.29         1.95 o                         
  12   1  13         97.19         99.44         5.39 o                         
  13   1  13        109.31        114.34         6.02 o                         
  14   1  13         18.96         19.88         3.29 o                         
 -15   2  13         52.66         61.68         6.64 o                         
 -14   2  13          1.97         10.78         3.00 o                         
 -13   2  13        107.84        110.93         7.02 o                         
 -12   2  13        110.64         86.58         5.72 o                         
 -11   2  13        103.91        124.90         6.75 o                         
 -10   2  13          0.13         -1.45         1.45 o                         
  -9   2  13        624.70        604.32        19.60 o                         
  -8   2  13        122.21        135.77         6.51 o                         
  -7   2  13          6.06          2.87         0.68 o                         
  -6   2  13        114.57        116.86         3.80 o                         
  -5   2  13        408.48        395.32        10.36 o                         
  -4   2  13         84.43         71.16         2.48 o                         
  -3   2  13         41.03         57.99         2.44 o                         
  -2   2  13         98.35        115.48         3.89 o                         
  -1   2  13        625.57        613.12        17.44 o                         
   0   2  13        454.21        448.03        12.13 o                         
   1   2  13         12.45         18.04         1.47 o                         
   2   2  13         30.78         39.55         2.55 o                         
   3   2  13        126.30        135.96         4.66 o                         
   4   2  13         33.33         29.25         2.22 o                         
   5   2  13        534.25        516.38        16.39 o                         
   6   2  13         52.86         62.59         3.39 o                         
   7   2  13          8.25          9.52         1.75 o                         
   8   2  13         42.37         36.93         4.08 o                         
   9   2  13         11.59         13.39         2.02 o                         
  10   2  13          0.01          3.65         1.87 o                         
  11   2  13         21.96         35.98         3.43 o                         
  12   2  13          0.30          1.59         1.73 o                         
  13   2  13        279.37        301.99        12.77 o                         
  14   2  13         18.54         25.44         3.53 o                         
 -14   3  13          0.51          1.98         3.26 o                         
 -13   3  13         48.93         55.54         6.93 o                         
 -12   3  13          1.15          0.26         3.01 o                         
 -11   3  13        385.81        349.65        12.59 o                         
 -10   3  13         20.50         22.08         2.40 o                         
  -9   3  13         20.84         19.84         2.40 o                         
  -8   3  13         82.84         81.76         3.70 o                         
  -7   3  13          7.95         15.89         1.60 o                         
  -6   3  13       1166.97       1169.91        38.19 o                         
  -5   3  13        894.92        930.23        23.32 o                         
  -4   3  13         26.38         35.60         2.30 o                         
  -3   3  13       1878.85       1934.22        49.82 o                         
  -2   3  13        439.33        471.51        13.13 o                         
  -1   3  13        169.35        181.84         5.95 o                         
   0   3  13        158.70        130.36         4.56 o                         
   1   3  13         83.49         87.23         3.84 o                         
   2   3  13         17.75         23.04         2.05 o                         
   3   3  13         50.41         44.62         2.95 o                         
   4   3  13        283.86        264.49         8.75 o                         
   5   3  13         15.28         17.00         2.28 o                         
   6   3  13        121.53        118.30         5.33 o                         
   7   3  13         93.77        104.05         5.16 o                         
   8   3  13         48.24         62.64         4.08 o                         
   9   3  13        237.41        244.43         9.34 o                         
  10   3  13          2.00          6.92         2.05 o                         
  11   3  13          3.73          5.29         2.43 o                         
  12   3  13        129.66        140.82         8.40 o                         
  13   3  13          5.24          7.63         3.21 o                         
 -13   4  13          0.01         -3.28         3.28 o                         
 -12   4  13         96.97        105.59         7.51 o                         
 -11   4  13         19.11         24.49         6.38 o                         
 -10   4  13          5.97         14.72         3.11 o                         
  -9   4  13         37.97         48.51         4.24 o                         
  -8   4  13          1.11          5.02         1.97 o                         
  -7   4  13          0.18          2.49         1.85 o                         
  -6   4  13         86.70        100.57         5.19 o                         
  -5   4  13          0.60          4.04         1.56 o                         
  -4   4  13         23.72         30.97         1.92 o                         
  -3   4  13        140.94        120.62         5.59 o                         
  -2   4  13        688.77        670.93        18.68 o                         
  -1   4  13         60.26         57.72         3.40 o                         
   0   4  13        137.28        107.88         5.86 o                         
   1   4  13         74.16         66.90         4.08 o                         
   2   4  13        325.95        295.56        10.71 o                         
   3   4  13          7.88          8.00         1.80 o                         
   4   4  13         26.06         30.64         4.52 o                         
   5   4  13          5.56          5.77         1.83 o                         
   6   4  13        150.43        142.52         9.45 o                         
   7   4  13          2.52          6.13         2.17 o                         
   8   4  13        116.49        113.74         5.69 o                         
   9   4  13         28.39         39.93         4.06 o                         
  10   4  13          2.92          1.74         2.16 o                         
  11   4  13         46.13         61.88         5.71 o                         
 -11   5  13         70.98         67.06         6.58 o                         
 -10   5  13        298.30        319.22        14.53 o                         
  -9   5  13          8.92          3.31         2.97 o                         
  -8   5  13         26.71         19.81         3.12 o                         
  -7   5  13          0.53          1.65         2.11 o                         
  -6   5  13         42.71         52.80         5.10 o                         
  -5   5  13        149.66        163.26         9.14 o                         
  -4   5  13          0.99          1.56         1.98 o                         
  -3   5  13          7.77          8.32         1.56 o                         
  -2   5  13         36.89         33.34         3.33 o                         
  -1   5  13         12.63         20.33         2.29 o                         
   0   5  13         26.92         24.13         2.93 o                         
   1   5  13        100.25         88.93         4.87 o                         
   2   5  13         83.02         84.25         5.49 o                         
   3   5  13        101.58        100.11         5.07 o                         
   4   5  13        144.70        138.35         5.96 o                         
   5   5  13          0.22          1.05         1.71 o                         
   6   5  13          8.47          7.54         2.23 o                         
   7   5  13         32.09         34.13         3.95 o                         
   8   5  13         42.98         45.78         4.93 o                         
   9   5  13         80.44         87.83         6.24 o                         
  -8   6  13         88.69         85.31         8.21 o                         
  -7   6  13        112.24        102.29         7.09 o                         
  -6   6  13          2.88          5.56         2.73 o                         
  -5   6  13        336.20        336.73        15.82 o                         
  -4   6  13         44.16         42.31         4.70 o                         
  -3   6  13          0.11         -1.29         2.48 o                         
  -2   6  13         72.92         78.95         5.23 o                         
  -1   6  13        213.31        202.94         8.40 o                         
   0   6  13        390.02        350.69        11.50 o                         
   1   6  13          0.09          1.44         2.19 o                         
   2   6  13         18.77         16.88         2.88 o                         
   3   6  13          1.30          2.40         2.60 o                         
   4   6  13          4.67          2.30         2.63 o                         
   5   6  13         21.36         19.17         3.35 o                         
   6   6  13          8.22         11.09         3.03 o                         
 -16   0  14         32.92         55.85        14.22 o                         
 -15   0  14         93.82        108.52        12.62 o                         
 -14   0  14         66.31         72.41         8.11 o                         
 -13   0  14          0.10         -1.55        11.98 o                         
 -12   0  14        116.07        112.78         8.26 o                         
 -11   0  14         14.31         15.17         3.65 o                         
 -10   0  14        419.53        356.15        17.80 o                         
  -9   0  14        132.67        113.46         4.41 o                         
  -8   0  14        474.21        452.87        17.95 o                         
  -7   0  14         12.14         22.64         1.86 o                         
  -6   0  14        797.10        815.60        27.03 o                         
  -5   0  14       1132.32       1142.42        51.90 o                         
  -4   0  14          0.00          0.86         0.71 o                         
  -3   0  14        303.00        306.32        10.63 o                         
  -2   0  14       1539.46       1605.07        51.78 o                         
  -1   0  14        305.73        327.21        12.39 o                         
   0   0  14       1680.19       1631.70        58.68 o                         
   1   0  14       1071.62       1025.87        40.93 o                         
   2   0  14        145.52        170.23         6.91 o                         
   3   0  14       2021.19       1971.01        81.38 o                         
   4   0  14        310.03        272.02        10.91 o                         
   5   0  14        312.03        314.80        12.12 o                         
   6   0  14          0.32          1.87         1.47 o                         
   7   0  14         64.63         66.69         4.65 o                         
   8   0  14       1769.81       1568.29        66.59 o                         
   9   0  14        771.49        669.10        30.02 o                         
  10   0  14        126.53        106.87         7.05 o                         
  11   0  14         12.96         26.96         3.76 o                         
  12   0  14         21.00         25.68         5.45 o                         
  13   0  14        287.75        286.11        19.95 o                         
  14   0  14         61.54         67.73         9.03 o                         
 -16   1  14         12.12          8.39         3.92 o                         
 -15   1  14          5.49          3.20         2.78 o                         
 -14   1  14          7.34          5.80         2.65 o                         
 -13   1  14         10.14          8.08         2.34 o                         
 -12   1  14        291.22        277.42         9.56 o                         
 -11   1  14          6.10         23.31         4.79 o                         
 -10   1  14        224.39        205.15         6.74 o                         
  -9   1  14         57.80         63.92         3.45 o                         
  -8   1  14         40.64         43.67         2.18 o                         
  -7   1  14         69.42         63.61         2.82 o                         
  -6   1  14          0.04         -0.07         0.70 o                         
  -5   1  14         11.22         15.71         1.49 o                         
  -4   1  14        469.22        451.05        12.10 o                         
  -3   1  14         98.03        112.12         3.34 o                         
  -2   1  14       1171.53       1213.32        29.23 o                         
  -1   1  14        803.01        833.21        21.60 o                         
   0   1  14        126.19        119.05         4.50 o                         
   1   1  14        600.17        654.20        19.98 o                         
   2   1  14          2.95          1.58         0.90 o                         
   3   1  14          0.69          3.10         0.67 o                         
   4   1  14       1741.29       1714.40        46.97 o                         
   5   1  14        351.09        338.22        10.10 o                         
   6   1  14        578.50        573.70        18.04 o                         
   7   1  14          9.39          9.51         1.52 o                         
   8   1  14        212.27        165.89         6.36 o                         
   9   1  14        112.59         97.06         4.54 o                         
  10   1  14        171.41        145.54         6.12 o                         
  11   1  14          0.38          0.57         1.98 o                         
  12   1  14         45.87         49.19         4.83 o                         
  13   1  14         20.11         29.40         3.10 o                         
  14   1  14          1.00          5.71         2.82 o                         
 -15   2  14        116.67        139.61        14.65 o                         
 -14   2  14         13.87         16.30         3.67 o                         
 -13   2  14          9.33         10.47         2.97 o                         
 -12   2  14        132.41        136.50         6.65 o                         
 -11   2  14        609.99        595.07        19.97 o                         
 -10   2  14         27.55         25.49         3.13 o                         
  -9   2  14        156.39        162.78         7.20 o                         
  -8   2  14        173.62        169.58         4.94 o                         
  -7   2  14        151.03        145.50         5.17 o                         
  -6   2  14          7.38          6.99         1.22 o                         
  -5   2  14        330.39        320.61         8.24 o                         
  -4   2  14         29.21         30.35         1.86 o                         
  -3   2  14        437.19        384.87        10.91 o                         
  -2   2  14        444.01        440.09        13.98 o                         
  -1   2  14       2047.89       1943.87        53.18 o                         
   0   2  14        179.97        173.99         5.25 o                         
   1   2  14         15.78         12.68         1.08 o                         
   2   2  14         27.25         26.10         1.71 o                         
   3   2  14         47.25         46.12         2.30 o                         
   4   2  14          0.03          0.62         0.75 o                         
   5   2  14       1734.89       1702.01        51.56 o                         
   6   2  14        169.10        166.68         6.94 o                         
   7   2  14        149.17        145.22         6.64 o                         
   8   2  14         10.31         21.01         2.27 o                         
   9   2  14        179.99        170.21         8.90 o                         
  10   2  14          0.00          2.32         1.49 o                         
  11   2  14          0.03          4.53         1.75 o                         
  12   2  14         84.67         83.12         5.26 o                         
  13   2  14         99.16        121.74         7.18 o                         
 -14   3  14          1.75         -0.99         3.52 o                         
 -13   3  14         14.48         16.12         4.58 o                         
 -12   3  14          2.34         -0.01         3.58 o                         
 -11   3  14         22.58         21.05         2.90 o                         
 -10   3  14          3.75          3.19         1.78 o                         
  -9   3  14          7.94          6.52         1.93 o                         
  -8   3  14        136.99        122.61         4.68 o                         
  -7   3  14          1.98          3.47         0.93 o                         
  -6   3  14        383.75        417.15        11.22 o                         
  -5   3  14        454.76        456.49        13.92 o                         
  -4   3  14         29.93         26.37         1.89 o                         
  -3   3  14         49.47         59.34         2.96 o                         
  -2   3  14       1202.93       1106.61        33.78 o                         
  -1   3  14       1193.02       1256.64        32.78 o                         
   0   3  14          7.89          6.02         1.19 o                         
   1   3  14        220.20        196.14         6.69 o                         
   2   3  14        701.72        638.40        18.69 o                         
   3   3  14        278.69        266.28         8.08 o                         
   4   3  14          3.71          4.60         1.41 o                         
   5   3  14        191.57        186.60         8.37 o                         
   6   3  14        229.44        225.00         8.51 o                         
   7   3  14        537.19        529.60        20.04 o                         
   8   3  14         37.37         33.54         3.27 o                         
   9   3  14         61.48         61.52         4.19 o                         
  10   3  14          1.02          5.95         2.05 o                         
  11   3  14        127.97        148.44         6.79 o                         
  12   3  14         57.82         63.48         4.83 o                         
 -13   4  14         50.44         57.10        10.53 o                         
 -12   4  14         20.53         28.47         4.34 o                         
 -11   4  14        101.47        112.59         7.32 o                         
 -10   4  14          8.27          8.71         3.01 o                         
  -9   4  14         16.00         22.73         3.69 o                         
  -8   4  14        230.55        232.19        12.88 o                         
  -7   4  14         88.11        115.73         6.62 o                         
  -6   4  14        803.74        845.29        27.16 o                         
  -5   4  14         10.44         19.70         2.29 o                         
  -4   4  14         20.58         25.70         1.87 o                         
  -3   4  14         71.06         57.73         3.13 o                         
  -2   4  14        198.28        199.07         6.71 o                         
  -1   4  14          2.81          1.22         1.32 o                         
   0   4  14        114.58        100.35         4.61 o                         
   1   4  14        889.47        797.04        25.40 o                         
   2   4  14        170.92        195.78         7.82 o                         
   3   4  14          1.03          5.54         1.65 o                         
   4   4  14        464.54        461.23        15.10 o                         
   5   4  14         48.22         59.18         3.85 o                         
   6   4  14         59.50         63.80         4.32 o                         
   7   4  14         21.03         20.98         2.69 o                         
   8   4  14          9.25         14.62         2.76 o                         
   9   4  14          2.09         -0.06         2.13 o                         
  10   4  14         31.50         29.50         4.65 o                         
  11   4  14          1.44         -1.80         2.44 o                         
 -11   5  14         37.19         39.87         6.61 o                         
 -10   5  14          9.86         18.31         5.66 o                         
  -9   5  14          1.60          2.35         3.10 o                         
  -8   5  14          0.54         -2.12         2.12 o                         
  -7   5  14          0.10         -0.53         2.48 o                         
  -6   5  14         46.14         44.69         4.60 o                         
  -5   5  14        450.53        454.28        14.89 o                         
  -4   5  14        325.85        342.08        11.77 o                         
  -3   5  14         21.64         22.43         2.57 o                         
  -2   5  14        206.19        191.59         6.86 o                         
  -1   5  14        308.16        250.98         8.56 o                         
   0   5  14          8.60          8.85         2.06 o                         
   1   5  14        140.08        150.53         6.55 o                         
   2   5  14        202.43        178.25         8.79 o                         
   3   5  14          3.94          5.28         2.16 o                         
   4   5  14         89.39        108.15         8.96 o                         
   5   5  14          1.38          2.95         1.78 o                         
   6   5  14         46.20         50.92         4.18 o                         
   7   5  14        140.74        147.02         9.21 o                         
   8   5  14         31.16         28.59         4.42 o                         
   9   5  14         61.72         63.05         5.13 o                         
  -7   6  14         73.42         74.30         6.94 o                         
  -6   6  14        121.72        111.49         7.11 o                         
  -5   6  14          3.23         -1.61         3.29 o                         
  -4   6  14        160.82        159.17        16.13 o                         
  -3   6  14         54.61         56.13         4.77 o                         
  -2   6  14         73.12         80.22         6.39 o                         
  -1   6  14        106.78         96.64         6.00 o                         
   0   6  14         36.76         46.34         4.17 o                         
   1   6  14         62.86         64.18         4.58 o                         
   2   6  14          3.10          7.59         2.74 o                         
   3   6  14         46.39         44.50         6.94 o                         
   4   6  14         13.41          8.57         2.81 o                         
   5   6  14         16.85         16.19         3.13 o                         
   6   6  14        113.58        126.44        10.38 o                         
 -15   1  15         16.62         16.57         3.77 o                         
 -14   1  15         13.31         20.58         3.58 o                         
 -13   1  15          8.22          8.35         2.42 o                         
 -12   1  15        333.02        351.94        11.51 o                         
 -11   1  15         72.77         84.27         4.19 o                         
 -10   1  15         16.09         13.31         1.83 o                         
  -9   1  15          0.00          0.76         1.23 o                         
  -8   1  15         10.83         13.23         1.23 o                         
  -7   1  15         12.74         11.83         1.37 o                         
  -6   1  15        324.20        360.18        10.92 o                         
  -5   1  15         30.08         31.54         1.78 o                         
  -4   1  15        228.58        232.44         6.62 o                         
  -3   1  15       1471.92       1481.97        37.83 o                         
  -2   1  15       3057.87       3146.49        79.68 o                         
  -1   1  15        121.46        111.03         4.77 o                         
   0   1  15        366.20        368.29        11.74 o                         
   1   1  15          2.90          0.73         0.90 o                         
   2   1  15        156.67        151.55         5.11 o                         
   3   1  15        220.12        235.26         6.29 o                         
   4   1  15          0.53          0.40         0.75 o                         
   5   1  15        540.53        528.02        16.64 o                         
   6   1  15         26.09         27.25         1.98 o                         
   7   1  15       1759.08       1614.10        48.37 o                         
   8   1  15          3.10          7.14         1.51 o                         
   9   1  15          0.98          1.86         1.29 o                         
  10   1  15         11.54         13.66         1.95 o                         
  11   1  15         31.76         32.60         3.01 o                         
  12   1  15          6.94          4.46         2.12 o                         
  13   1  15         68.27         78.87         4.91 o                         
  14   1  15         59.90         55.75         4.73 o                         
 -15   2  15         97.68        115.37         8.98 o                         
 -14   2  15         31.11         36.19         4.54 o                         
 -13   2  15          5.32          4.05         2.76 o                         
 -12   2  15         19.01         24.15         2.84 o                         
 -11   2  15        378.02        425.48        14.82 o                         
 -10   2  15         12.46         20.40         2.50 o                         
  -9   2  15         30.50         32.70         3.02 o                         
  -8   2  15         74.60         75.67         2.95 o                         
  -7   2  15        194.94        205.20         6.39 o                         
  -6   2  15         28.80         33.29         2.03 o                         
  -5   2  15        125.80        123.21         4.93 o                         
  -4   2  15         36.60         46.95         2.45 o                         
  -3   2  15        235.32        229.57         7.93 o                         
  -2   2  15        124.75        126.52         4.47 o                         
  -1   2  15        197.88        210.89         6.72 o                         
   0   2  15         13.61         24.07         1.52 o                         
   1   2  15         46.94         50.79         2.27 o                         
   2   2  15        263.39        289.20         8.84 o                         
   3   2  15        197.47        199.08         6.09 o                         
   4   2  15        434.51        468.68        13.02 o                         
   5   2  15        259.95        248.82         9.33 o                         
   6   2  15        495.06        463.32        15.14 o                         
   7   2  15       1025.68       1024.51        31.47 o                         
   8   2  15          0.44          1.17         1.71 o                         
   9   2  15        254.46        247.48         9.21 o                         
  10   2  15         51.74         65.39         4.44 o                         
  11   2  15          3.32          6.34         1.87 o                         
  12   2  15         19.86         19.59         2.76 o                         
  13   2  15        586.41        594.14        23.52 o                         
 -14   3  15         19.59         33.78         5.18 o                         
 -13   3  15        105.53        109.55         9.03 o                         
 -12   3  15         22.69         25.38         3.74 o                         
 -11   3  15         32.58         34.99         3.51 o                         
 -10   3  15         18.04         20.92         2.56 o                         
  -9   3  15         27.40         32.45         2.94 o                         
  -8   3  15          0.97          0.65         0.95 o                         
  -7   3  15         44.15         44.72         2.52 o                         
  -6   3  15        299.05        316.73         8.89 o                         
  -5   3  15         18.65         14.15         1.51 o                         
  -4   3  15          4.18          5.34         1.12 o                         
  -3   3  15         77.09        138.94         5.61 o                         
  -2   3  15         40.73         48.37         3.31 o                         
  -1   3  15        160.82        143.96         4.93 o                         
   0   3  15        705.37        675.86        18.29 o                         
   1   3  15         17.02         26.87         2.18 o                         
   2   3  15        124.27        127.65         4.81 o                         
   3   3  15         54.35         60.87         2.95 o                         
   4   3  15         12.61         15.42         2.19 o                         
   5   3  15          0.56          2.87         1.52 o                         
   6   3  15         46.34         39.06         3.16 o                         
   7   3  15        741.78        710.84        22.85 o                         
   8   3  15          6.75          9.08         1.94 o                         
   9   3  15        219.80        204.97        10.12 o                         
  10   3  15        213.90        226.37         8.99 o                         
  11   3  15          1.11         -0.70         1.85 o                         
  12   3  15         21.22         29.48         3.52 o                         
 -13   4  15          4.53          4.00         4.14 o                         
 -12   4  15         44.35         49.98         8.13 o                         
 -11   4  15         14.57         15.69         3.91 o                         
 -10   4  15         30.76         41.95         4.57 o                         
  -9   4  15        158.35        174.12         8.82 o                         
  -8   4  15         29.34         35.64         4.84 o                         
  -7   4  15        344.14        346.64        12.66 o                         
  -6   4  15        129.34        138.94         6.37 o                         
  -5   4  15         65.40         66.48         3.16 o                         
  -4   4  15         53.49         56.17         3.05 o                         
  -3   4  15          2.39          6.39         1.66 o                         
  -2   4  15          0.15          1.06         1.34 o                         
  -1   4  15        294.32        245.53         8.44 o                         
   0   4  15          0.05          0.15         1.36 o                         
   1   4  15          0.65          2.95         1.58 o                         
   2   4  15        407.68        376.04        13.11 o                         
   3   4  15        341.46        329.23        10.98 o                         
   4   4  15        433.99        414.81        15.76 o                         
   5   4  15         80.56         85.54         5.94 o                         
   6   4  15         61.40         65.56         4.22 o                         
   7   4  15         82.85         77.35         4.81 o                         
   8   4  15        151.96        146.67         7.84 o                         
   9   4  15        106.01        112.29         7.00 o                         
  10   4  15         59.72         69.43         5.54 o                         
  11   4  15        133.58        145.69         7.56 o                         
 -10   5  15         66.82         88.68         7.08 o                         
  -9   5  15        221.08        234.95        11.37 o                         
  -8   5  15          7.65          7.52         2.70 o                         
  -7   5  15          1.57          2.81         2.41 o                         
  -6   5  15         32.97         38.92         4.49 o                         
  -5   5  15        141.98        138.78         6.43 o                         
  -4   5  15          0.05          0.61         1.86 o                         
  -3   5  15          2.46          3.96         1.70 o                         
  -2   5  15         30.09         27.72         2.65 o                         
  -1   5  15         86.28         78.31         4.65 o                         
   0   5  15         40.97         50.94         3.57 o                         
   1   5  15         56.00         57.71         3.83 o                         
   2   5  15          6.59          7.57         2.01 o                         
   3   5  15          2.03          2.94         1.89 o                         
   4   5  15        411.49        401.60        12.58 o                         
   5   5  15         34.11         39.05         3.50 o                         
   6   5  15         10.44         12.95         2.61 o                         
   7   5  15          2.32         -2.25         2.25 o                         
   8   5  15          4.60          5.93         2.73 o                         
   9   5  15          1.59          0.86         3.90 o                         
  -7   6  15         34.16         54.38         7.05 o                         
  -6   6  15         26.25         27.17         5.12 o                         
  -5   6  15         46.90         49.49         5.19 o                         
  -4   6  15         37.85         30.99         4.56 o                         
  -3   6  15         39.24         44.41         4.66 o                         
  -2   6  15         62.40         55.37         4.50 o                         
  -1   6  15         17.02         13.97         2.96 o                         
   0   6  15         23.13         16.41         2.97 o                         
   1   6  15          0.26          1.24         2.79 o                         
   2   6  15          0.79          4.21         2.82 o                         
   3   6  15          5.45         -0.87         2.92 o                         
   4   6  15         52.89         63.51         4.94 o                         
   5   6  15         10.01         13.88         4.26 o                         
 -15   0  16        134.16        120.11        10.61 o                         
 -14   0  16        172.78        187.81        11.99 o                         
 -13   0  16         88.67         92.87         8.02 o                         
 -12   0  16        237.76        235.98        13.41 o                         
 -11   0  16       1408.85       1307.83        57.39 o                         
 -10   0  16          0.10          1.44         1.36 o                         
  -9   0  16        222.56        197.43         7.05 o                         
  -8   0  16        116.93        118.18         6.39 o                         
  -7   0  16          0.15          3.20         1.05 o                         
  -6   0  16        579.89        585.00        24.20 o                         
  -5   0  16        637.51        676.34        29.35 o                         
  -4   0  16        504.38        462.84        17.49 o                         
  -3   0  16        635.55        670.08        24.84 o                         
  -2   0  16       8358.86       8720.25       310.12 o                         
  -1   0  16         22.78         30.54         1.93 o                         
   0   0  16         71.56        100.00         4.32 o                         
   1   0  16         91.03         95.80         4.07 o                         
   2   0  16          0.00          1.46         1.24 o                         
   3   0  16        417.34        365.88        14.06 o                         
   4   0  16       1894.50       1832.73        66.45 o                         
   5   0  16        221.68        185.72         8.01 o                         
   6   0  16        450.88        427.10        19.43 o                         
   7   0  16          9.40          6.10         2.48 o                         
   8   0  16         18.69         16.11         2.65 o                         
   9   0  16        275.95        238.11        12.30 o                         
  10   0  16        128.00        123.16         7.86 o                         
  11   0  16         45.61         63.59         6.01 o                         
  12   0  16        368.61        406.03        29.77 o                         
  13   0  16        506.49        479.79        23.42 o                         
  14   0  16        188.59        185.74        13.44 o                         
 -15   1  16          0.02          0.19         2.39 o                         
 -14   1  16         73.99         76.95         6.47 o                         
 -13   1  16         41.41         46.86         4.22 o                         
 -12   1  16         23.16         23.34         5.13 o                         
 -11   1  16        699.22        644.57        19.39 o                         
 -10   1  16        184.24        169.02         6.79 o                         
  -9   1  16         18.18         17.51         2.68 o                         
  -8   1  16        217.92        209.37         6.42 o                         
  -7   1  16        628.50        592.42        16.02 o                         
  -6   1  16        485.16        514.71        14.02 o                         
  -5   1  16        280.14        274.39         8.34 o                         
  -4   1  16        848.93        803.39        22.45 o                         
  -3   1  16        114.11         98.00         3.25 o                         
  -2   1  16          9.53         21.34         1.20 o                         
  -1   1  16        650.89        621.84        19.11 o                         
   0   1  16         20.09         16.84         1.73 o                         
   1   1  16         35.45         34.07         2.60 o                         
   2   1  16        384.10        379.19        11.35 o                         
   3   1  16         80.90         81.37         3.78 o                         
   4   1  16          7.58         12.25         1.18 o                         
   5   1  16        493.78        497.72        13.51 o                         
   6   1  16          2.92          5.35         1.15 o                         
   7   1  16        511.03        498.53        17.83 o                         
   8   1  16        345.58        314.91        10.92 o                         
   9   1  16         57.48         59.44         3.87 o                         
  10   1  16        138.21        158.14         6.49 o                         
  11   1  16         16.84         23.05         2.77 o                         
  12   1  16          0.26          5.03         2.07 o                         
  13   1  16        256.10        269.67        10.84 o                         
 -15   2  16         49.08         55.97         7.88 o                         
 -14   2  16         52.82         65.07         6.37 o                         
 -13   2  16         21.24         21.26         3.03 o                         
 -12   2  16         19.84         32.09         3.43 o                         
 -11   2  16         12.16         16.40         2.98 o                         
 -10   2  16        619.03        582.25        22.85 o                         
  -9   2  16         27.77         28.95         2.91 o                         
  -8   2  16        261.96        244.69         7.39 o                         
  -7   2  16        126.12        120.44         4.23 o                         
  -6   2  16        271.30        258.62         7.75 o                         
  -5   2  16       1293.29       1213.61        36.72 o                         
  -4   2  16        380.35        373.33        12.19 o                         
  -3   2  16         11.16         19.14         1.76 o                         
  -2   2  16          4.29         16.42         1.56 o                         
  -1   2  16         16.88         20.45         2.05 o                         
   0   2  16         10.43         18.09         1.20 o                         
   1   2  16         97.26         93.36         4.68 o                         
   2   2  16         43.80         47.94         2.45 o                         
   3   2  16        350.04        329.02         9.32 o                         
   4   2  16        155.61        154.20         5.36 o                         
   5   2  16        324.35        309.77         9.75 o                         
   6   2  16         46.57         46.21         2.97 o                         
   7   2  16        681.87        607.15        22.73 o                         
   8   2  16        314.82        308.62        11.70 o                         
   9   2  16         10.56         10.84         1.91 o                         
  10   2  16          9.58         12.56         2.50 o                         
  11   2  16        297.03        317.20        12.62 o                         
  12   2  16        258.38        266.83        11.14 o                         
  13   2  16        111.39        123.63         7.37 o                         
 -14   3  16        138.89        138.74         9.96 o                         
 -13   3  16         48.54         47.59         4.89 o                         
 -12   3  16         99.46         87.26         6.25 o                         
 -11   3  16         27.11         29.79         3.11 o                         
 -10   3  16        155.47        157.78         7.12 o                         
  -9   3  16          9.81         19.39         2.42 o                         
  -8   3  16        565.74        555.22        14.36 o                         
  -7   3  16         36.99         32.91         2.20 o                         
  -6   3  16         13.29         12.36         1.60 o                         
  -5   3  16         22.78         24.59         1.92 o                         
  -4   3  16          3.70          8.89         1.86 o                         
  -3   3  16        154.78        170.20         7.27 o                         
  -2   3  16         60.26         73.13         3.95 o                         
  -1   3  16        702.99        707.01        20.43 o                         
   0   3  16         94.43        104.76         4.45 o                         
   1   3  16          1.33         -0.45         1.02 o                         
   2   3  16         22.91         20.72         1.86 o                         
   3   3  16        287.47        280.96         8.49 o                         
   4   3  16          6.02          8.46         1.32 o                         
   5   3  16         92.27         91.56         4.52 o                         
   6   3  16         26.68         28.23         2.73 o                         
   7   3  16          0.01          1.68         1.71 o                         
   8   3  16        265.22        254.85        10.50 o                         
   9   3  16        106.65        113.91         5.74 o                         
  10   3  16        109.42        124.86         9.47 o                         
  11   3  16         31.33         36.95         4.15 o                         
  12   3  16          2.49          5.67         3.21 o                         
 -12   4  16          2.31          1.32         2.98 o                         
 -11   4  16        322.58        323.98        14.51 o                         
 -10   4  16        356.68        400.76        16.35 o                         
  -9   4  16         56.17         57.71         5.16 o                         
  -8   4  16         10.58          9.79         2.34 o                         
  -7   4  16        131.27        134.55         7.01 o                         
  -6   4  16         18.86         23.11         2.12 o                         
  -5   4  16         46.06         45.92         3.65 o                         
  -4   4  16         21.15         18.65         1.79 o                         
  -3   4  16          0.00          0.20         1.76 o                         
  -2   4  16        145.79        142.43         6.25 o                         
  -1   4  16        170.44        152.83         5.94 o                         
   0   4  16         19.96         15.56         2.03 o                         
   1   4  16        625.18        584.28        17.59 o                         
   2   4  16         22.57         29.15         2.92 o                         
   3   4  16          4.38          6.20         1.76 o                         
   4   4  16         14.34         22.65         2.57 o                         
   5   4  16         12.12         13.60         2.48 o                         
   6   4  16          6.98          7.87         2.09 o                         
   7   4  16         18.68         24.98         2.88 o                         
   8   4  16         46.21         48.84         3.88 o                         
   9   4  16          2.04          4.58         2.39 o                         
  10   4  16        243.53        253.10        18.35 o                         
  11   4  16         61.41         63.33         6.88 o                         
 -10   5  16        332.47        366.75        18.25 o                         
  -9   5  16         51.20         58.15         5.96 o                         
  -8   5  16         15.14         23.37         4.02 o                         
  -7   5  16        111.54        102.75         9.19 o                         
  -6   5  16          4.41          3.94         2.17 o                         
  -5   5  16         12.26         11.79         2.60 o                         
  -4   5  16         64.37         63.54         4.92 o                         
  -3   5  16         18.12         17.52         2.21 o                         
  -2   5  16         26.83         30.90         3.13 o                         
  -1   5  16         12.24          8.90         1.92 o                         
   0   5  16         38.43         34.99         3.03 o                         
   1   5  16         20.00         27.65         2.65 o                         
   2   5  16        182.72        172.79         7.04 o                         
   3   5  16         83.07         78.71         4.62 o                         
   4   5  16         40.29         44.74         4.80 o                         
   5   5  16        145.38        157.22         6.49 o                         
   6   5  16         21.32         14.38         3.80 o                         
   7   5  16         26.65         23.17         3.41 o                         
   8   5  16         25.27         28.54         3.97 o                         
  -7   6  16         19.39         22.31         4.56 o                         
  -6   6  16         51.69         47.45         6.34 o                         
  -5   6  16        133.12        120.45         7.83 o                         
  -4   6  16         17.68         17.71         3.64 o                         
  -3   6  16         21.36         18.94         5.28 o                         
  -2   6  16         53.03         53.08         8.40 o                         
  -1   6  16         27.75         24.51         3.73 o                         
   0   6  16        152.97        141.66        10.42 o                         
   1   6  16         63.42         65.69         5.02 o                         
   2   6  16         65.00         70.80         6.36 o                         
   3   6  16          3.36          4.60         2.89 o                         
   4   6  16        140.37        140.66         7.64 o                         
   5   6  16         43.04         37.94         7.66 o                         
 -15   1  17         50.47         58.44         5.69 o                         
 -14   1  17          0.01          4.80         3.55 o                         
 -13   1  17        166.09        154.26         7.45 o                         
 -12   1  17          1.98          6.06         2.39 o                         
 -11   1  17         96.09        116.71        20.76 o                         
 -10   1  17        355.39        359.10        12.49 o                         
  -9   1  17         37.17         33.21         1.89 o                         
  -8   1  17        358.76        325.83         9.42 o                         
  -7   1  17        228.29        224.85         6.80 o                         
  -6   1  17          5.12          3.38         1.26 o                         
  -5   1  17         67.84         89.04         3.79 o                         
  -4   1  17         27.33         26.41         1.83 o                         
  -3   1  17         45.24         51.18         2.20 o                         
  -2   1  17        924.99       1024.86        26.59 o                         
  -1   1  17       1002.27       1026.04        30.89 o                         
   0   1  17        130.59        126.95         5.51 o                         
   1   1  17         39.65         55.02         3.06 o                         
   2   1  17         30.09         36.02         2.85 o                         
   3   1  17        453.65        434.97        13.94 o                         
   4   1  17          0.16          0.92         0.89 o                         
   5   1  17         81.01         78.92         3.12 o                         
   6   1  17         14.24         16.17         1.47 o                         
   7   1  17        225.89        210.48         8.60 o                         
   8   1  17         77.74         78.04         4.02 o                         
   9   1  17          0.24          1.49         1.24 o                         
  10   1  17         19.95         22.63         2.55 o                         
  11   1  17         25.30         32.54         3.01 o                         
  12   1  17        374.57        375.93        15.05 o                         
  13   1  17        128.28        140.44         6.82 o                         
 -15   2  17          2.53         11.68         4.51 o                         
 -14   2  17         72.27         73.91         7.25 o                         
 -13   2  17         49.54         45.54         3.81 o                         
 -12   2  17         36.54         39.34         3.47 o                         
 -11   2  17        287.94        243.32        10.47 o                         
 -10   2  17        119.08        123.35         6.09 o                         
  -9   2  17        506.60        469.86        15.79 o                         
  -8   2  17        492.63        464.81        13.04 o                         
  -7   2  17          2.69          4.08         1.00 o                         
  -6   2  17        577.97        552.22        16.32 o                         
  -5   2  17        145.24        130.21         5.36 o                         
  -4   2  17        596.22        557.28        16.22 o                         
  -3   2  17        855.12        844.49        25.84 o                         
  -2   2  17          7.04         12.77         1.38 o                         
  -1   2  17         19.15         24.57         1.56 o                         
   0   2  17          2.33          3.32         2.04 o                         
   1   2  17         55.84         57.47         4.43 o                         
   2   2  17         68.66         62.25         3.88 o                         
   3   2  17       1154.59       1116.74        32.72 o                         
   4   2  17        318.80        305.61         8.85 o                         
   5   2  17          0.59          2.37         1.40 o                         
   6   2  17          2.72          7.11         1.71 o                         
   7   2  17          6.26         10.71         1.86 o                         
   8   2  17        176.00        152.56         6.33 o                         
   9   2  17         30.36         35.53         3.03 o                         
  10   2  17         22.50         22.03         3.41 o                         
  11   2  17          8.32         11.62         2.24 o                         
  12   2  17        157.72        172.49         8.58 o                         
  13   2  17          6.50         11.56         4.43 o                         
 -14   3  17         32.45         43.89         6.79 o                         
 -13   3  17         18.82         16.78         3.30 o                         
 -12   3  17        221.28        244.49        11.02 o                         
 -11   3  17          0.30         -1.05         1.83 o                         
 -10   3  17         64.10         77.70         5.20 o                         
  -9   3  17         26.72         23.90         2.22 o                         
  -8   3  17        316.79        303.35        11.07 o                         
  -7   3  17          0.79          3.78         1.32 o                         
  -6   3  17         39.92         49.25         3.13 o                         
  -5   3  17        348.30        342.28        10.95 o                         
  -4   3  17         23.99         27.99         2.55 o                         
  -3   3  17         58.92         60.78         3.57 o                         
  -2   3  17        754.31        746.24        21.54 o                         
  -1   3  17         11.52         15.34         1.76 o                         
   0   3  17        430.34        401.35        12.34 o                         
   1   3  17        227.76        216.75         6.76 o                         
   2   3  17        147.61        149.35         5.43 o                         
   3   3  17       1109.02       1057.31        28.98 o                         
   4   3  17         34.33         30.10         2.07 o                         
   5   3  17          0.24          2.54         1.36 o                         
   6   3  17        369.91        373.82        17.26 o                         
   7   3  17         10.10         11.42         2.04 o                         
   8   3  17         57.73         67.29         4.80 o                         
   9   3  17          2.97          2.76         1.83 o                         
  10   3  17         66.19         76.27         5.14 o                         
  11   3  17          0.12          2.10         2.17 o                         
  12   3  17         27.69         38.51         8.34 o                         
 -12   4  17         79.55         87.52         8.46 o                         
 -11   4  17         40.88         38.78         5.30 o                         
 -10   4  17          1.47          2.61         5.63 o                         
  -9   4  17         99.50         98.99         6.42 o                         
  -8   4  17        283.74        305.99        12.69 o                         
  -7   4  17        672.84        688.81        23.10 o                         
  -6   4  17        479.12        461.29        16.08 o                         
  -5   4  17          2.54          6.07         1.56 o                         
  -4   4  17         94.50        102.72         4.85 o                         
  -3   4  17         40.50         56.60         3.85 o                         
  -2   4  17          3.49          6.42         1.70 o                         
  -1   4  17         59.29         62.85         3.75 o                         
   0   4  17        192.57        160.11         6.13 o                         
   1   4  17        747.56        714.88        21.12 o                         
   2   4  17          3.94          6.53         1.89 o                         
   3   4  17         97.92         95.92         4.96 o                         
   4   4  17          2.72          3.51         1.74 o                         
   5   4  17          8.08         10.89         2.60 o                         
   6   4  17          7.64         11.18         2.50 o                         
   7   4  17        213.46        218.80         8.82 o                         
   8   4  17          3.35          8.57         2.36 o                         
   9   4  17          0.22         -2.25         2.25 o                         
  10   4  17         79.65         77.19         6.61 o                         
 -10   5  17         40.95         51.69         6.30 o                         
  -9   5  17          6.21         12.60         3.85 o                         
  -8   5  17         33.42         34.48         4.59 o                         
  -7   5  17         46.98         55.92         8.22 o                         
  -6   5  17        174.95        193.55        10.22 o                         
  -5   5  17          1.77          3.85         2.22 o                         
  -4   5  17          3.74          5.85         2.17 o                         
  -3   5  17         23.47         21.26         2.68 o                         
  -2   5  17         51.78         47.41         3.67 o                         
  -1   5  17          1.65          2.20         1.64 o                         
   0   5  17         53.62         62.29         3.97 o                         
   1   5  17         13.36         15.27         2.30 o                         
   2   5  17         95.84         96.78         4.81 o                         
   3   5  17          4.38          5.90         2.07 o                         
   4   5  17         51.83         59.16         4.18 o                         
   5   5  17          0.04         -1.80         1.80 o                         
   6   5  17          2.87          4.05         2.50 o                         
   7   5  17         11.99         14.17         3.76 o                         
   8   5  17          0.62         -2.62         2.62 o                         
  -6   6  17          8.13          5.22         3.29 o                         
  -5   6  17         12.06         11.60         3.31 o                         
  -4   6  17         52.88         49.96         5.00 o                         
  -3   6  17         44.41         53.64         4.69 o                         
  -2   6  17         17.03         14.16         3.36 o                         
  -1   6  17          2.12          8.06         2.93 o                         
   0   6  17        137.98        142.65         7.52 o                         
   1   6  17         70.24         66.51         5.50 o                         
   2   6  17          1.85          2.82         2.49 o                         
   3   6  17         29.46         25.46         3.82 o                         
   4   6  17         21.39         16.16         3.45 o                         
 -15   0  18          1.31          0.48         4.10 o                         
 -14   0  18          0.01         -2.46         3.18 o                         
 -13   0  18        175.89        168.46        11.13 o                         
 -12   0  18        415.30        345.50        18.89 o                         
 -11   0  18        169.60        147.10         9.65 o                         
 -10   0  18        388.52        359.74        13.17 o                         
  -9   0  18        907.09        865.17        29.18 o                         
  -8   0  18         12.73         11.35         2.68 o                         
  -7   0  18         87.34         94.03         5.67 o                         
  -6   0  18          0.29          1.44         1.44 o                         
  -5   0  18          0.89          4.23         1.64 o                         
  -4   0  18        269.18        266.05        10.68 o                         
  -3   0  18       1422.55       1578.18        57.19 o                         
  -2   0  18       1714.35       1670.30        69.08 o                         
  -1   0  18       2346.41       2413.71        86.61 o                         
   0   0  18       1211.79       1264.87        45.89 o                         
   1   0  18         43.05         29.97         5.11 o                         
   2   0  18        307.37        350.38        13.42 o                         
   3   0  18        240.04        232.80         9.42 o                         
   4   0  18        963.37        898.46        33.22 o                         
   5   0  18         38.66         46.61         4.01 o                         
   6   0  18       1159.41       1131.63        48.68 o                         
   7   0  18        893.41        820.02        36.12 o                         
   8   0  18        203.26        201.81        10.67 o                         
   9   0  18         66.76         59.91         5.55 o                         
  10   0  18          4.80         13.04         2.82 o                         
  11   0  18        175.46        179.10        10.61 o                         
  12   0  18         86.46        101.09        13.29 o                         
  13   0  18          0.14          3.82         3.37 o                         
 -15   1  18        131.15        139.67         9.00 o                         
 -14   1  18        169.50        143.91         8.42 o                         
 -13   1  18         44.93         46.22         4.63 o                         
 -12   1  18         38.99         38.74         2.98 o                         
 -11   1  18         58.67         67.80         4.93 o                         
 -10   1  18        389.40        391.39        14.03 o                         
  -9   1  18          9.32         12.41         1.33 o                         
  -8   1  18         30.09         34.46         2.15 o                         
  -7   1  18          0.84          1.40         0.90 o                         
  -6   1  18        886.84        879.88        26.90 o                         
  -5   1  18        376.98        371.21        12.09 o                         
  -4   1  18         83.09         75.36         3.08 o                         
  -3   1  18         22.33         30.70         1.70 o                         
  -2   1  18        322.46        324.45         9.50 o                         
  -1   1  18        551.64        551.29        17.24 o                         
   0   1  18        466.19        466.05        16.39 o                         
   1   1  18         79.00         72.81         3.42 o                         
   2   1  18        473.95        468.90        17.13 o                         
   3   1  18         39.45         37.74         2.43 o                         
   4   1  18       1677.87       1623.84        44.59 o                         
   5   1  18        433.51        414.88        12.31 o                         
   6   1  18          1.95          3.48         1.06 o                         
   7   1  18        118.92        121.77         5.25 o                         
   8   1  18         18.33         20.87         2.25 o                         
   9   1  18        108.21        113.78         5.23 o                         
  10   1  18         67.01         68.01         5.21 o                         
  11   1  18          9.58         14.74         2.59 o                         
  12   1  18         43.62         53.46         3.97 o                         
  13   1  18         72.00         75.30         5.00 o                         
 -14   2  18         20.63         19.25         3.73 o                         
 -13   2  18          2.24          9.50         2.91 o                         
 -12   2  18        467.50        427.83        15.02 o                         
 -11   2  18         17.88         25.23         3.20 o                         
 -10   2  18          8.55         13.96         2.93 o                         
  -9   2  18         20.33         22.11         1.66 o                         
  -8   2  18         16.74         22.33         2.74 o                         
  -7   2  18        573.41        522.96        15.74 o                         
  -6   2  18        390.83        378.47        12.84 o                         
  -5   2  18          6.64          6.83         1.37 o                         
  -4   2  18       1456.03       1321.85        41.85 o                         
  -3   2  18       2183.66       2219.60        65.61 o                         
  -2   2  18          2.62          2.45         1.20 o                         
  -1   2  18        981.39       1017.52        28.43 o                         
   0   2  18        130.24        135.91         6.14 o                         
   1   2  18        636.53        570.22        19.83 o                         
   2   2  18          3.15          1.88         1.33 o                         
   3   2  18        456.13        475.17        17.70 o                         
   4   2  18         46.14         43.89         2.23 o                         
   5   2  18       1188.40       1129.78        31.74 o                         
   6   2  18         59.65         63.03         3.13 o                         
   7   2  18         36.80         35.85         2.95 o                         
   8   2  18         31.00         28.55         3.69 o                         
   9   2  18          0.00         -1.32         1.36 o                         
  10   2  18         63.15         63.83         4.51 o                         
  11   2  18         82.14         91.27         5.20 o                         
  12   2  18          7.50         10.41         2.59 o                         
 -13   3  18        193.16        183.65         9.41 o                         
 -12   3  18        137.71        147.32         8.85 o                         
 -11   3  18          6.85          7.86         2.45 o                         
 -10   3  18         47.84         40.96         3.98 o                         
  -9   3  18          7.86          8.22         2.48 o                         
  -8   3  18         12.44         19.05         1.91 o                         
  -7   3  18          1.20          0.44         1.19 o                         
  -6   3  18         19.97         24.61         2.32 o                         
  -5   3  18         46.95         50.42         3.42 o                         
  -4   3  18        461.50        433.71        14.32 o                         
  -3   3  18        897.91        917.13        28.32 o                         
  -2   3  18        967.97        957.05        27.16 o                         
  -1   3  18        115.67        112.51         4.55 o                         
   0   3  18          2.57         17.26         2.64 o                         
   1   3  18         54.39         45.87         2.52 o                         
   2   3  18        367.71        341.37        10.75 o                         
   3   3  18        542.82        513.87        14.41 o                         
   4   3  18         88.41         88.33         4.41 o                         
   5   3  18         84.09         97.19         5.28 o                         
   6   3  18        320.20        306.09        12.09 o                         
   7   3  18         20.41         26.76         2.73 o                         
   8   3  18          1.08          4.12         2.33 o                         
   9   3  18          6.88         12.20         3.20 o                         
  10   3  18         32.37         36.65         3.54 o                         
  11   3  18         11.56         17.80         2.76 o                         
 -12   4  18         70.72         80.04         6.44 o                         
 -11   4  18          0.03          3.63         2.69 o                         
 -10   4  18        179.38        208.77        10.35 o                         
  -9   4  18          0.51          4.59         2.61 o                         
  -8   4  18          6.51          3.08         2.45 o                         
  -7   4  18         45.08         55.67         3.81 o                         
  -6   4  18        324.63        359.02        10.96 o                         
  -5   4  18         27.63         36.69         3.52 o                         
  -4   4  18         14.06         15.45         2.37 o                         
  -3   4  18         11.25         18.41         2.35 o                         
  -2   4  18          0.08          1.35         1.55 o                         
  -1   4  18         21.91         21.13         2.51 o                         
   0   4  18         28.38         23.74         2.42 o                         
   1   4  18         54.76         53.86         3.45 o                         
   2   4  18          7.62         14.08         2.14 o                         
   3   4  18        564.07        498.73        15.85 o                         
   4   4  18         19.28         24.27         2.72 o                         
   5   4  18        140.88        135.79         5.97 o                         
   6   4  18         78.59         75.21         5.37 o                         
   7   4  18          1.60          3.31         2.06 o                         
   8   4  18        730.08        723.69        23.69 o                         
   9   4  18          0.77         -4.38         6.23 o                         
  10   4  18         24.05         28.98         7.19 o                         
 -10   5  18          2.67          8.29         4.55 o                         
  -9   5  18         53.24         47.11         5.01 o                         
  -8   5  18         33.06         34.24         7.56 o                         
  -7   5  18        132.51        140.97         7.33 o                         
  -6   5  18        288.50        299.72        14.18 o                         
  -5   5  18        115.03        112.34         6.40 o                         
  -4   5  18          1.59          2.47         2.06 o                         
  -3   5  18          2.46          4.75         1.86 o                         
  -2   5  18         12.65          8.70         2.17 o                         
  -1   5  18        584.90        559.37        16.26 o                         
   0   5  18          0.06          3.81         1.76 o                         
   1   5  18          2.86          3.59         1.78 o                         
   2   5  18        120.56        114.51         5.85 o                         
   3   5  18         30.34         42.30         3.77 o                         
   4   5  18          0.60          5.27         2.08 o                         
   5   5  18         20.25         32.74         4.12 o                         
   6   5  18         28.83         27.93         3.54 o                         
   7   5  18         68.05         71.53         6.49 o                         
   8   5  18        187.25        197.79        12.00 o                         
  -6   6  18        166.71        150.65        10.82 o                         
  -5   6  18         54.96         47.67         4.89 o                         
  -4   6  18         27.42         36.64         6.08 o                         
  -3   6  18          0.41         -1.66         2.53 o                         
  -2   6  18         42.80         33.43         3.96 o                         
  -1   6  18         13.99         12.42         2.89 o                         
   0   6  18         12.86         14.70         2.93 o                         
   1   6  18          1.08         -1.74         2.22 o                         
   2   6  18          1.74          7.03         2.92 o                         
   3   6  18          3.06          3.62         3.12 o                         
   4   6  18         29.86         25.86         6.82 o                         
 -15   1  19         25.10         27.87         4.32 o                         
 -14   1  19         23.04         27.12         4.06 o                         
 -13   1  19          8.34          8.35         3.04 o                         
 -12   1  19        276.76        256.69        10.02 o                         
 -11   1  19         77.94         74.61         4.31 o                         
 -10   1  19         34.62         39.74         3.39 o                         
  -9   1  19          1.47          2.16         1.14 o                         
  -8   1  19         46.22         37.68         2.20 o                         
  -7   1  19         10.27         13.31         1.58 o                         
  -6   1  19          0.58          2.83         1.64 o                         
  -5   1  19          8.37         13.84         1.69 o                         
  -4   1  19        130.11        134.00         4.63 o                         
  -3   1  19       1174.59       1240.36        34.35 o                         
  -2   1  19        126.85        114.08         3.98 o                         
  -1   1  19         23.20         18.27         1.81 o                         
   0   1  19         83.52         90.00         4.01 o                         
   1   1  19          2.22          1.41         0.99 o                         
   2   1  19        140.94        127.16         4.57 o                         
   3   1  19          0.83          2.48         1.12 o                         
   4   1  19        263.48        246.73         9.54 o                         
   5   1  19        279.96        267.96         8.42 o                         
   6   1  19        860.35        791.79        21.07 o                         
   7   1  19        264.92        230.80         8.46 o                         
   8   1  19        141.29        134.33         5.66 o                         
   9   1  19         35.66         39.14         3.59 o                         
  10   1  19          2.17          4.69         1.72 o                         
  11   1  19         90.50         96.96         6.69 o                         
  12   1  19        258.09        262.79        10.97 o                         
  13   1  19         55.33         51.08         4.37 o                         
 -14   2  19         74.05         76.49         9.31 o                         
 -13   2  19         30.66         31.87         4.35 o                         
 -12   2  19          6.59          7.46         2.04 o                         
 -11   2  19         13.66         19.35         2.62 o                         
 -10   2  19         87.08         89.84         4.93 o                         
  -9   2  19          3.09          4.70         2.31 o                         
  -8   2  19          6.56          8.29         1.23 o                         
  -7   2  19         63.83         74.34         3.72 o                         
  -6   2  19        392.24        375.55        12.52 o                         
  -5   2  19        352.34        334.70        11.21 o                         
  -4   2  19         28.58         32.57         2.29 o                         
  -3   2  19        170.72        153.35         5.39 o                         
  -2   2  19        719.27        726.98        20.75 o                         
  -1   2  19          1.29          1.34         1.49 o                         
   0   2  19        107.64        102.31         5.10 o                         
   1   2  19          6.74          2.89         1.46 o                         
   2   2  19        172.30        155.74         6.18 o                         
   3   2  19          2.21          4.94         1.42 o                         
   4   2  19        464.54        474.81        18.71 o                         
   5   2  19          0.12          2.14         1.02 o                         
   6   2  19          1.57          2.77         1.26 o                         
   7   2  19         10.70          9.24         1.72 o                         
   8   2  19         34.68         45.23         3.36 o                         
   9   2  19         60.36         66.81         4.13 o                         
  10   2  19         24.85         30.86         3.74 o                         
  11   2  19          0.63          3.94         2.26 o                         
  12   2  19         49.35         52.02         4.60 o                         
 -13   3  19          0.00          7.24         2.98 o                         
 -12   3  19        333.25        315.91        20.38 o                         
 -11   3  19          0.39          2.81         3.26 o                         
 -10   3  19         88.41         92.27         6.64 o                         
  -9   3  19        570.06        551.17        16.79 o                         
  -8   3  19         41.83         41.22         3.63 o                         
  -7   3  19        100.54        109.35         5.40 o                         
  -6   3  19         98.11        100.83         4.81 o                         
  -5   3  19          3.67          3.45         1.44 o                         
  -4   3  19         39.10         42.14         4.14 o                         
  -3   3  19        109.11        102.91         4.76 o                         
  -2   3  19        487.05        460.94        13.94 o                         
  -1   3  19         82.67         77.23         3.55 o                         
   0   3  19        752.72        718.52        20.86 o                         
   1   3  19         40.67         32.19         2.05 o                         
   2   3  19          0.48          3.71         0.99 o                         
   3   3  19         14.46         14.69         1.48 o                         
   4   3  19          2.55          3.61         1.20 o                         
   5   3  19        136.16        139.62         5.69 o                         
   6   3  19         39.23         44.62         3.41 o                         
   7   3  19        321.81        322.05        15.71 o                         
   8   3  19         86.91         96.57         6.38 o                         
   9   3  19          1.54          2.81         2.07 o                         
  10   3  19         32.29         30.29         3.46 o                         
  11   3  19          3.77          9.05         2.82 o                         
 -12   4  19          0.02          5.53         3.68 o                         
 -11   4  19         18.92         18.63         3.56 o                         
 -10   4  19         33.43         39.03         4.34 o                         
  -9   4  19         23.04         24.33         3.58 o                         
  -8   4  19         30.89         27.59         3.17 o                         
  -7   4  19          0.23          0.92         1.45 o                         
  -6   4  19         46.83         48.30         3.89 o                         
  -5   4  19        157.25        168.11         8.92 o                         
  -4   4  19         36.74         52.53         3.90 o                         
  -3   4  19          9.73          9.26         1.91 o                         
  -2   4  19          1.99          6.53         2.04 o                         
  -1   4  19         22.44         32.77         3.13 o                         
   0   4  19         77.32         97.05         6.07 o                         
   1   4  19         81.06         75.68         4.14 o                         
   2   4  19         58.51         66.37         3.56 o                         
   3   4  19         38.63         41.19         3.32 o                         
   4   4  19         20.26         18.74         3.40 o                         
   5   4  19          5.21          2.58         1.96 o                         
   6   4  19        121.92        118.06         6.36 o                         
   7   4  19         78.84         82.76         5.11 o                         
   8   4  19          6.18          4.81         3.45 o                         
   9   4  19          1.07          2.21         2.62 o                         
  10   4  19         27.13         35.50         6.82 o                         
  -9   5  19         43.31         33.92         5.17 o                         
  -8   5  19          5.91          9.20         3.42 o                         
  -7   5  19         19.74         20.74         4.15 o                         
  -6   5  19        199.75        189.90        10.53 o                         
  -5   5  19         22.89         31.56         3.61 o                         
  -4   5  19         17.02         22.50         3.44 o                         
  -3   5  19          2.45          4.03         1.97 o                         
  -2   5  19         81.41         84.11         5.47 o                         
  -1   5  19         29.54         26.86         2.93 o                         
   0   5  19        152.50        141.81         5.74 o                         
   1   5  19         53.52         61.08         5.84 o                         
   2   5  19         73.18         78.52         6.16 o                         
   3   5  19         15.39         11.17         2.54 o                         
   4   5  19         39.55         43.51         3.83 o                         
   5   5  19         11.12         11.92         3.53 o                         
   6   5  19         18.08         17.57         3.41 o                         
   7   5  19         26.99         20.99         5.87 o                         
  -5   6  19         18.32         16.25         3.87 o                         
  -4   6  19         11.39          9.83         2.88 o                         
  -3   6  19         11.85         17.72         3.41 o                         
  -2   6  19         14.94         18.32         3.95 o                         
  -1   6  19         73.95         57.85         5.31 o                         
   0   6  19        255.96        259.48        11.88 o                         
   1   6  19          2.39          2.77         3.66 o                         
   2   6  19         44.21         45.19         5.83 o                         
   3   6  19          8.24          4.42         3.04 o                         
 -15   0  20        116.45        102.57         9.70 o                         
 -14   0  20          0.83          5.50         7.92 o                         
 -13   0  20          0.00          9.52         3.43 o                         
 -12   0  20        171.55        177.49        11.24 o                         
 -11   0  20        832.93        767.76        43.33 o                         
 -10   0  20         20.32         25.16         2.95 o                         
  -9   0  20         57.31         66.33         4.99 o                         
  -8   0  20          1.94          1.92         2.79 o                         
  -7   0  20        475.39        476.12        31.44 o                         
  -6   0  20         10.75         12.28         2.12 o                         
  -5   0  20          0.19          2.79         1.53 o                         
  -4   0  20        865.43        859.73        31.87 o                         
  -3   0  20         42.58         39.89         3.50 o                         
  -2   0  20       1523.36       1552.79        56.31 o                         
  -1   0  20        206.94        229.72         9.21 o                         
   0   0  20          3.99         13.55         5.59 o                         
   1   0  20         19.85         25.14         4.01 o                         
   2   0  20       1523.66       1502.48        78.34 o                         
   3   0  20        467.91        448.94        17.10 o                         
   4   0  20        396.04        346.38        13.71 o                         
   5   0  20         79.77         72.43         4.75 o                         
   6   0  20        480.27        444.53        20.44 o                         
   7   0  20       1035.47        978.08        42.83 o                         
   8   0  20          0.58          2.72         1.66 o                         
   9   0  20          5.02          3.71         3.34 o                         
  10   0  20         10.10         10.65         2.83 o                         
  11   0  20         19.61         25.08         3.88 o                         
  12   0  20        250.55        272.42        14.95 o                         
 -15   1  20         51.91         46.82         5.15 o                         
 -14   1  20         68.48         68.13         6.37 o                         
 -13   1  20          0.54          3.18         2.59 o                         
 -12   1  20        167.61        166.20         7.13 o                         
 -11   1  20         12.96         14.68         2.28 o                         
 -10   1  20        124.30        124.82         6.18 o                         
  -9   1  20          1.81          3.52         1.05 o                         
  -8   1  20          9.42         13.19         1.88 o                         
  -7   1  20          4.33          5.08         1.34 o                         
  -6   1  20         30.63         40.21         3.20 o                         
  -5   1  20         81.75         84.86         4.49 o                         
  -4   1  20          3.20          6.45         1.21 o                         
  -3   1  20        196.69        201.77         6.58 o                         
  -2   1  20          0.66          1.95         1.08 o                         
  -1   1  20         27.40         32.53         2.85 o                         
   0   1  20         46.05         51.29         2.86 o                         
   1   1  20         13.10         24.54         1.90 o                         
   2   1  20         11.48         15.78         1.59 o                         
   3   1  20        940.43        880.96        26.96 o                         
   4   1  20       1088.36       1045.67        35.04 o                         
   5   1  20        538.98        503.50        14.80 o                         
   6   1  20          2.18          3.24         1.26 o                         
   7   1  20        100.37        104.18         4.85 o                         
   8   1  20         31.09         34.94         2.80 o                         
   9   1  20         42.15         51.67         4.01 o                         
  10   1  20         10.25         13.26         1.99 o                         
  11   1  20          1.00          4.38         2.01 o                         
  12   1  20         36.16         52.15         4.09 o                         
 -14   2  20         63.66         69.33         9.49 o                         
 -13   2  20        158.17        140.94         8.24 o                         
 -12   2  20        113.80         99.02         5.74 o                         
 -11   2  20         20.65         19.90         2.58 o                         
 -10   2  20         99.99        100.09         5.34 o                         
  -9   2  20         68.73         63.12         3.42 o                         
  -8   2  20        274.51        262.43        10.69 o                         
  -7   2  20        135.66        147.62         6.55 o                         
  -6   2  20        222.49        207.59         7.62 o                         
  -5   2  20         47.11         46.43         3.00 o                         
  -4   2  20         11.91         18.59         1.74 o                         
  -3   2  20          1.99          7.19         1.50 o                         
  -2   2  20          5.71          6.77         1.10 o                         
  -1   2  20         41.84         42.27         3.45 o                         
   0   2  20        242.26        204.20         8.41 o                         
   1   2  20         58.28         62.54         5.40 o                         
   2   2  20         73.37         67.55         3.86 o                         
   3   2  20        485.35        465.30        16.78 o                         
   4   2  20         43.46         45.85         4.05 o                         
   5   2  20        180.26        177.23         5.56 o                         
   6   2  20         55.71         58.91         3.52 o                         
   7   2  20         11.93         12.84         1.77 o                         
   8   2  20        152.03        146.44         6.37 o                         
   9   2  20         18.53         24.70         2.98 o                         
  10   2  20          8.88          9.36         2.13 o                         
  11   2  20        258.68        268.46        10.48 o                         
  12   2  20         11.77         14.19         4.10 o                         
 -13   3  20         46.57         49.59         5.99 o                         
 -12   3  20        191.67        179.04         9.67 o                         
 -11   3  20          2.42          4.02         4.68 o                         
 -10   3  20         22.05         23.01         3.30 o                         
  -9   3  20        486.39        458.69        13.26 o                         
  -8   3  20         81.89         84.74         3.86 o                         
  -7   3  20        592.68        586.83        17.67 o                         
  -6   3  20         22.95         27.83         2.84 o                         
  -5   3  20          6.67          4.33         1.42 o                         
  -4   3  20        184.23        190.84         7.33 o                         
  -3   3  20        144.12        139.20         5.74 o                         
  -2   3  20        320.81        331.18        10.48 o                         
  -1   3  20        181.02        149.63         5.47 o                         
   0   3  20         75.21         78.47         3.79 o                         
   1   3  20        538.92        494.34        18.15 o                         
   2   3  20        456.98        419.56        14.32 o                         
   3   3  20         80.93         83.70         4.57 o                         
   4   3  20        111.13        103.12         6.16 o                         
   5   3  20         50.61         53.28         3.66 o                         
   6   3  20        255.33        231.50         9.84 o                         
   7   3  20         30.12         34.47         3.15 o                         
   8   3  20        102.68         98.11         5.30 o                         
   9   3  20          0.62          0.15         3.96 o                         
  10   3  20         22.38         33.54         3.78 o                         
  11   3  20         89.55         96.06         7.47 o                         
 -11   4  20         33.89         36.96         4.38 o                         
 -10   4  20         11.43         11.85         3.62 o                         
  -9   4  20        261.61        259.01        11.62 o                         
  -8   4  20          2.19          9.95         2.44 o                         
  -7   4  20        262.67        263.34         9.42 o                         
  -6   4  20         58.54         74.25         4.15 o                         
  -5   4  20          0.00          0.95         1.98 o                         
  -4   4  20          6.10         16.30         3.35 o                         
  -3   4  20          5.15          9.64         2.01 o                         
  -2   4  20         89.85         80.72         4.82 o                         
  -1   4  20        585.12        553.51        18.30 o                         
   0   4  20        697.16        654.06        21.32 o                         
   1   4  20         34.77         47.22         3.11 o                         
   2   4  20         72.63         71.71         3.71 o                         
   3   4  20        300.98        285.90         9.96 o                         
   4   4  20         85.24        100.92         6.43 o                         
   5   4  20        189.46        187.00         7.96 o                         
   6   4  20        423.26        386.40        20.85 o                         
   7   4  20         24.88         24.42         3.38 o                         
   8   4  20        170.28        169.25        17.19 o                         
   9   4  20         37.55         42.47         5.12 o                         
  -9   5  20         23.05         23.97         6.80 o                         
  -8   5  20         48.03         48.53         5.98 o                         
  -7   5  20         40.67         38.87         4.31 o                         
  -6   5  20        476.38        453.87        19.26 o                         
  -5   5  20         97.89        121.63         7.97 o                         
  -4   5  20          1.60          6.43         3.07 o                         
  -3   5  20        229.22        207.72         8.95 o                         
  -2   5  20        184.72        172.34         7.40 o                         
  -1   5  20         51.01         44.99         3.93 o                         
   0   5  20        160.10        157.52         6.29 o                         
   1   5  20         10.95          8.87         2.57 o                         
   2   5  20         55.30         55.80         4.24 o                         
   3   5  20         96.46        105.78         6.59 o                         
   4   5  20         67.93         73.14         5.47 o                         
   5   5  20         30.20         34.99         3.87 o                         
   6   5  20        137.75        143.45        10.08 o                         
   7   5  20        151.03        173.68        16.43 o                         
  -4   6  20          7.08          4.79         4.26 o                         
  -3   6  20          1.89          6.22         3.88 o                         
  -2   6  20          1.37         -2.77         2.77 o                         
  -1   6  20          0.38          0.20         4.47 o                         
   0   6  20        221.66        231.40        11.26 o                         
   1   6  20          4.43          9.74         3.30 o                         
   2   6  20         18.24         14.77         4.21 o                         
 -14   1  21          0.15         -0.03         5.49 o                         
 -13   1  21        486.45        459.46        18.19 o                         
 -12   1  21        164.85        144.41         7.00 o                         
 -11   1  21          2.48          0.47         2.67 o                         
 -10   1  21        554.06        522.64        16.00 o                         
  -9   1  21        174.82        169.28         6.55 o                         
  -8   1  21         66.75         74.33         4.39 o                         
  -7   1  21          5.08          9.26         1.45 o                         
  -6   1  21        171.51        165.49         6.84 o                         
  -5   1  21          2.57          2.70         1.13 o                         
  -4   1  21        555.58        554.63        15.03 o                         
  -3   1  21       1061.10       1061.02        32.03 o                         
  -2   1  21         32.85         42.65         2.65 o                         
  -1   1  21         47.15         56.46         3.28 o                         
   0   1  21          9.13          7.43         1.67 o                         
   1   1  21          0.31          2.22         1.28 o                         
   2   1  21         11.55         10.35         1.39 o                         
   3   1  21          7.14          6.92         1.40 o                         
   4   1  21        265.70        255.23         9.93 o                         
   5   1  21          3.97          4.96         1.67 o                         
   6   1  21          0.43          1.59         1.10 o                         
   7   1  21         89.66         82.63         4.56 o                         
   8   1  21        243.32        231.77         8.78 o                         
   9   1  21          3.78          7.85         2.08 o                         
  10   1  21         88.61         92.77         5.19 o                         
  11   1  21         31.91         34.11         3.21 o                         
  12   1  21         44.06         61.88         4.73 o                         
 -14   2  21         10.35         13.88         5.76 o                         
 -13   2  21         23.92         23.39         4.37 o                         
 -12   2  21        211.23        196.19         8.37 o                         
 -11   2  21         17.20         19.73         2.65 o                         
 -10   2  21          0.69          4.64         1.72 o                         
  -9   2  21          9.06         10.14         1.67 o                         
  -8   2  21         23.11         23.50         2.46 o                         
  -7   2  21         50.83         51.00         3.41 o                         
  -6   2  21        222.98        204.94         7.63 o                         
  -5   2  21         57.88         65.99         3.50 o                         
  -4   2  21        282.93        267.81         8.59 o                         
  -3   2  21        244.66        228.41         7.47 o                         
  -2   2  21         21.45         18.44         2.41 o                         
  -1   2  21         72.28         84.00         4.90 o                         
   0   2  21         48.90         48.98         3.92 o                         
   1   2  21         49.67         67.60         4.26 o                         
   2   2  21          0.05          1.10         1.31 o                         
   3   2  21         58.11         70.17         3.92 o                         
   4   2  21         49.21         48.69         4.59 o                         
   5   2  21         36.26         35.51         3.33 o                         
   6   2  21        417.20        414.60        16.38 o                         
   7   2  21         23.46         21.50         2.33 o                         
   8   2  21          0.01          1.50         1.75 o                         
   9   2  21        102.96        107.77         5.42 o                         
  10   2  21          1.69          2.61         2.09 o                         
  11   2  21         48.48         47.63         4.43 o                         
 -13   3  21         10.06         10.55         4.88 o                         
 -12   3  21          0.49         -1.94         2.59 o                         
 -11   3  21        125.83        131.12        11.89 o                         
 -10   3  21         50.28         50.21         5.49 o                         
  -9   3  21        393.06        384.87        12.44 o                         
  -8   3  21         42.52         37.67         2.75 o                         
  -7   3  21         32.59         37.26         3.10 o                         
  -6   3  21          0.05          3.24         2.09 o                         
  -5   3  21          6.57          7.33         2.10 o                         
  -4   3  21         41.57         42.69         3.25 o                         
  -3   3  21          5.25         13.58         1.66 o                         
  -2   3  21         84.16         75.65         4.02 o                         
  -1   3  21        219.20        181.61         6.29 o                         
   0   3  21        135.36        145.00         9.58 o                         
   1   3  21         47.71         62.92         4.64 o                         
   2   3  21        128.29        113.65         5.54 o                         
   3   3  21         46.63         54.71         3.94 o                         
   4   3  21          0.42          1.76         1.58 o                         
   5   3  21        194.05        187.25         7.52 o                         
   6   3  21        168.83        169.02         6.96 o                         
   7   3  21         67.96         73.01         4.67 o                         
   8   3  21         20.65         23.69         3.38 o                         
   9   3  21         83.64         93.92         7.19 o                         
  10   3  21          2.10          3.65         3.63 o                         
 -11   4  21         33.88         50.20         5.22 o                         
 -10   4  21         16.42         28.40         5.99 o                         
  -9   4  21         56.29         47.33         4.55 o                         
  -8   4  21          4.38          9.38         2.90 o                         
  -7   4  21         45.06         52.40         3.65 o                         
  -6   4  21         56.41         59.20         5.04 o                         
  -5   4  21          1.51          0.97         1.62 o                         
  -4   4  21          1.46          2.39         1.83 o                         
  -3   4  21          0.95          1.08         1.69 o                         
  -2   4  21          0.20          2.26         2.03 o                         
  -1   4  21        408.85        386.84        13.50 o                         
   0   4  21         71.03         73.37         4.39 o                         
   1   4  21          7.41          9.11         1.95 o                         
   2   4  21         97.66        105.52         4.50 o                         
   3   4  21        319.73        312.10        13.84 o                         
   4   4  21         22.25         25.94         3.13 o                         
   5   4  21          8.60          7.45         2.33 o                         
   6   4  21         18.85         18.84         3.99 o                         
   7   4  21         92.74         98.19         6.51 o                         
   8   4  21         92.93         98.68         7.05 o                         
   9   4  21          0.06          1.05         5.70 o                         
  -9   5  21         44.49         53.34         5.93 o                         
  -8   5  21          9.55          7.56         3.43 o                         
  -7   5  21         52.91         54.37         4.99 o                         
  -6   5  21         49.16         51.40         4.47 o                         
  -5   5  21          0.95          3.57         2.22 o                         
  -4   5  21         21.07         25.20         3.24 o                         
  -3   5  21         17.94         18.94         2.84 o                         
  -2   5  21         48.32         45.83         3.58 o                         
  -1   5  21          0.19         -1.21         1.81 o                         
   0   5  21        244.75        218.77        10.34 o                         
   1   5  21         88.70        104.60         7.40 o                         
   2   5  21         20.17         25.57         3.63 o                         
   3   5  21         11.09         10.11         2.82 o                         
   4   5  21         38.75         39.59         4.10 o                         
   5   5  21          0.85          3.37         2.76 o                         
   6   5  21         16.91         18.75         5.48 o                         
  -3   6  21         10.50         11.44         9.65 o                         
  -2   6  21         31.08         20.49         5.61 o                         
  -1   6  21          5.60          7.32         3.96 o                         
   0   6  21         32.60         43.05         5.50 o                         
   1   6  21          0.23          7.29         3.82 o                         
 -14   0  22          4.72          9.42         9.10 o                         
 -13   0  22        247.00        218.68        16.24 o                         
 -12   0  22        436.88        375.09        23.79 o                         
 -11   0  22        397.60        363.74        21.18 o                         
 -10   0  22        161.86        141.54         8.28 o                         
  -9   0  22        252.79        251.60        12.74 o                         
  -8   0  22          9.93          7.90         2.43 o                         
  -7   0  22         78.58         77.18         5.77 o                         
  -6   0  22        194.76        187.95         9.87 o                         
  -5   0  22       2249.97       2146.30       111.21 o                         
  -4   0  22        931.33        950.60        35.17 o                         
  -3   0  22       1934.52       1970.36        71.24 o                         
  -2   0  22        444.21        454.07        17.32 o                         
  -1   0  22         27.25         19.17         1.66 o                         
   0   0  22        397.01        395.47        22.59 o                         
   1   0  22        100.37         94.45         7.52 o                         
   2   0  22        283.51        249.15        15.69 o                         
   3   0  22          0.19         -0.41         2.40 o                         
   4   0  22        117.85        112.91         5.22 o                         
   5   0  22          5.77          6.16         1.48 o                         
   6   0  22        550.19        510.13        20.01 o                         
   7   0  22          2.01          2.51         1.56 o                         
   8   0  22          0.20          2.34         2.81 o                         
   9   0  22         31.88         31.63         4.81 o                         
  10   0  22        202.61        229.63        12.60 o                         
  11   0  22        299.90        315.99        16.58 o                         
  12   0  22         52.94         61.23         7.11 o                         
 -14   1  22        136.24        111.32         9.13 o                         
 -13   1  22          4.96         16.77         3.30 o                         
 -12   1  22         56.62         55.14         5.62 o                         
 -11   1  22        144.30        129.61         7.27 o                         
 -10   1  22         40.12         37.64         3.07 o                         
  -9   1  22         14.88         14.55         1.88 o                         
  -8   1  22        260.59        248.78         8.91 o                         
  -7   1  22        425.91        412.54        13.64 o                         
  -6   1  22        629.46        624.21        19.71 o                         
  -5   1  22        639.73        617.87        19.54 o                         
  -4   1  22         53.78         47.95         2.61 o                         
  -3   1  22         34.64         33.55         1.78 o                         
  -2   1  22        913.87        833.65        25.62 o                         
  -1   1  22         44.71         57.81         3.10 o                         
   0   1  22         49.24         52.99         3.03 o                         
   1   1  22        339.90        320.12         9.84 o                         
   2   1  22        158.08        160.44         6.01 o                         
   3   1  22         43.37         44.73         2.76 o                         
   4   1  22         53.39         52.85         3.53 o                         
   5   1  22        289.36        270.48        10.59 o                         
   6   1  22        129.49        126.48         5.60 o                         
   7   1  22          0.01          0.62         1.36 o                         
   8   1  22        184.98        176.65         7.07 o                         
   9   1  22         89.66        100.83         4.99 o                         
  10   1  22          0.23          1.07         1.62 o                         
  11   1  22          8.55         12.96         2.62 o                         
  12   1  22        112.90        128.05         7.38 o                         
 -14   2  22         10.79         16.32         4.31 o                         
 -13   2  22        441.30        421.32        18.99 o                         
 -12   2  22        122.06        120.27         6.16 o                         
 -11   2  22          8.96          8.54         2.23 o                         
 -10   2  22         46.71         45.65         3.80 o                         
  -9   2  22         28.47         26.58         2.55 o                         
  -8   2  22        119.66        125.84         6.69 o                         
  -7   2  22         22.01         17.40         2.44 o                         
  -6   2  22        687.53        657.42        20.86 o                         
  -5   2  22        135.68        131.40         5.41 o                         
  -4   2  22        497.95        468.37        13.93 o                         
  -3   2  22         90.49         83.76         3.57 o                         
  -2   2  22        960.14        934.88        31.80 o                         
  -1   2  22         11.17          9.42         1.97 o                         
   0   2  22         27.65         34.52         3.15 o                         
   1   2  22        110.62        103.84         5.47 o                         
   2   2  22        190.06        178.41         7.01 o                         
   3   2  22         21.19         25.96         2.51 o                         
   4   2  22        193.16        176.88         7.73 o                         
   5   2  22         34.18         39.38         5.40 o                         
   6   2  22        212.82        179.09        10.63 o                         
   7   2  22          2.30          3.90         1.60 o                         
   8   2  22          1.97          2.33         1.76 o                         
   9   2  22         37.58         37.30         3.70 o                         
  10   2  22        107.25        118.44         8.75 o                         
  11   2  22         17.96         25.82         5.76 o                         
 -13   3  22         93.09         79.52        17.57 o                         
 -12   3  22        159.11        154.80         9.20 o                         
 -11   3  22        259.60        251.41        12.50 o                         
 -10   3  22        175.33        189.66        12.04 o                         
  -9   3  22        234.21        224.05         8.97 o                         
  -8   3  22        140.54        139.92         6.11 o                         
  -7   3  22         21.68         25.26         2.72 o                         
  -6   3  22        115.36        122.70         6.44 o                         
  -5   3  22          0.64          1.16         1.42 o                         
  -4   3  22         13.66         14.13         1.92 o                         
  -3   3  22         54.94         57.41         3.15 o                         
  -2   3  22        148.29        148.31         5.43 o                         
  -1   3  22         86.25         75.32         5.14 o                         
   0   3  22        154.71        143.88         7.03 o                         
   1   3  22          0.01         -1.52         1.52 o                         
   2   3  22         98.74        104.21         5.35 o                         
   3   3  22        149.43        146.68         7.39 o                         
   4   3  22         62.08         59.60         5.00 o                         
   5   3  22          3.31          6.29         2.10 o                         
   6   3  22          0.10         -0.21         1.90 o                         
   7   3  22        234.95        223.09        12.15 o                         
   8   3  22        125.30        138.75         7.40 o                         
   9   3  22         37.65         49.75         4.76 o                         
  10   3  22          0.82          0.84         3.37 o                         
 -11   4  22        146.02        149.16         8.97 o                         
 -10   4  22        145.96        138.07         8.15 o                         
  -9   4  22         80.64         86.91         6.48 o                         
  -8   4  22         81.26         82.34         4.94 o                         
  -7   4  22          4.22          8.01         2.16 o                         
  -6   4  22         97.47        100.83         5.02 o                         
  -5   4  22         86.95         83.51         4.86 o                         
  -4   4  22         14.21          9.10         2.03 o                         
  -3   4  22        115.50        102.63         5.66 o                         
  -2   4  22         78.27         70.99         4.53 o                         
  -1   4  22         76.98         66.98         4.13 o                         
   0   4  22        369.38        386.29        13.48 o                         
   1   4  22          0.08          1.15         2.09 o                         
   2   4  22          0.39          4.32         2.31 o                         
   3   4  22         68.89         76.04         5.26 o                         
   4   4  22          0.98          3.89         2.31 o                         
   5   4  22         23.87         23.26         4.61 o                         
   6   4  22          5.19         10.92         2.78 o                         
   7   4  22         26.56         24.08         3.64 o                         
   8   4  22          0.10         -1.98         2.49 o                         
  -8   5  22        331.66        347.62        16.36 o                         
  -7   5  22         26.11         20.56         3.53 o                         
  -6   5  22          0.24         -0.14         2.67 o                         
  -5   5  22         24.18         19.67         3.21 o                         
  -4   5  22         12.57         12.39         2.63 o                         
  -3   5  22          7.50         11.15         2.32 o                         
  -2   5  22        135.33        131.56         7.14 o                         
  -1   5  22         11.90         13.28         3.12 o                         
   0   5  22        185.85        189.26        12.86 o                         
   1   5  22         84.90         85.71         6.74 o                         
   2   5  22         24.06         27.99         3.50 o                         
   3   5  22         11.50         10.56         6.27 o                         
   4   5  22          7.58         12.10         3.74 o                         
   5   5  22          2.67          5.14         3.08 o                         
   6   5  22         52.40         54.03         8.22 o                         
 -14   1  23         25.75         22.32         6.01 o                         
 -13   1  23          4.78          9.85         3.31 o                         
 -12   1  23         77.84         76.96         6.78 o                         
 -11   1  23          0.29         -2.42         3.05 o                         
 -10   1  23          4.14          2.51         2.09 o                         
  -9   1  23         17.55         22.58         2.19 o                         
  -8   1  23         35.41         45.78         3.08 o                         
  -7   1  23        138.07        137.18         5.68 o                         
  -6   1  23          0.34          3.05         1.26 o                         
  -5   1  23        262.73        262.32         9.23 o                         
  -4   1  23        283.27        271.62         9.42 o                         
  -3   1  23          8.79         18.03         1.36 o                         
  -2   1  23          2.24          4.78         1.47 o                         
  -1   1  23        434.38        440.01        14.26 o                         
   0   1  23          0.17          2.67         1.14 o                         
   1   1  23          6.34         13.51         1.46 o                         
   2   1  23        264.76        255.23         8.88 o                         
   3   1  23        674.98        602.03        19.04 o                         
   4   1  23        114.85        100.72         5.18 o                         
   5   1  23        521.54        509.89        18.26 o                         
   6   1  23         13.47         18.01         2.70 o                         
   7   1  23         70.67         70.55         3.86 o                         
   8   1  23         87.55         92.17         5.93 o                         
   9   1  23         11.08         14.68         2.67 o                         
  10   1  23          1.62          4.17         1.96 o                         
  11   1  23        216.82        205.68         9.57 o                         
 -13   2  23         64.29         72.20         7.53 o                         
 -12   2  23          3.37          5.17         2.31 o                         
 -11   2  23         30.23         29.41         3.15 o                         
 -10   2  23         34.98         40.89         3.70 o                         
  -9   2  23        185.65        172.88        12.40 o                         
  -8   2  23          0.77          5.42         1.62 o                         
  -7   2  23        226.31        210.42         9.80 o                         
  -6   2  23          1.91          3.02         1.67 o                         
  -5   2  23        346.75        327.90        12.04 o                         
  -4   2  23        207.81        208.60         7.06 o                         
  -3   2  23          1.32          3.79         1.26 o                         
  -2   2  23         20.79         18.22         2.62 o                         
  -1   2  23         84.22         71.78         4.60 o                         
   0   2  23         63.19         68.59         4.65 o                         
   1   2  23         91.72         80.28         4.37 o                         
   2   2  23        488.94        464.57        15.32 o                         
   3   2  23        126.86        135.73         6.00 o                         
   4   2  23          5.47          5.74         1.92 o                         
   5   2  23          2.50          0.07         2.04 o                         
   6   2  23          1.50          0.09         1.80 o                         
   7   2  23          1.82          1.22         1.97 o                         
   8   2  23          3.79          4.15         1.99 o                         
   9   2  23         73.53         81.76         5.31 o                         
  10   2  23         26.77         31.96         3.52 o                         
  11   2  23         13.20         11.61         4.12 o                         
 -12   3  23         11.66         14.29         3.24 o                         
 -11   3  23        301.02        310.75        13.43 o                         
 -10   3  23         41.91         36.83         4.90 o                         
  -9   3  23          2.23          5.17         2.65 o                         
  -8   3  23         27.95         36.54         3.40 o                         
  -7   3  23         58.46         69.71         4.60 o                         
  -6   3  23         21.24         27.38         2.63 o                         
  -5   3  23          8.55         13.14         1.95 o                         
  -4   3  23        411.08        401.69        13.68 o                         
  -3   3  23        119.23        121.49         5.76 o                         
  -2   3  23        730.15        719.83        20.92 o                         
  -1   3  23         41.68         30.12         3.32 o                         
   0   3  23         49.60         51.92         5.96 o                         
   1   3  23         69.17         62.91         5.90 o                         
   2   3  23        229.41        210.50         9.32 o                         
   3   3  23         17.91         18.58         2.84 o                         
   4   3  23         11.19         14.11         2.60 o                         
   5   3  23        207.02        213.95         9.44 o                         
   6   3  23         93.56        110.02        10.28 o                         
   7   3  23         36.99         43.12         6.90 o                         
   8   3  23          4.44          9.24         2.57 o                         
   9   3  23        133.22        140.93         7.75 o                         
  10   3  23         22.05         23.38         4.49 o                         
 -11   4  23          6.81          1.09         3.23 o                         
 -10   4  23          0.06          5.89         6.59 o                         
  -9   4  23         13.37         17.18         3.75 o                         
  -8   4  23        250.98        227.54        10.05 o                         
  -7   4  23        235.97        230.46         9.96 o                         
  -6   4  23         30.84         33.80         3.20 o                         
  -5   4  23          6.40          9.67         1.98 o                         
  -4   4  23          0.16          2.69         1.66 o                         
  -3   4  23        634.66        593.60        23.28 o                         
  -2   4  23         53.27         56.00         4.99 o                         
  -1   4  23         64.62         67.03         4.33 o                         
   0   4  23         99.40        102.60         6.74 o                         
   1   4  23          0.77          3.68         2.21 o                         
   2   4  23          2.07          3.19         2.08 o                         
   3   4  23          1.46          1.94         2.71 o                         
   4   4  23         80.54        105.19         7.55 o                         
   5   4  23        286.29        305.96        19.89 o                         
   6   4  23         82.88         99.45         7.10 o                         
   7   4  23        111.41        125.43         8.11 o                         
   8   4  23          3.82          5.79         3.08 o                         
  -8   5  23         64.44         72.57         6.36 o                         
  -7   5  23         57.65         69.87         6.51 o                         
  -6   5  23          1.46         -2.04         2.48 o                         
  -5   5  23          3.31          7.69         2.98 o                         
  -4   5  23          7.60         14.56         3.40 o                         
  -3   5  23          7.08          6.70         5.21 o                         
  -2   5  23          4.23          7.17         3.12 o                         
  -1   5  23        109.96        115.51         7.44 o                         
   0   5  23          7.87          7.51         2.96 o                         
   1   5  23         53.49         66.06         5.67 o                         
   2   5  23         38.82         29.92         6.41 o                         
   3   5  23        264.12        265.98        11.06 o                         
   4   5  23          0.35          2.78         2.66 o                         
   5   5  23         53.56         52.18         6.08 o                         
 -14   0  24         36.83         25.34         8.03 o                         
 -13   0  24        163.91        155.41        21.70 o                         
 -12   0  24         71.38         66.67         8.75 o                         
 -11   0  24         20.32         25.75         3.55 o                         
 -10   0  24        341.48        343.67        16.86 o                         
  -9   0  24        261.89        259.96        13.30 o                         
  -8   0  24        177.87        190.43        13.64 o                         
  -7   0  24         27.32         31.39         3.66 o                         
  -6   0  24         62.93         71.99         5.34 o                         
  -5   0  24        133.17        118.78         7.33 o                         
  -4   0  24        770.53        774.53        29.09 o                         
  -3   0  24        193.26        201.88         8.52 o                         
  -2   0  24        432.80        437.67        16.72 o                         
  -1   0  24        178.89        183.83        12.18 o                         
   0   0  24          0.67          3.60         2.51 o                         
   1   0  24          1.12          1.10         2.45 o                         
   2   0  24         92.57         76.33         7.33 o                         
   3   0  24        781.19        773.17        42.49 o                         
   4   0  24        699.07        642.78        36.28 o                         
   5   0  24       1107.64        945.46        38.71 o                         
   6   0  24          7.58         14.16         2.10 o                         
   7   0  24          1.91          2.93         1.77 o                         
   8   0  24          4.69          8.08         2.30 o                         
   9   0  24          6.61         10.28         2.78 o                         
  10   0  24        152.52        138.89        20.10 o                         
  11   0  24         17.88         26.30         6.13 o                         
 -14   1  24          1.83          2.03         6.32 o                         
 -13   1  24          0.11         -2.29         3.55 o                         
 -12   1  24        136.66        126.50         8.15 o                         
 -11   1  24        140.59        128.06         7.18 o                         
 -10   1  24         23.65         18.12         2.86 o                         
  -9   1  24         22.33         28.40         3.00 o                         
  -8   1  24         13.72         15.39         2.13 o                         
  -7   1  24        672.82        629.57        20.16 o                         
  -6   1  24         64.40         64.40         3.61 o                         
  -5   1  24        129.11        141.63         5.74 o                         
  -4   1  24         86.19         85.05         3.78 o                         
  -3   1  24          2.10          2.05         0.87 o                         
  -2   1  24         66.72         79.30         4.38 o                         
  -1   1  24        173.76        194.17         7.16 o                         
   0   1  24        106.54        122.20         5.05 o                         
   1   1  24        156.39        152.27         5.33 o                         
   2   1  24         51.50         60.70         3.95 o                         
   3   1  24        352.05        336.26        11.38 o                         
   4   1  24        285.72        265.96        10.47 o                         
   5   1  24         15.12         19.40         2.38 o                         
   6   1  24         60.53         63.08         4.13 o                         
   7   1  24          7.99         10.74         2.22 o                         
   8   1  24         16.19         15.64         2.35 o                         
   9   1  24          3.49          3.79         2.62 o                         
  10   1  24         23.36         32.91         3.51 o                         
  11   1  24          1.86         -0.40         2.72 o                         
 -13   2  24         87.06         85.32         7.70 o                         
 -12   2  24          2.73          1.68         2.45 o                         
 -11   2  24         11.75         17.50         2.74 o                         
 -10   2  24         60.15         61.99         4.72 o                         
  -9   2  24          5.38          5.93         1.77 o                         
  -8   2  24         82.24         80.20         4.34 o                         
  -7   2  24          0.15          3.48         1.86 o                         
  -6   2  24         61.21         65.83         4.09 o                         
  -5   2  24         48.33         49.73         3.29 o                         
  -4   2  24        210.12        186.90         7.15 o                         
  -3   2  24         90.80         94.65         6.34 o                         
  -2   2  24          3.70          7.44         1.79 o                         
  -1   2  24         27.47         27.64         2.95 o                         
   0   2  24        440.64        398.39        14.91 o                         
   1   2  24          5.28          8.37         1.77 o                         
   2   2  24         17.65         24.94         2.84 o                         
   3   2  24         64.84         70.59         4.58 o                         
   4   2  24          4.63          5.70         2.03 o                         
   5   2  24          5.67          4.49         1.85 o                         
   6   2  24        229.40        232.93        13.17 o                         
   7   2  24        142.97        138.49         9.43 o                         
   8   2  24         10.34         13.53         3.01 o                         
   9   2  24         29.63         31.58         4.43 o                         
  10   2  24         23.66         27.15         3.50 o                         
 -12   3  24          5.49          3.18         3.04 o                         
 -11   3  24         30.57         26.60         3.88 o                         
 -10   3  24         73.40         84.93         5.57 o                         
  -9   3  24          7.56         11.23         2.41 o                         
  -8   3  24         71.29         65.02         4.07 o                         
  -7   3  24          0.65          3.06         1.93 o                         
  -6   3  24        186.80        183.42         7.34 o                         
  -5   3  24          1.61          1.48         1.36 o                         
  -4   3  24        172.31        162.15         6.88 o                         
  -3   3  24         37.44         44.03         4.98 o                         
  -2   3  24          0.41          3.11         1.93 o                         
  -1   3  24          7.10          3.16         1.91 o                         
   0   3  24          4.71          8.58         2.13 o                         
   1   3  24         25.73         26.10         3.10 o                         
   2   3  24        109.35        117.20         5.92 o                         
   3   3  24         27.60         34.51         3.35 o                         
   4   3  24        284.33        298.20        12.62 o                         
   5   3  24         34.98         36.53         3.77 o                         
   6   3  24         25.05         24.51         3.30 o                         
   7   3  24          1.65          2.51         2.20 o                         
   8   3  24         62.19         71.71         6.17 o                         
   9   3  24          0.53         -1.90         2.17 o                         
 -10   4  24         21.94         27.32         4.01 o                         
  -9   4  24         16.49         16.01         3.40 o                         
  -8   4  24        146.41        155.91         8.08 o                         
  -7   4  24        205.66        200.95        10.23 o                         
  -6   4  24         31.12         34.89         4.61 o                         
  -5   4  24         71.70         73.50         4.52 o                         
  -4   4  24          1.41          4.19         1.83 o                         
  -3   4  24        344.82        333.46        13.52 o                         
  -2   4  24          8.20          4.13         2.28 o                         
  -1   4  24        138.18        133.58         7.55 o                         
   0   4  24         17.25         20.17         3.26 o                         
   1   4  24         14.41         19.03         3.21 o                         
   2   4  24         34.62         30.79         3.37 o                         
   3   4  24        100.31        107.93         8.90 o                         
   4   4  24        444.91        488.87        17.80 o                         
   5   4  24         23.64         25.83         4.03 o                         
   6   4  24         94.82        104.39         6.82 o                         
   7   4  24        422.50        387.73        18.04 o                         
  -7   5  24         88.56        108.16        10.84 o                         
  -6   5  24          4.86          3.35         2.92 o                         
  -5   5  24        114.88        126.48        12.74 o                         
  -4   5  24         41.34         55.70         5.34 o                         
  -3   5  24         34.12         20.45         4.00 o                         
  -2   5  24         52.47         53.46         8.20 o                         
  -1   5  24        129.65        138.83         9.38 o                         
   0   5  24         81.62         89.56         8.48 o                         
   1   5  24        158.57        152.54         7.84 o                         
   2   5  24         11.37         16.16         3.02 o                         
   3   5  24         41.62         54.53         4.83 o                         
   4   5  24         21.84         31.71         5.14 o                         
 -13   1  25        112.72         98.35         8.49 o                         
 -12   1  25        276.10        234.30        12.22 o                         
 -11   1  25          2.10          2.42         2.24 o                         
 -10   1  25         63.22         63.09         4.07 o                         
  -9   1  25          9.04          9.97         1.79 o                         
  -8   1  25         38.69         45.57         3.42 o                         
  -7   1  25        242.35        243.75         9.04 o                         
  -6   1  25          9.17          8.20         2.25 o                         
  -5   1  25         22.12         27.43         2.19 o                         
  -4   1  25        949.31        946.68        29.03 o                         
  -3   1  25        127.19        126.98         5.98 o                         
  -2   1  25         13.18         12.53         1.94 o                         
  -1   1  25        195.29        177.41         6.66 o                         
   0   1  25         32.48         37.85         2.33 o                         
   1   1  25        522.69        492.17        14.46 o                         
   2   1  25         35.76         36.37         2.58 o                         
   3   1  25         16.94         19.91         2.08 o                         
   4   1  25          1.18         -0.42         2.21 o                         
   5   1  25         59.93         62.18         3.84 o                         
   6   1  25        562.58        530.75        19.37 o                         
   7   1  25         20.66         25.40         3.87 o                         
   8   1  25         65.44         63.92         4.51 o                         
   9   1  25          0.00         -1.41         1.71 o                         
  10   1  25        113.48        126.64        12.26 o                         
 -13   2  25         20.15         22.59         5.12 o                         
 -12   2  25         21.63         23.27         4.48 o                         
 -11   2  25         42.66         43.95         4.03 o                         
 -10   2  25          0.36         -0.08         2.99 o                         
  -9   2  25         15.45         13.46         2.22 o                         
  -8   2  25        112.48        118.13         6.35 o                         
  -7   2  25         57.60         58.42         4.28 o                         
  -6   2  25         34.78         34.60         2.92 o                         
  -5   2  25         13.57         16.12         2.12 o                         
  -4   2  25          0.56          4.41         2.64 o                         
  -3   2  25        332.10        308.23        12.46 o                         
  -2   2  25         54.90         49.18         4.00 o                         
  -1   2  25          0.16          1.39         1.70 o                         
   0   2  25        131.06        108.90         5.87 o                         
   1   2  25         69.82         68.07         4.08 o                         
   2   2  25         69.37         67.10         5.00 o                         
   3   2  25         25.03         26.02         4.02 o                         
   4   2  25         80.19         75.16         4.89 o                         
   5   2  25        141.45        147.99         7.04 o                         
   6   2  25        177.31        174.59         8.10 o                         
   7   2  25         90.67         99.45         5.78 o                         
   8   2  25          0.00          0.18         2.10 o                         
   9   2  25          0.95          6.91         3.27 o                         
  10   2  25         18.28         28.36         5.53 o                         
 -12   3  25          0.51         -1.65         6.16 o                         
 -11   3  25        129.25        133.38        13.70 o                         
 -10   3  25        296.24        296.95        17.70 o                         
  -9   3  25        113.93        119.68         6.56 o                         
  -8   3  25          6.52          8.07         1.98 o                         
  -7   3  25          4.73          7.75         1.89 o                         
  -6   3  25         30.54         29.72         2.69 o                         
  -5   3  25         18.21         22.25         2.37 o                         
  -4   3  25         17.88         19.35         2.72 o                         
  -3   3  25        137.25        129.77         6.73 o                         
  -2   3  25        158.54        154.98         7.79 o                         
  -1   3  25         98.36         85.33         6.15 o                         
   0   3  25         11.32          7.55         2.17 o                         
   1   3  25         17.62         20.44         2.85 o                         
   2   3  25         58.47         59.97         4.75 o                         
   3   3  25         53.62         58.05         4.31 o                         
   4   3  25         57.53         52.04         4.50 o                         
   5   3  25          1.11          3.59         2.24 o                         
   6   3  25          6.01          7.57         2.52 o                         
   7   3  25         79.51         85.74         6.00 o                         
   8   3  25         28.54         24.81         3.68 o                         
   9   3  25          0.79         -1.95         3.29 o                         
 -10   4  25        463.19        461.31        22.63 o                         
  -9   4  25          0.60          4.53         3.40 o                         
  -8   4  25        160.85        159.27        15.46 o                         
  -7   4  25          7.01         11.79         2.44 o                         
  -6   4  25        102.87        104.33         5.59 o                         
  -5   4  25        102.02        105.34         8.47 o                         
  -4   4  25         12.66          9.14         2.75 o                         
  -3   4  25         10.42          7.28         2.71 o                         
  -2   4  25          3.27          8.67         2.74 o                         
  -1   4  25        252.57        241.76        10.81 o                         
   0   4  25          0.69          5.57         2.42 o                         
   1   4  25        193.37        182.10        12.48 o                         
   2   4  25         11.82         15.54         2.90 o                         
   3   4  25         64.76         68.33         4.89 o                         
   4   4  25          0.01          2.48         2.34 o                         
   5   4  25         14.35         20.53         3.33 o                         
   6   4  25          0.39          1.93         3.28 o                         
   7   4  25          0.76         -1.93         2.88 o                         
  -6   5  25         19.51         16.79         3.80 o                         
  -5   5  25          1.92         -3.60         4.65 o                         
  -4   5  25          3.92          0.02         2.67 o                         
  -3   5  25         59.52         57.34         5.46 o                         
  -2   5  25        136.59        127.89        11.06 o                         
  -1   5  25         29.45         33.32         4.31 o                         
   0   5  25          3.04          3.20         3.07 o                         
   1   5  25          1.76          5.68         2.86 o                         
   2   5  25         46.90         47.45         5.17 o                         
   3   5  25        159.35        162.79         8.29 o                         
   4   5  25         13.14          8.49         4.84 o                         
 -13   0  26        114.55        104.03        12.04 o                         
 -12   0  26         35.29         32.05         6.67 o                         
 -11   0  26        262.06        215.90        15.96 o                         
 -10   0  26          8.12         11.55         4.63 o                         
  -9   0  26        246.95        234.92        12.42 o                         
  -8   0  26         18.56         17.92         3.43 o                         
  -7   0  26        366.05        366.04        17.76 o                         
  -6   0  26        116.34        127.60         7.95 o                         
  -5   0  26        508.78        487.60        22.54 o                         
  -4   0  26         31.80         35.67         3.25 o                         
  -3   0  26        249.14        267.15        13.20 o                         
  -2   0  26        366.29        360.67        14.01 o                         
  -1   0  26         53.07         42.22         5.76 o                         
   0   0  26          3.13          7.13         3.35 o                         
   1   0  26        286.56        274.98        17.41 o                         
   2   0  26        148.61        135.51        10.41 o                         
   3   0  26        572.14        573.39        33.01 o                         
   4   0  26        659.75        596.39        34.12 o                         
   5   0  26        306.79        306.74        19.82 o                         
   6   0  26         30.82         27.68        10.70 o                         
   7   0  26         33.08         39.62         6.44 o                         
   8   0  26         15.85         22.03         4.95 o                         
   9   0  26         56.52         51.09         7.98 o                         
  10   0  26         24.57         27.21         6.50 o                         
 -13   1  26         49.38         46.09         5.83 o                         
 -12   1  26        137.65        145.51         8.93 o                         
 -11   1  26         61.61         50.74         4.15 o                         
 -10   1  26         13.68         18.75         2.23 o                         
  -9   1  26          3.34          4.38         1.67 o                         
  -8   1  26         32.87         37.31         3.02 o                         
  -7   1  26         70.11         74.07         4.09 o                         
  -6   1  26          0.00         -0.83         1.39 o                         
  -5   1  26          1.54          2.76         1.28 o                         
  -4   1  26          9.07         12.32         1.37 o                         
  -3   1  26         73.07         75.02         4.62 o                         
  -2   1  26        101.37         92.88         5.06 o                         
  -1   1  26         12.57         19.84         2.06 o                         
   0   1  26          8.86         21.30         1.81 o                         
   1   1  26         16.20         16.39         1.86 o                         
   2   1  26         74.05         75.65         3.75 o                         
   3   1  26        477.88        419.87        20.58 o                         
   4   1  26         81.84         90.24         4.95 o                         
   5   1  26         82.67         87.12         4.94 o                         
   6   1  26         34.03         39.73         3.62 o                         
   7   1  26          5.73         10.09         3.04 o                         
   8   1  26         12.22         16.61         4.06 o                         
   9   1  26          0.22         -1.23         2.35 o                         
  10   1  26         11.50         19.16         3.67 o                         
 -12   2  26         66.05         59.42         6.20 o                         
 -11   2  26        288.64        296.10        13.79 o                         
 -10   2  26         77.84         75.41         5.11 o                         
  -9   2  26         39.19         43.53         3.30 o                         
  -8   2  26         57.76         54.78         3.68 o                         
  -7   2  26          0.10          2.41         1.88 o                         
  -6   2  26         30.03         36.11         3.17 o                         
  -5   2  26        142.08        143.78         6.11 o                         
  -4   2  26         23.04         26.85         2.32 o                         
  -3   2  26         75.14         80.57         6.27 o                         
  -2   2  26         69.28         68.88         5.29 o                         
  -1   2  26          6.51          7.00         2.08 o                         
   0   2  26         47.31         61.34         4.95 o                         
   1   2  26          7.39          5.22         1.85 o                         
   2   2  26        164.47        153.86         7.11 o                         
   3   2  26         32.82         41.83         5.85 o                         
   4   2  26        117.07        114.82         7.81 o                         
   5   2  26          1.24          6.55         2.01 o                         
   6   2  26        103.83        100.27         8.24 o                         
   7   2  26         81.08         85.50         5.66 o                         
   8   2  26         27.26         32.76         3.80 o                         
   9   2  26         47.26         52.95         6.75 o                         
 -11   3  26          2.29          6.41         2.99 o                         
 -10   3  26         25.68         28.06         3.86 o                         
  -9   3  26          4.29          3.84         2.97 o                         
  -8   3  26         57.26         61.45         4.50 o                         
  -7   3  26          2.21          4.45         1.79 o                         
  -6   3  26         39.20         42.76         3.48 o                         
  -5   3  26        355.74        363.07        12.74 o                         
  -4   3  26         14.45         20.09         2.37 o                         
  -3   3  26          0.07          5.81         2.21 o                         
  -2   3  26          1.55          1.96         2.08 o                         
  -1   3  26          2.12          3.19         2.36 o                         
   0   3  26          3.41          4.78         2.24 o                         
   1   3  26        108.92        109.18         6.74 o                         
   2   3  26         71.47         74.57         4.77 o                         
   3   3  26         61.64         70.90         4.84 o                         
   4   3  26        174.88        173.78         8.28 o                         
   5   3  26         44.62         44.48         4.22 o                         
   6   3  26          0.92         -2.34         2.34 o                         
   7   3  26         14.96         11.53         2.94 o                         
   8   3  26         32.08         22.20         4.89 o                         
  -9   4  26         51.16         55.70         8.03 o                         
  -8   4  26         21.26         12.40         4.45 o                         
  -7   4  26          2.74         -0.53         3.49 o                         
  -6   4  26          0.24          5.16         2.81 o                         
  -5   4  26          9.78          6.78         2.65 o                         
  -4   4  26          0.65          1.22         2.55 o                         
  -3   4  26         78.00         81.77         6.21 o                         
  -2   4  26        441.84        411.90        16.35 o                         
  -1   4  26        272.82        263.72        11.64 o                         
   0   4  26        178.89        182.18         8.86 o                         
   1   4  26         41.43         42.87         3.89 o                         
   2   4  26          4.24          4.39         3.02 o                         
   3   4  26          2.12          1.05         2.19 o                         
   4   4  26        180.69        174.49         9.77 o                         
   5   4  26         53.12         64.23        10.51 o                         
   6   4  26          1.57         -1.19         2.50 o                         
  -6   5  26         28.14         24.88         3.99 o                         
  -5   5  26         24.93         15.25         3.52 o                         
  -4   5  26         22.14         14.06         6.70 o                         
  -3   5  26         90.60        107.49        10.10 o                         
  -2   5  26        306.85        306.84        14.34 o                         
  -1   5  26        181.31        172.04         9.42 o                         
   0   5  26        107.53        111.68         7.56 o                         
   1   5  26        102.78        102.06         6.75 o                         
   2   5  26          2.25         -1.27         2.86 o                         
   3   5  26         11.35          5.31         4.69 o                         
 -13   1  27          0.32          3.13         6.26 o                         
 -12   1  27         71.36         73.64         7.49 o                         
 -11   1  27         23.00         19.06         3.07 o                         
 -10   1  27          5.98          8.78         1.99 o                         
  -9   1  27          0.07          2.11         1.62 o                         
  -8   1  27        111.99        118.40         5.49 o                         
  -7   1  27        124.81        112.04         5.31 o                         
  -6   1  27        331.95        333.82        11.63 o                         
  -5   1  27        314.88        298.50        11.31 o                         
  -4   1  27         34.38         34.14         2.26 o                         
  -3   1  27        344.82        339.68        12.95 o                         
  -2   1  27         38.46         53.81         4.30 o                         
  -1   1  27        255.02        266.90         9.42 o                         
   0   1  27         36.20         37.58         3.05 o                         
   1   1  27         15.42         20.70         4.43 o                         
   2   1  27         24.32         29.48         3.03 o                         
   3   1  27        349.43        323.33        12.47 o                         
   4   1  27          3.75          6.23         2.09 o                         
   5   1  27          0.35          2.29         1.60 o                         
   6   1  27         86.91         96.24         9.43 o                         
   7   1  27          0.19         -0.79         1.74 o                         
   8   1  27         23.36         29.27         4.33 o                         
   9   1  27          0.09          4.03         3.29 o                         
  10   1  27          4.31          4.77         5.12 o                         
 -12   2  27          4.95          7.27         3.96 o                         
 -11   2  27          2.90          7.13         2.53 o                         
 -10   2  27          1.48          0.21         3.18 o                         
  -9   2  27        192.11        177.00         9.72 o                         
  -8   2  27          9.07         11.96         2.60 o                         
  -7   2  27          3.38          5.07         1.75 o                         
  -6   2  27         66.51         65.01         3.93 o                         
  -5   2  27        109.41        110.42         5.15 o                         
  -4   2  27        157.55        151.67         8.07 o                         
  -3   2  27         47.03         48.33         5.21 o                         
  -2   2  27         38.79         40.25         4.66 o                         
  -1   2  27          0.74         -0.25         2.12 o                         
   0   2  27        283.86        278.32        12.69 o                         
   1   2  27         27.66         27.08         2.77 o                         
   2   2  27         88.54         94.71         7.21 o                         
   3   2  27         85.96         81.83         5.48 o                         
   4   2  27          4.41          3.63         1.90 o                         
   5   2  27         39.75         50.74         4.63 o                         
   6   2  27          3.44          4.66         2.05 o                         
   7   2  27         88.97         92.02         5.66 o                         
   8   2  27         16.93         18.88         2.95 o                         
   9   2  27         44.43         40.60         7.52 o                         
 -11   3  27         57.97         69.61        11.75 o                         
 -10   3  27         74.45         71.24         5.89 o                         
  -9   3  27         10.43         12.92         2.81 o                         
  -8   3  27         71.85         74.44         4.58 o                         
  -7   3  27         11.36         13.15         2.20 o                         
  -6   3  27          0.21          0.17         1.71 o                         
  -5   3  27        224.33        203.09        11.82 o                         
  -4   3  27        155.48        148.44         7.46 o                         
  -3   3  27        213.32        209.90        10.76 o                         
  -2   3  27          0.73         -0.88         1.96 o                         
  -1   3  27          0.02          1.12         1.85 o                         
   0   3  27         12.92         21.21         3.59 o                         
   1   3  27         67.78         71.89         4.81 o                         
   2   3  27        258.51        269.97        10.55 o                         
   3   3  27          4.50          9.06         2.27 o                         
   4   3  27        113.28        109.21         7.44 o                         
   5   3  27         68.12         75.69         5.39 o                         
   6   3  27         41.52         38.13         4.57 o                         
   7   3  27          1.95         -2.64         2.64 o                         
   8   3  27          2.25          0.79         4.56 o                         
  -9   4  27         11.72          9.26         9.26 o                         
  -8   4  27         74.71         63.86         7.90 o                         
  -7   4  27        144.57        134.89         8.83 o                         
  -6   4  27          7.85          5.60         2.70 o                         
  -5   4  27          0.59          0.82         2.46 o                         
  -4   4  27        155.37        163.49         8.40 o                         
  -3   4  27         16.85         22.18         3.48 o                         
  -2   4  27          6.04          5.75         2.94 o                         
  -1   4  27         49.46         53.26         5.00 o                         
   0   4  27          8.24          2.87         2.52 o                         
   1   4  27         24.81         28.73         3.51 o                         
   2   4  27        196.86        192.66         8.50 o                         
   3   4  27          1.99          5.93         2.92 o                         
   4   4  27         33.44         37.87         3.95 o                         
   5   4  27         12.54         15.01         3.27 o                         
   6   4  27        184.94        188.95        10.58 o                         
  -4   5  27         16.81         17.54         3.90 o                         
  -3   5  27         81.79         78.08         9.91 o                         
  -2   5  27         13.35         14.86         3.97 o                         
  -1   5  27        216.72        208.04        10.42 o                         
   0   5  27         83.16         87.23         6.86 o                         
   1   5  27         12.46         10.00         4.01 o                         
 -13   0  28         17.75         15.62         5.76 o                         
 -12   0  28         24.14         32.47         6.76 o                         
 -11   0  28        201.22        184.27        14.85 o                         
 -10   0  28         43.10         46.71         5.09 o                         
  -9   0  28        113.29        115.68         7.85 o                         
  -8   0  28         55.78         52.53         5.34 o                         
  -7   0  28         37.19         44.39         4.69 o                         
  -6   0  28       2119.30       2019.35        86.12 o                         
  -5   0  28         87.99         95.91         6.79 o                         
  -4   0  28        339.78        342.02        16.52 o                         
  -3   0  28        328.66        314.81        14.54 o                         
  -2   0  28        131.05        158.96        11.58 o                         
  -1   0  28         43.51         48.84         6.29 o                         
   0   0  28          0.38          7.12         5.91 o                         
   1   0  28         77.12         80.48        15.65 o                         
   2   0  28        635.13        572.23        32.99 o                         
   3   0  28         15.21         13.66         4.19 o                         
   4   0  28        903.16        888.62        49.50 o                         
   5   0  28        550.03        581.08        34.31 o                         
   6   0  28        255.49        240.99        34.49 o                         
   7   0  28         36.83         40.92         6.73 o                         
   8   0  28         48.06         53.34         8.33 o                         
   9   0  28          0.10          4.25         5.43 o                         
 -12   1  28         33.14         33.58         6.91 o                         
 -11   1  28         29.82         30.81         3.52 o                         
 -10   1  28         15.12         15.47         3.05 o                         
  -9   1  28         49.75         57.17         4.95 o                         
  -8   1  28         75.69         88.47         4.70 o                         
  -7   1  28        255.92        247.25         9.94 o                         
  -6   1  28         20.78         21.45         2.41 o                         
  -5   1  28         61.20         59.83         3.74 o                         
  -4   1  28         13.87         11.68         2.27 o                         
  -3   1  28        141.57        138.35         6.72 o                         
  -2   1  28         91.90        100.65         5.86 o                         
  -1   1  28        238.02        247.94        10.92 o                         
   0   1  28        160.43        142.37         9.40 o                         
   1   1  28         69.70         69.28         4.98 o                         
   2   1  28          1.00          0.46         1.39 o                         
   3   1  28          1.15          6.66         2.37 o                         
   4   1  28         93.36         98.39         8.27 o                         
   5   1  28        175.23        159.70         7.29 o                         
   6   1  28          2.76          5.72         2.73 o                         
   7   1  28         84.46         72.63         6.51 o                         
   8   1  28          6.02          9.10         3.23 o                         
   9   1  28         44.76         54.29         7.33 o                         
 -12   2  28          2.17          7.35         4.19 o                         
 -11   2  28          1.92          5.46         2.96 o                         
 -10   2  28          1.33          1.34         3.01 o                         
  -9   2  28        146.04        159.98         7.55 o                         
  -8   2  28          0.09          3.08         2.11 o                         
  -7   2  28          1.19          5.49         1.83 o                         
  -6   2  28        135.93        145.73         6.32 o                         
  -5   2  28         59.39         75.82         5.05 o                         
  -4   2  28         22.62         25.98         3.08 o                         
  -3   2  28          3.75          3.78         2.30 o                         
  -2   2  28         39.97         43.77         4.06 o                         
  -1   2  28         15.24         19.28         3.18 o                         
   0   2  28         18.56         17.19         2.72 o                         
   1   2  28          0.82          3.07         1.99 o                         
   2   2  28         45.32         41.52         3.83 o                         
   3   2  28          3.71          3.90         2.03 o                         
   4   2  28         49.96         54.01         4.66 o                         
   5   2  28          2.14         -0.91         2.17 o                         
   6   2  28         58.79         60.98         5.58 o                         
   7   2  28         75.04         83.87         6.50 o                         
   8   2  28          2.79          9.46         3.97 o                         
 -10   3  28         96.28        101.69         7.33 o                         
  -9   3  28         46.31         47.20         4.60 o                         
  -8   3  28          8.47          8.09         2.60 o                         
  -7   3  28        157.51        142.11         7.70 o                         
  -6   3  28         21.58         17.81         3.15 o                         
  -5   3  28         88.89         98.34         6.31 o                         
  -4   3  28         37.16         40.48         6.64 o                         
  -3   3  28          3.88          8.58         2.72 o                         
  -2   3  28          7.07          7.35         2.47 o                         
  -1   3  28         20.62         27.83         3.47 o                         
   0   3  28          1.90          1.04         2.18 o                         
   1   3  28         18.81         20.44         2.82 o                         
   2   3  28        324.16        322.74        15.09 o                         
   3   3  28        109.35        114.74         8.33 o                         
   4   3  28         16.07         19.90         3.03 o                         
   5   3  28         33.81         46.93         4.90 o                         
   6   3  28          7.49          5.71         6.99 o                         
   7   3  28         81.79         80.24         5.74 o                         
  -8   4  28         11.27         14.63         5.11 o                         
  -7   4  28        130.43        126.37        11.77 o                         
  -6   4  28          0.70          1.63         3.77 o                         
  -5   4  28         12.72         19.05         3.72 o                         
  -4   4  28         60.26         77.19         8.50 o                         
  -3   4  28        350.19        329.94        13.90 o                         
  -2   4  28          1.29          3.80         3.93 o                         
  -1   4  28         10.11         12.32         2.97 o                         
   0   4  28          9.38         13.40         3.12 o                         
   1   4  28         12.35         12.48         3.67 o                         
   2   4  28        287.76        296.94        20.75 o                         
   3   4  28         25.03         20.09         3.16 o                         
   4   4  28        108.35        128.22        14.54 o                         
   5   4  28         11.55         10.81         5.90 o                         
  -2   5  28        332.12        285.20        46.47 o                         
  -1   5  28          5.74         12.46         6.13 o                         
 -12   1  29          0.47         -0.76         3.34 o                         
 -11   1  29          5.55         10.25         4.75 o                         
 -10   1  29          2.10          7.66         3.07 o                         
  -9   1  29         17.02         15.89         2.29 o                         
  -8   1  29          0.72          2.22         1.69 o                         
  -7   1  29          1.04          3.01         1.69 o                         
  -6   1  29         47.79         54.79         3.78 o                         
  -5   1  29         24.34         23.36         3.01 o                         
  -4   1  29        168.99        169.97         8.47 o                         
  -3   1  29         96.21         92.02         6.20 o                         
  -2   1  29          6.20          7.59         2.24 o                         
  -1   1  29        192.59        167.08         9.06 o                         
   0   1  29         30.78         33.47         2.70 o                         
   1   1  29         35.84         41.83         4.55 o                         
   2   1  29        141.90        134.28         7.91 o                         
   3   1  29         45.24         42.32         3.63 o                         
   4   1  29         27.22         24.36         3.84 o                         
   5   1  29        656.16        627.59        25.96 o                         
   6   1  29         27.60         32.06         7.79 o                         
   7   1  29          7.36         16.38         3.85 o                         
   8   1  29          4.03         15.63         3.93 o                         
   9   1  29         90.40         90.39         8.38 o                         
 -11   2  29         18.61         21.74         3.58 o                         
 -10   2  29         52.09         63.62         7.08 o                         
  -9   2  29         90.17         86.38         6.93 o                         
  -8   2  29         18.40         22.99         2.71 o                         
  -7   2  29         94.78         99.92         5.49 o                         
  -6   2  29          1.09          1.94         1.94 o                         
  -5   2  29         19.11         22.26         3.20 o                         
  -4   2  29         72.86         84.90         5.57 o                         
  -3   2  29         83.05         80.86         5.81 o                         
  -2   2  29        258.88        241.71        10.64 o                         
  -1   2  29          3.48          7.02         2.67 o                         
   0   2  29         51.94         57.31         4.35 o                         
   1   2  29        189.66        181.26         7.37 o                         
   2   2  29          1.24          0.89         2.77 o                         
   3   2  29         12.25         11.38         2.58 o                         
   4   2  29         16.68         15.97         3.35 o                         
   5   2  29          1.78         -1.78         2.03 o                         
   6   2  29         21.56         26.96         4.12 o                         
   7   2  29          2.61          7.60         3.68 o                         
   8   2  29         47.16         52.56         8.32 o                         
 -10   3  29         33.05         30.66         6.71 o                         
  -9   3  29          9.37          8.55         3.36 o                         
  -8   3  29          4.65          7.54         2.69 o                         
  -7   3  29         29.79         31.74         5.89 o                         
  -6   3  29         44.80         41.89         4.30 o                         
  -5   3  29         44.91         44.74         4.78 o                         
  -4   3  29        100.87        103.23         6.73 o                         
  -3   3  29         56.65         68.40         5.37 o                         
  -2   3  29          0.67          5.56         2.31 o                         
  -1   3  29        110.69        109.12         6.80 o                         
   0   3  29          0.45          5.38         2.40 o                         
   1   3  29          5.45          6.99         3.15 o                         
   2   3  29        159.39        159.11         8.90 o                         
   3   3  29        109.78        128.71         7.07 o                         
   4   3  29         16.95         22.43         3.81 o                         
   5   3  29         16.52         14.84         3.50 o                         
   6   3  29         73.94         73.98         5.72 o                         
  -7   4  29          1.33         -2.02         3.95 o                         
  -6   4  29         13.94         15.64         3.86 o                         
  -5   4  29          0.00          4.60         3.10 o                         
  -4   4  29        109.26        106.37         9.96 o                         
  -3   4  29         15.78         16.93         3.74 o                         
  -2   4  29         42.93         42.93         5.48 o                         
  -1   4  29        106.15        112.62        10.07 o                         
   0   4  29         25.37         26.74         3.87 o                         
   1   4  29          8.57          2.83         2.79 o                         
   2   4  29         19.76         23.57         3.61 o                         
   3   4  29        224.48        253.90        10.47 o                         
   4   4  29          3.78         -1.40         2.93 o                         
 -12   0  30          2.18          2.38         4.37 o                         
 -11   0  30          6.71          1.25         5.75 o                         
 -10   0  30         87.38         93.23         8.66 o                         
  -9   0  30        206.64        201.64        11.57 o                         
  -8   0  30        427.50        397.39        20.60 o                         
  -7   0  30          1.44          2.83         3.02 o                         
  -6   0  30        179.13        187.98        10.63 o                         
  -5   0  30        962.81        926.03        42.24 o                         
  -4   0  30         28.29         37.87         4.05 o                         
  -3   0  30        188.87        189.11        14.09 o                         
  -2   0  30         11.19         28.89         5.26 o                         
  -1   0  30          3.60          1.00         3.29 o                         
   0   0  30        143.01        129.72        11.02 o                         
   1   0  30        211.95        202.31        14.43 o                         
   2   0  30         92.32         88.40         9.09 o                         
   3   0  30          6.71         11.29         4.95 o                         
   4   0  30        394.24        366.56        29.54 o                         
   5   0  30        187.90        184.68        15.36 o                         
   6   0  30          3.32         11.24         4.43 o                         
   7   0  30          4.87          1.28         7.35 o                         
   8   0  30         11.48         22.83         5.66 o                         
 -11   1  30         54.75         52.49         6.00 o                         
 -10   1  30         56.21         51.85         4.49 o                         
  -9   1  30          6.41          9.59         2.20 o                         
  -8   1  30         88.34         82.95         5.62 o                         
  -7   1  30         70.87         70.67         4.27 o                         
  -6   1  30          8.85         15.46         2.52 o                         
  -5   1  30         33.95         44.50         4.68 o                         
  -4   1  30        189.86        178.19         8.09 o                         
  -3   1  30         21.89         32.64         3.37 o                         
  -2   1  30          1.56          4.19         1.82 o                         
  -1   1  30          9.88         17.96         2.01 o                         
   0   1  30         18.53         25.14         3.80 o                         
   1   1  30          1.88          5.56         2.65 o                         
   2   1  30          6.31         10.89         2.56 o                         
   3   1  30         39.03         26.63         4.01 o                         
   4   1  30        425.72        429.09        18.95 o                         
   5   1  30          6.55         10.11         3.46 o                         
   6   1  30         46.52         45.56         5.09 o                         
   7   1  30          0.11          2.68         3.72 o                         
   8   1  30         17.72         22.36         4.32 o                         
 -11   2  30        181.16        185.03        18.21 o                         
 -10   2  30         19.23         20.34         3.78 o                         
  -9   2  30         21.76         21.52         3.92 o                         
  -8   2  30          1.99          5.11         2.94 o                         
  -7   2  30          0.08         -0.91         2.79 o                         
  -6   2  30         68.97         87.58         5.55 o                         
  -5   2  30          2.45          5.59         2.19 o                         
  -4   2  30         77.16         84.68         6.21 o                         
  -3   2  30         70.78         79.88         5.53 o                         
  -2   2  30         38.01         45.70         4.13 o                         
  -1   2  30         43.33         38.76         4.55 o                         
   0   2  30         39.94         47.08         4.30 o                         
   1   2  30        147.08        160.28         7.21 o                         
   2   2  30         11.33          7.60         2.64 o                         
   3   2  30          5.57          8.99         3.12 o                         
   4   2  30          0.88         -0.35         1.88 o                         
   5   2  30         13.60         13.92         3.29 o                         
   6   2  30          7.75          6.82         3.70 o                         
   7   2  30        181.08        183.22        11.18 o                         
  -9   3  30         16.55         24.51         4.45 o                         
  -8   3  30         58.62         57.93         5.35 o                         
  -7   3  30        162.31        143.54         8.16 o                         
  -6   3  30          2.19          7.55         2.65 o                         
  -5   3  30         25.91         32.69         3.87 o                         
  -4   3  30         16.31         20.50         3.21 o                         
  -3   3  30          0.04          2.44         2.19 o                         
  -2   3  30          1.36          0.33         2.21 o                         
  -1   3  30          1.05          3.70         3.08 o                         
   0   3  30         56.47         60.89         4.48 o                         
   1   3  30        138.03        141.12         6.83 o                         
   2   3  30         63.49         82.04         5.62 o                         
   3   3  30         62.17         66.31         5.94 o                         
   4   3  30         77.05         69.37         5.31 o                         
   5   3  30         14.29         21.60         4.53 o                         
   6   3  30         39.89         51.49         7.64 o                         
  -6   4  30          0.59          0.55         4.49 o                         
  -5   4  30          6.00          3.43         3.12 o                         
  -4   4  30        151.44        158.12         8.84 o                         
  -3   4  30          6.10          4.71         4.46 o                         
  -2   4  30          1.11          2.17         2.62 o                         
  -1   4  30         15.37         13.71         3.17 o                         
   0   4  30          2.21          4.68         2.65 o                         
   1   4  30         78.49         90.18         5.98 o                         
   2   4  30        159.90        157.22         7.83 o                         
   3   4  30          2.15          7.00         3.07 o                         
 -11   1  31         12.44         11.27         5.81 o                         
 -10   1  31        156.93        171.78        10.30 o                         
  -9   1  31         15.03         13.34         3.31 o                         
  -8   1  31         48.60         43.84         3.70 o                         
  -7   1  31         15.10         17.18         3.14 o                         
  -6   1  31        122.27        124.14         6.61 o                         
  -5   1  31        448.77        405.51        17.67 o                         
  -4   1  31        291.21        295.68        12.13 o                         
  -3   1  31         88.52         97.34         5.93 o                         
  -2   1  31         35.50         43.60         3.71 o                         
  -1   1  31        252.04        254.35        11.83 o                         
   0   1  31         84.84         87.67         6.76 o                         
   1   1  31         12.03         14.33         3.35 o                         
   2   1  31         66.69         83.54         6.54 o                         
   3   1  31         38.64         44.18         5.85 o                         
   4   1  31         89.68         94.80         7.46 o                         
   5   1  31         20.91         21.41         3.82 o                         
   6   1  31          0.08         -3.48         3.48 o                         
   7   1  31          6.42         10.21         3.25 o                         
 -10   2  31         26.43         19.82         3.94 o                         
  -9   2  31          0.05          5.29         4.46 o                         
  -8   2  31         12.84         12.62         3.02 o                         
  -7   2  31          6.19          6.51         2.23 o                         
  -6   2  31         14.87         17.62         3.10 o                         
  -5   2  31        133.10        132.20         7.22 o                         
  -4   2  31          0.44          6.30         2.31 o                         
  -3   2  31         36.71         42.84         4.13 o                         
  -2   2  31        235.37        226.69        10.00 o                         
  -1   2  31          1.20          0.12         2.40 o                         
   0   2  31          0.70          2.03         2.07 o                         
   1   2  31          0.37         -0.64         1.76 o                         
   2   2  31          0.52         -0.58         1.93 o                         
   3   2  31          0.01          3.24         2.56 o                         
   4   2  31         50.50         58.00         5.69 o                         
   5   2  31         52.17         61.16         6.27 o                         
   6   2  31          8.40         10.16         4.93 o                         
   7   2  31          0.00          3.95         3.90 o                         
  -8   3  31          0.44          3.99         3.92 o                         
  -7   3  31          0.26         -1.83         2.31 o                         
  -6   3  31          0.30          4.20         4.02 o                         
  -5   3  31         34.78         40.39         4.81 o                         
  -4   3  31          2.77          6.50         2.72 o                         
  -3   3  31        165.15        171.60         8.58 o                         
  -2   3  31          0.06         -0.21         2.76 o                         
  -1   3  31         12.29         14.05         3.61 o                         
   0   3  31          0.90          2.82         2.03 o                         
   1   3  31        251.38        226.43        12.72 o                         
   2   3  31         15.28         11.15         3.52 o                         
   3   3  31         95.75         94.69         7.97 o                         
   4   3  31          6.65          0.40         3.81 o                         
   5   3  31         21.95         12.17         4.02 o                         
  -5   4  31          3.36         -1.37         2.78 o                         
  -4   4  31         36.53         45.96         5.66 o                         
  -3   4  31          0.03          0.05         2.65 o                         
  -2   4  31         19.56         22.83         3.84 o                         
  -1   4  31        146.67        149.04         8.90 o                         
   0   4  31         86.02         83.74         7.52 o                         
   1   4  31        153.30        157.20         8.32 o                         
   2   4  31         40.63         37.18         5.19 o                         
 -11   0  32         15.25         11.91         5.75 o                         
 -10   0  32          0.20          0.96         7.03 o                         
  -9   0  32         28.67         27.85         4.36 o                         
  -8   0  32        418.27        391.03        19.83 o                         
  -7   0  32        178.37        161.01        19.85 o                         
  -6   0  32         25.73         27.29         5.49 o                         
  -5   0  32        946.49        957.52        52.98 o                         
  -4   0  32         72.07         73.89         7.97 o                         
  -3   0  32         80.57         90.18         9.74 o                         
  -2   0  32         63.00         93.38         9.33 o                         
  -1   0  32          2.68          5.43         5.27 o                         
   0   0  32        587.47        621.86        36.22 o                         
   1   0  32         33.67         31.42         7.51 o                         
   2   0  32        884.59        917.76        51.39 o                         
   3   0  32        182.71        176.33        13.87 o                         
   4   0  32       1024.23        973.22        54.69 o                         
   5   0  32         53.75         56.85        20.12 o                         
   6   0  32          0.71          6.74         4.15 o                         
   7   0  32         11.20         14.54         5.13 o                         
 -10   1  32          1.97         -0.17         3.83 o                         
  -9   1  32         73.06         69.02         5.54 o                         
  -8   1  32          1.03         -1.92         2.08 o                         
  -7   1  32         15.48         17.39         2.84 o                         
  -6   1  32         18.35         21.27         2.99 o                         
  -5   1  32          7.39          9.07         2.82 o                         
  -4   1  32          1.61          3.68         1.99 o                         
  -3   1  32          1.59          0.55         2.24 o                         
  -2   1  32          5.44         11.98         3.02 o                         
  -1   1  32        112.96        140.10         9.35 o                         
   0   1  32        102.56        114.53         7.54 o                         
   1   1  32         17.30         18.24         3.13 o                         
   2   1  32          2.84          2.67         2.40 o                         
   3   1  32        622.93        606.63        25.39 o                         
   4   1  32          4.78          5.98         3.00 o                         
   5   1  32          9.43         17.98         4.72 o                         
   6   1  32          6.41          6.43         3.20 o                         
   7   1  32          1.26         10.79         5.71 o                         
  -9   2  32         91.58         79.79         6.57 o                         
  -8   2  32          7.22         12.90         2.81 o                         
  -7   2  32         17.87         19.40         3.97 o                         
  -6   2  32         18.63         15.92         2.97 o                         
  -5   2  32        210.74        210.74         9.53 o                         
  -4   2  32        100.02        105.71         6.49 o                         
  -3   2  32        129.74        145.14         7.61 o                         
  -2   2  32         54.82         58.43         4.85 o                         
  -1   2  32          3.29          1.00         2.32 o                         
   0   2  32         34.89         30.23         3.96 o                         
   1   2  32         39.78         43.59         4.89 o                         
   2   2  32         40.91         44.32         6.32 o                         
   3   2  32         10.84         11.77         4.38 o                         
   4   2  32          4.51          5.78         3.32 o                         
   5   2  32        221.65        235.27        13.92 o                         
   6   2  32         35.91         39.17        16.93 o                         
  -8   3  32         18.96         20.26         6.89 o                         
  -7   3  32         55.14         50.57         5.03 o                         
  -6   3  32        166.08        159.36         8.55 o                         
  -5   3  32          2.57          2.32         3.38 o                         
  -4   3  32         17.72         23.14         4.20 o                         
  -3   3  32         48.01         49.71         4.72 o                         
  -2   3  32         22.80         26.52         5.24 o                         
  -1   3  32         12.79         14.70         3.29 o                         
   0   3  32          1.53          4.14         2.79 o                         
   1   3  32         52.39         45.33         4.50 o                         
   2   3  32          0.54         -2.47         2.47 o                         
   3   3  32        119.25        130.67         9.88 o                         
   4   3  32         10.28          8.54         3.13 o                         
  -3   4  32         45.41         47.07         6.19 o                         
  -2   4  32          1.67         -2.93         2.93 o                         
  -1   4  32        309.25        296.73        15.12 o                         
   0   4  32         47.23         46.77         5.33 o                         
 -10   1  33         93.76         84.19         7.34 o                         
  -9   1  33         43.48         50.32         4.65 o                         
  -8   1  33          6.05         10.67         3.52 o                         
  -7   1  33        165.70        157.40         7.72 o                         
  -6   1  33          0.02          5.57         2.32 o                         
  -5   1  33          0.94          3.83         2.31 o                         
  -4   1  33         16.89         30.66         4.03 o                         
  -3   1  33          3.68          3.42         2.55 o                         
  -2   1  33         17.85         25.84         3.68 o                         
  -1   1  33         53.17         43.78         4.90 o                         
   0   1  33         67.96         64.60         5.94 o                         
   1   1  33         84.41         81.42         6.43 o                         
   2   1  33         17.84         19.52         3.55 o                         
   3   1  33        235.60        247.64        12.47 o                         
   4   1  33         93.25        106.03        14.91 o                         
   5   1  33         56.16         58.05         5.96 o                         
   6   1  33          0.23          5.15         3.37 o                         
  -9   2  33          0.00         -2.93         2.93 o                         
  -8   2  33          7.39          5.62         3.30 o                         
  -7   2  33          0.04         -2.44         2.96 o                         
  -6   2  33         87.89         92.06         6.17 o                         
  -5   2  33         43.32         48.26         4.50 o                         
  -4   2  33         13.52         17.29         3.00 o                         
  -3   2  33          0.79          2.16         3.23 o                         
  -2   2  33          3.07          7.97         3.16 o                         
  -1   2  33         47.23         46.49         5.24 o                         
   0   2  33         47.31         43.39         4.91 o                         
   1   2  33        112.47         92.09         7.05 o                         
   2   2  33         81.54         91.55        10.66 o                         
   3   2  33          0.26          0.91         2.82 o                         
   4   2  33        105.92        108.58         8.13 o                         
   5   2  33          4.73          6.66         3.70 o                         
  -7   3  33         28.09         27.54         5.53 o                         
  -6   3  33          5.43          1.87         3.42 o                         
  -5   3  33          9.90         11.55         4.51 o                         
  -4   3  33         13.56         10.23         3.64 o                         
  -3   3  33         51.57         55.61         5.82 o                         
  -2   3  33         23.17         28.43         3.74 o                         
  -1   3  33         66.70         66.23         5.25 o                         
   0   3  33         13.09         13.17         3.78 o                         
   1   3  33        213.13        189.98        18.11 o                         
   2   3  33          0.35         -1.18         2.78 o                         
   3   3  33          8.27         15.89         5.51 o                         
  -9   0  34         20.52         19.10         4.84 o                         
  -8   0  34         29.32         37.10        11.34 o                         
  -7   0  34        283.94        253.28        17.72 o                         
  -6   0  34        376.07        372.78        23.82 o                         
  -5   0  34        137.47        145.63        12.58 o                         
  -4   0  34          4.84         11.13         4.15 o                         
  -3   0  34        134.09        144.35        12.52 o                         
  -2   0  34         38.97         34.52         6.67 o                         
  -1   0  34          4.42          5.67         8.30 o                         
   0   0  34         20.27         37.40         6.43 o                         
   1   0  34        178.39        171.41        13.81 o                         
   2   0  34          5.36          7.61         4.79 o                         
   3   0  34          7.71         12.14         7.98 o                         
   4   0  34        665.70        698.85        53.34 o                         
   5   0  34          5.78         12.26         5.43 o                         
  -9   1  34          0.08         -3.25         3.36 o                         
  -8   1  34          3.41          5.95         3.65 o                         
  -7   1  34        207.37        221.26        11.29 o                         
  -6   1  34          2.50          3.64         2.48 o                         
  -5   1  34        126.91        147.63         8.63 o                         
  -4   1  34          0.00          4.24         2.63 o                         
  -3   1  34          2.02          5.28         2.61 o                         
  -2   1  34        223.38        218.56        11.30 o                         
  -1   1  34         82.93         80.34         6.55 o                         
   0   1  34         57.28         64.48         6.19 o                         
   1   1  34         23.25         20.09         3.47 o                         
   2   1  34          7.14          7.72         3.32 o                         
   3   1  34          0.00          2.72         4.10 o                         
   4   1  34         86.45         93.24         7.44 o                         
   5   1  34          0.02         -2.34         2.72 o                         
  -8   2  34          1.35          2.36         2.60 o                         
  -7   2  34         28.41         26.65         3.75 o                         
  -6   2  34        146.13        153.11         8.89 o                         
  -5   2  34         78.27         65.39         9.22 o                         
  -4   2  34          4.58          5.33         3.09 o                         
  -3   2  34         83.63         92.40         7.29 o                         
  -2   2  34         32.08         36.93         4.63 o                         
  -1   2  34          3.51          4.33         4.19 o                         
   0   2  34         39.66         36.88         6.75 o                         
   1   2  34          8.94          5.69         4.01 o                         
   2   2  34         83.84         85.81        10.76 o                         
   3   2  34         26.12         25.23         4.37 o                         
   4   2  34         93.88         78.53         7.86 o                         
  -5   3  34         29.54         26.25         3.90 o                         
  -4   3  34         68.00         71.26         5.73 o                         
  -3   3  34         32.52         36.09         4.89 o                         
  -2   3  34         45.00         41.82         5.90 o                         
  -1   3  34          4.70          8.91         3.33 o                         
   0   3  34         11.86          9.46         5.99 o                         
   1   3  34        165.52        177.59        10.88 o                         
   2   3  34         70.59         75.09        11.26 o                         
  -8   1  35         16.09         19.64         7.49 o                         
  -7   1  35         50.36         53.93         5.22 o                         
  -6   1  35          0.00          2.59         2.63 o                         
  -5   1  35        231.32        226.18        14.96 o                         
  -4   1  35          0.72          5.70         2.68 o                         
  -3   1  35         96.21        112.83         7.73 o                         
  -2   1  35          0.23          2.74         2.68 o                         
  -1   1  35         10.77         10.90         3.97 o                         
   0   1  35        160.83        167.56        10.56 o                         
   1   1  35          8.11         15.01         5.31 o                         
   2   1  35          1.42         -3.44         3.85 o                         
   3   1  35          0.84          1.51         3.46 o                         
   4   1  35        130.48        120.04         8.86 o                         
  -7   2  35         15.95         12.40         6.26 o                         
  -6   2  35         43.26         47.24         5.62 o                         
  -5   2  35         17.50         37.57         4.86 o                         
  -4   2  35        109.81        109.21        14.61 o                         
  -3   2  35          8.40          4.34         3.64 o                         
  -2   2  35         51.40         62.49         6.30 o                         
  -1   2  35          3.62         10.75         3.49 o                         
   0   2  35        102.84        104.06         8.73 o                         
   1   2  35         68.67         74.63         6.84 o                         
   2   2  35         11.29         18.30         3.56 o                         
   3   2  35        172.63        188.65        19.81 o                         
  -3   3  35         54.72         46.32         5.72 o                         
  -2   3  35         11.51         -0.35         3.73 o                         
  -1   3  35         51.09         34.76         6.14 o                         
  -8   0  36          4.03          6.15         7.66 o                         
  -7   0  36        279.50        274.57        19.17 o                         
  -6   0  36        371.47        353.82        27.63 o                         
  -5   0  36        181.13        202.25        15.46 o                         
  -4   0  36         48.62         61.32        10.22 o                         
  -3   0  36         36.74         52.06         9.90 o                         
  -2   0  36        283.05        313.27        27.79 o                         
  -1   0  36         21.42         26.94         9.10 o                         
   0   0  36          5.76         22.73         7.75 o                         
   1   0  36          1.49         -0.74         7.19 o                         
   2   0  36         36.82         34.38         6.36 o                         
   3   0  36          1.29          5.39         4.59 o                         
  -7   1  36         63.43         64.09         6.03 o                         
  -6   1  36        289.52        288.99        15.77 o                         
  -5   1  36         53.07         55.36         5.70 o                         
  -4   1  36         48.21         47.71         5.38 o                         
  -3   1  36         19.31         17.38         4.89 o                         
  -2   1  36          2.40         10.11         3.67 o                         
  -1   1  36         43.15         44.54         6.50 o                         
   0   1  36          0.65          2.14         2.74 o                         
   1   1  36         15.24         20.79         3.97 o                         
   2   1  36         10.61         12.07         3.46 o                         
   3   1  36        402.03        406.14        23.74 o                         
  -6   2  36         48.83         43.11         6.05 o                         
  -5   2  36          1.05          5.66         3.99 o                         
  -4   2  36        143.05        151.10         9.50 o                         
  -3   2  36         90.64        100.82         7.95 o                         
  -2   2  36         39.28         38.27         6.37 o                         
  -1   2  36          3.94          4.12         3.05 o                         
   0   2  36        204.91        200.31        11.17 o                         
   1   2  36         96.22        106.09         9.00 o                         
  -6   1  37        565.35        504.36        27.64 o                         
  -5   1  37         10.50         15.68         4.34 o                         
  -4   1  37         71.46         68.68         6.79 o                         
  -3   1  37          3.58         10.79         3.78 o                         
  -2   1  37         10.69         10.16         3.27 o                         
  -1   1  37        107.97        103.90         7.89 o                         
   0   1  37          0.28          4.73         2.85 o                         
   1   1  37         50.54         63.46         6.31 o                         
  -3   2  37         24.53         36.93         5.19 o                         
  -2   2  37          0.20          1.85         3.45 o                         
  -1   2  37          0.05         -2.59         7.82 o                         
  -5   0  38          2.05         -6.07         6.07 o                         
  -4   0  38          6.37          8.69         7.66 o                         
  -3   0  38          5.43         16.17        11.18 o                         
  -2   0  38         70.62         72.55        10.22 o                         
  -1   0  38        490.24        483.05        30.33 o                         
   0   0  38          9.16         10.97        11.02 o                         
  -4   1  38         29.78         32.46         5.22 o                         
  -3   1  38          3.96         10.24         3.56 o                         
  -2   1  38         26.53         31.00         4.77 o                         
  -1   1  38         45.87         53.73         6.61 o                         
   0   1  38         29.16         38.14         8.25 o                         
                                                                                
