# Supplementary material for: Syntheses and crystal structures of two piperine derivatives
Source: Acta Crystallogr E Crystallogr Commun. 2020 Apr 9;76(Pt 5):646–50. doi: 10.1107/S2056989020004648 (PMC7199259; doi:10.1107/S2056989020004648)
Supplement: Supplementary file 3 [file e-76-00646-IIsup3.hkl]

data_II                                                                         
_shelx_title ' 190801a_a.res in Pbca'                                           
_shelx_refln_list_code          4                                               
_shelx_F_calc_maximum      259.13                                               
_exptl_crystal_F_000      1152.00                                               
_reflns_d_resolution_high  0.7301                                               
                                                                                
loop_                                                                           
 _space_group_symop_operation_xyz                                               
 'x, y, z'                                                                      
 '-x+1/2, -y, z+1/2'                                                            
 '-x, y+1/2, -z+1/2'                                                            
 'x+1/2, -y+1/2, -z'                                                            
 '-x, -y, -z'                                                                   
 'x-1/2, y, -z-1/2'                                                             
 'x, -y-1/2, z-1/2'                                                             
 '-x-1/2, y-1/2, z'                                                             
                                                                                
_cell_length_a    11.8747                                                       
_cell_length_b     7.2485                                                       
_cell_length_c    30.3925                                                       
_cell_angle_alpha  90.000                                                       
_cell_angle_beta   90.000                                                       
_cell_angle_gamma  90.000                                                       
                                                                                
_shelx_F_squared_multiplier     1.000                                           
                                                                                
loop_                                                                           
 _refln_index_h                                                                 
 _refln_index_k                                                                 
 _refln_index_l                                                                 
 _refln_F_squared_calc                                                          
 _refln_F_squared_meas                                                          
 _refln_F_squared_sigma                                                         
 _refln_observed_status                                                         
   2   0   0      67146.35      81945.96      2165.76 o                         
   4   0   0       1783.66       1762.43        58.71 o                         
   6   0   0       9927.50      10299.84       227.55 o                         
   8   0   0       1729.33       1740.11        61.94 o                         
  10   0   0        979.79        941.96        50.63 o                         
  12   0   0          1.14          5.65        23.67 o                         
  14   0   0          5.00        -33.85        33.85 o                         
  16   0   0         22.35        122.51       106.05 o                         
   2   1   0      14724.37      13932.77       241.83 o                         
   4   1   0       4064.36       3661.65        54.08 o                         
   6   1   0        321.24        298.34        17.00 o                         
   8   1   0        501.86        455.62        29.53 o                         
  10   1   0         13.68         23.74        12.69 o                         
  12   1   0        254.21        237.17        31.33 o                         
  14   1   0        560.13        613.44        50.86 o                         
  16   1   0         24.59        -42.73        61.31 o                         
   0   2   0      18445.53      17638.34       253.41 o                         
   2   2   0       1890.36       1712.11        28.64 o                         
   4   2   0         68.81         66.85         7.82 o                         
   6   2   0       4031.72       4225.04       103.52 o                         
   8   2   0       1591.72       1563.97        63.18 o                         
  10   2   0        737.64        743.24        59.48 o                         
  12   2   0        212.80        151.96        40.64 o                         
  14   2   0        113.00         89.50        34.58 o                         
   2   3   0       2395.62       2324.94        38.70 o                         
   4   3   0         56.11         54.25         9.79 o                         
   6   3   0       1232.49       1201.78        54.35 o                         
   8   3   0        973.05        898.85        56.29 o                         
  10   3   0        998.59       1055.79        65.99 o                         
  12   3   0       1561.94       1465.41       106.02 o                         
  14   3   0         52.95        119.51        43.87 o                         
   0   4   0        891.90        831.26        41.11 o                         
   2   4   0        403.54        355.78        21.34 o                         
   4   4   0       3236.70       2984.99        67.70 o                         
   6   4   0          0.14         -9.66         9.66 o                         
   8   4   0       1104.69       1135.63        73.50 o                         
  10   4   0       5528.88       5742.01       158.62 o                         
  12   4   0         69.83         68.30        31.98 o                         
  14   4   0         90.24         59.44        43.95 o                         
   2   5   0       2000.87       2037.61        57.11 o                         
   4   5   0        214.14        251.64        26.45 o                         
   6   5   0          0.02         13.79        18.32 o                         
   8   5   0        102.73        118.46        29.58 o                         
  10   5   0          3.15        -19.51        23.70 o                         
  12   5   0          4.99        -25.24        31.37 o                         
  14   5   0        406.29        267.07        59.79 o                         
   0   6   0        291.10        265.77        34.10 o                         
   2   6   0         98.10         76.58        20.62 o                         
   4   6   0        379.59        336.02        36.03 o                         
   6   6   0        861.63        973.77        49.32 o                         
   8   6   0        202.39        189.87        81.94 o                         
  10   6   0       1185.84       1333.07        91.32 o                         
  12   6   0        156.76        129.38        46.23 o                         
   2   7   0        251.04        236.52        42.11 o                         
   4   7   0         17.88          0.30        24.15 o                         
   6   7   0         12.27         -4.62        22.35 o                         
   8   7   0        145.11         86.73        38.94 o                         
  10   7   0        196.57        296.19        69.91 o                         
   0   8   0        338.55        276.57        63.54 o                         
   2   8   0          1.94        -22.88        22.88 o                         
   4   8   0        274.94        286.44        38.12 o                         
   6   8   0         21.46        -17.24        26.80 o                         
   8   8   0         25.78        -25.05        34.20 o                         
   2   9   0          9.71         -0.22        25.32 o                         
   4   9   0         55.45        -10.11        27.92 o                         
   6   9   0         67.46         65.18        43.47 o                         
   1   1   1       2554.58       2164.89        20.18 o                         
   2   1   1        710.05        713.91        12.23 o                         
   3   1   1      10323.07       9229.36        85.75 o                         
   4   1   1        325.44        340.56        10.71 o                         
   5   1   1        216.13        193.80         8.02 o                         
   6   1   1       3592.98       3681.16        51.62 o                         
   7   1   1       2109.04       2191.77        33.93 o                         
   8   1   1        501.36        540.18        18.44 o                         
   9   1   1         23.42         26.34         8.81 o                         
  10   1   1        169.54        147.18        13.15 o                         
  11   1   1         24.59         16.81         9.98 o                         
  12   1   1          9.69         24.48        14.40 o                         
  13   1   1          4.30         23.09        15.53 o                         
  14   1   1          9.60        -19.07        19.50 o                         
  15   1   1         23.48         20.22        24.31 o                         
  16   1   1          2.32        -48.75        48.75 o                         
   0   2   1       1315.21       1244.60        31.95 o                         
   1   2   1      17867.07      16616.75       118.09 o                         
   2   2   1        707.53        646.71        13.07 o                         
   3   2   1        137.81        135.12         6.78 o                         
   4   2   1        131.06        122.30         7.32 o                         
   5   2   1       1010.53       1100.57        22.42 o                         
   6   2   1       2427.56       2404.16        43.42 o                         
   7   2   1        228.91        279.64        15.68 o                         
   8   2   1         62.10         68.30         9.94 o                         
   9   2   1         23.03         24.81         8.42 o                         
  10   2   1       1224.47       1208.11        33.77 o                         
  11   2   1        144.34        130.77        20.38 o                         
  12   2   1          8.92         -3.39        16.67 o                         
  13   2   1         98.29        123.69        22.60 o                         
  14   2   1         36.39         24.79        26.63 o                         
  15   2   1        113.83         25.76        27.75 o                         
   1   3   1         58.48         57.75         5.74 o                         
   2   3   1        439.31        456.69        12.70 o                         
   3   3   1       1033.81       1013.16        19.29 o                         
   4   3   1       2627.77       2574.74        37.05 o                         
   5   3   1        344.37        310.76        12.23 o                         
   6   3   1         17.08         31.80         7.13 o                         
   7   3   1         24.30         48.37        13.90 o                         
   8   3   1        232.24        247.38        22.00 o                         
   9   3   1       2385.85       2508.86        63.15 o                         
  10   3   1       2351.35       2340.37        63.03 o                         
  11   3   1         69.82         89.28        19.73 o                         
  12   3   1       1002.86        963.95        50.42 o                         
  13   3   1        101.03         77.22        24.08 o                         
  14   3   1        268.70        281.56        40.42 o                         
  15   3   1          3.49        -27.98        27.98 o                         
   0   4   1       6248.61       6154.88       108.09 o                         
   1   4   1         36.28         36.91         6.61 o                         
   2   4   1        848.56        830.28        20.82 o                         
   3   4   1         87.32         75.17         8.10 o                         
   4   4   1        120.62        124.49         9.98 o                         
   5   4   1        282.09        327.96        17.76 o                         
   6   4   1         73.28         65.77         8.57 o                         
   7   4   1          4.57         -6.64        10.40 o                         
   8   4   1         12.82         18.68        15.52 o                         
   9   4   1        134.24        140.87        20.80 o                         
  10   4   1        142.15        129.83        22.10 o                         
  11   4   1         13.86         -1.84        17.99 o                         
  12   4   1        163.46        151.39        26.11 o                         
  13   4   1          3.67        -12.44        24.12 o                         
  14   4   1          4.01        -23.19        23.19 o                         
   1   5   1          3.70         18.07         8.41 o                         
   2   5   1         63.08         75.46        10.70 o                         
   3   5   1         44.61         37.77        10.67 o                         
   4   5   1        173.52        212.92        15.43 o                         
   5   5   1        225.83        222.46        16.55 o                         
   6   5   1        124.84        142.20        13.79 o                         
   7   5   1        126.15        146.55        15.30 o                         
   8   5   1        217.75        250.90        25.65 o                         
   9   5   1         19.79         33.52        18.96 o                         
  10   5   1          0.71          8.21        22.43 o                         
  11   5   1         70.54         71.79        21.85 o                         
  12   5   1         31.70        -22.71        22.71 o                         
  13   5   1         86.78         79.70        28.36 o                         
  14   5   1         18.76          3.26        29.23 o                         
   0   6   1         89.45        103.42        20.26 o                         
   1   6   1         67.85         60.18        11.41 o                         
   2   6   1         18.93          5.84        12.07 o                         
   3   6   1        246.04        242.96        20.58 o                         
   4   6   1         54.64         61.80        14.14 o                         
   5   6   1        548.54        560.82        31.14 o                         
   6   6   1          6.24         -8.75        11.24 o                         
   7   6   1         58.03         39.42        12.33 o                         
   8   6   1        450.85        523.14        38.04 o                         
   9   6   1        120.62        151.56        25.50 o                         
  10   6   1        258.79        300.73        33.78 o                         
  11   6   1          7.79        -11.94        23.70 o                         
  12   6   1         14.08        -27.40        27.40 o                         
   1   7   1        216.49        209.03        18.89 o                         
   2   7   1        214.17        202.79        19.22 o                         
   3   7   1          1.67          8.99        13.88 o                         
   4   7   1        112.01        100.13        20.47 o                         
   5   7   1        275.95        314.70        28.90 o                         
   6   7   1        106.02         75.38        18.03 o                         
   7   7   1         53.96         64.11        19.74 o                         
   8   7   1        115.25        128.63        26.40 o                         
   9   7   1          7.47        -21.30        21.30 o                         
  10   7   1         73.54         43.32        27.02 o                         
  11   7   1          0.03         18.00        38.87 o                         
   0   8   1         75.01         12.29        27.03 o                         
   1   8   1        254.62        211.84        23.34 o                         
   2   8   1        183.42        150.20        22.22 o                         
   3   8   1        106.92         74.14        18.68 o                         
   4   8   1        125.51        116.52        35.20 o                         
   5   8   1          6.91        -18.51        18.51 o                         
   6   8   1          0.02         -4.01        19.36 o                         
   7   8   1         46.53         58.72        27.60 o                         
   8   8   1        671.73        737.97        49.08 o                         
   9   8   1         16.84        -31.31        31.31 o                         
   1   9   1         36.56         -2.80        18.99 o                         
   2   9   1         39.85         -0.81        17.73 o                         
   3   9   1          9.49          5.18        20.10 o                         
   4   9   1         30.03         -8.20        21.98 o                         
   5   9   1          2.58        -10.72        21.94 o                         
   6   9   1        175.94        155.57        49.85 o                         
   2   0   2         39.39         45.36         5.19 o                         
   3   0   2        111.36        128.48         8.41 o                         
   4   0   2        518.35        543.24        17.43 o                         
   5   0   2        430.77        453.43        16.98 o                         
   6   0   2       1805.20       1886.56        45.72 o                         
   7   0   2          2.90          8.35         9.40 o                         
   8   0   2          0.38         -1.62         9.22 o                         
   9   0   2       2741.26       2848.92        64.16 o                         
  10   0   2        201.51        194.40        22.15 o                         
  11   0   2        644.15        579.25        44.13 o                         
  12   0   2          0.95          9.92        18.46 o                         
  13   0   2        529.25        661.47        52.33 o                         
  14   0   2         15.30         -8.02        24.43 o                         
  15   0   2         32.61         55.77        37.62 o                         
  16   0   2        324.55        314.02       175.88 o                         
   1   1   2        119.33        136.02         4.94 o                         
   2   1   2        635.21        668.43        12.63 o                         
   3   1   2        783.50        785.69        20.37 o                         
   4   1   2         70.59         71.45         6.41 o                         
   5   1   2          7.59          6.91         4.05 o                         
   6   1   2        189.89        295.95        13.19 o                         
   7   1   2        748.79        803.23        20.93 o                         
   8   1   2         76.01         98.33        10.00 o                         
   9   1   2        564.89        535.95        21.53 o                         
  10   1   2        843.51        785.63        26.11 o                         
  11   1   2        747.81        703.14        28.67 o                         
  12   1   2        556.75        513.08        24.75 o                         
  13   1   2         11.68         18.58        17.34 o                         
  14   1   2         66.88         12.03        20.48 o                         
  15   1   2        109.39        194.48        30.81 o                         
  16   1   2         55.56        -18.35        63.29 o                         
   0   2   2       2786.25       2624.52        73.54 o                         
   1   2   2          3.41         33.10         8.58 o                         
   2   2   2         16.77         15.57         4.48 o                         
   3   2   2         17.99         28.99         4.50 o                         
   4   2   2         19.94         36.29         5.33 o                         
   5   2   2        682.06        718.27        19.77 o                         
   6   2   2          0.28          8.80         7.43 o                         
   7   2   2        140.86        174.04        13.59 o                         
   8   2   2        204.86        236.81        16.51 o                         
   9   2   2        548.65        526.13        24.03 o                         
  10   2   2         14.40         24.22        10.34 o                         
  11   2   2        184.59        179.25        17.41 o                         
  12   2   2          2.69          9.87        15.38 o                         
  13   2   2         37.36        -13.43        20.34 o                         
  14   2   2          5.90        -11.51        20.16 o                         
  15   2   2         20.66        -15.25        34.13 o                         
   1   3   2         58.58         65.36         6.05 o                         
   2   3   2       1423.78       1405.38        20.57 o                         
   3   3   2        149.07        145.42         8.65 o                         
   4   3   2        147.91        170.46        10.28 o                         
   5   3   2        833.86        886.59        25.52 o                         
   6   3   2        696.99        681.09        24.33 o                         
   7   3   2       3617.03       3754.09        63.91 o                         
   8   3   2          1.08          1.32        13.21 o                         
   9   3   2        272.57        296.06        25.39 o                         
  10   3   2        209.53        204.64        21.81 o                         
  11   3   2         11.10         10.51        16.89 o                         
  12   3   2         55.82         46.44        21.14 o                         
  13   3   2         57.56         89.14        22.90 o                         
  14   3   2         58.07         19.01        24.03 o                         
  15   3   2         28.45         -1.90        29.11 o                         
   0   4   2         42.23         60.51         9.95 o                         
   1   4   2        139.02        146.08         9.44 o                         
   2   4   2        435.41        468.10        17.57 o                         
   3   4   2       1783.30       1813.57        30.59 o                         
   4   4   2         12.92          6.37         6.54 o                         
   5   4   2       1255.88       1262.24        29.74 o                         
   6   4   2         53.07         53.77        10.69 o                         
   7   4   2        638.43        708.52        25.62 o                         
   8   4   2          7.59          9.27        14.31 o                         
   9   4   2        216.50        248.11        24.43 o                         
  10   4   2         74.87         84.85        20.63 o                         
  11   4   2        446.95        398.06        33.95 o                         
  12   4   2        123.59        155.89        39.81 o                         
  13   4   2        105.48        116.79        29.02 o                         
  14   4   2         23.56          1.48        40.61 o                         
   1   5   2          0.92         26.01         8.71 o                         
   2   5   2        132.45        163.97        14.98 o                         
   3   5   2        240.64        278.83        18.67 o                         
   4   5   2        989.62        965.36        37.93 o                         
   5   5   2          8.96          6.36        10.57 o                         
   6   5   2         34.68         23.40        10.27 o                         
   7   5   2          1.53         18.41        14.09 o                         
   8   5   2          8.38          7.29        10.22 o                         
   9   5   2       1985.39       2027.34        65.97 o                         
  10   5   2         32.63         33.17        20.04 o                         
  11   5   2       1417.99       1578.26        64.55 o                         
  12   5   2         29.57          6.60        24.28 o                         
  13   5   2        179.30        127.12        28.54 o                         
  14   5   2        103.17         11.27        30.49 o                         
   0   6   2        183.01        168.75        19.53 o                         
   1   6   2        276.74        337.49        20.34 o                         
   2   6   2        700.10        714.24        30.22 o                         
   3   6   2        981.83       1016.13        36.02 o                         
   4   6   2         13.70          4.67        12.48 o                         
   5   6   2        710.37        845.70        36.50 o                         
   6   6   2         12.98          8.76        12.11 o                         
   7   6   2          3.52          3.06        13.27 o                         
   8   6   2          6.56         27.54        21.24 o                         
   9   6   2        182.45        171.62        27.54 o                         
  10   6   2        392.25        448.85        37.96 o                         
  11   6   2         30.98         18.94        24.67 o                         
  12   6   2        131.12        103.89        27.55 o                         
   1   7   2         16.03         23.12        12.75 o                         
   2   7   2         14.52          7.42        13.33 o                         
   3   7   2        183.25        210.90        21.58 o                         
   4   7   2        653.98        707.53        41.82 o                         
   5   7   2         36.10         22.11        16.36 o                         
   6   7   2          3.64         -3.52        15.20 o                         
   7   7   2         23.95         17.70        16.41 o                         
   8   7   2         93.50         31.02        20.98 o                         
   9   7   2          3.33         42.99        23.14 o                         
  10   7   2         24.90         10.29        26.66 o                         
  11   7   2         54.80         71.44        36.42 o                         
   0   8   2          1.24          0.40        24.32 o                         
   1   8   2         71.64         57.05        17.46 o                         
   2   8   2         67.66         81.75        18.90 o                         
   3   8   2         74.84         36.98        20.58 o                         
   4   8   2        132.50        118.91        23.19 o                         
   5   8   2        122.11         97.16        21.95 o                         
   6   8   2          0.10        -18.58        18.58 o                         
   7   8   2        310.43        323.71        47.97 o                         
   8   8   2        428.75        416.90        44.00 o                         
   9   8   2          0.00        -33.69        33.69 o                         
   1   9   2          2.78        -21.75        21.75 o                         
   2   9   2          0.06        -15.56        23.83 o                         
   3   9   2        123.63        103.12        22.63 o                         
   4   9   2         33.14        -17.24        30.20 o                         
   5   9   2        179.06        113.34        25.46 o                         
   6   9   2        154.18        109.54        34.81 o                         
   1   1   3        147.44        132.28         5.39 o                         
   2   1   3       7712.32       6886.30        62.98 o                         
   3   1   3          0.96          1.59         4.08 o                         
   4   1   3       1066.83       1116.89        23.34 o                         
   5   1   3        710.23        738.79        20.57 o                         
   6   1   3       2606.97       2592.21        42.99 o                         
   7   1   3        787.59        774.17        26.40 o                         
   8   1   3        217.01        221.34        13.53 o                         
   9   1   3        649.77        617.73        24.74 o                         
  10   1   3        292.11        309.28        18.01 o                         
  11   1   3         13.42         -6.62        11.75 o                         
  12   1   3         21.20         28.10        13.50 o                         
  13   1   3         13.22         22.61        16.66 o                         
  14   1   3         71.65         50.53        21.12 o                         
  15   1   3         39.02          7.79        23.39 o                         
  16   1   3         16.04         28.26        34.14 o                         
   0   2   3      56927.46      58388.73       645.59 o                         
   1   2   3      46443.07      45964.23       329.78 o                         
   2   2   3       1073.85       1074.15        17.41 o                         
   3   2   3        435.71        414.86        11.67 o                         
   4   2   3       1750.86       1688.53        25.82 o                         
   5   2   3        209.44        259.98        12.81 o                         
   6   2   3        135.19        168.51        12.85 o                         
   7   2   3       1282.54       1279.65        37.65 o                         
   8   2   3         17.01         28.76         9.67 o                         
   9   2   3        781.47        717.07        29.48 o                         
  10   2   3          0.93         18.09        15.35 o                         
  11   2   3        566.52        549.65        28.88 o                         
  12   2   3          6.25        -13.88        13.88 o                         
  13   2   3        289.52        273.39        26.44 o                         
  14   2   3          0.52        -21.34        21.34 o                         
  15   2   3         15.15        -17.01        24.66 o                         
   1   3   3        246.17        266.68        10.57 o                         
   2   3   3        406.29        369.23        11.19 o                         
   3   3   3          9.46         23.36         5.99 o                         
   4   3   3       1236.45       1222.73        23.74 o                         
   5   3   3        113.68        105.48        11.07 o                         
   6   3   3        174.71        207.97        14.81 o                         
   7   3   3        311.83        302.34        18.18 o                         
   8   3   3          9.20          8.32         9.38 o                         
   9   3   3        224.05        234.34        17.81 o                         
  10   3   3        514.20        505.21        34.28 o                         
  11   3   3         39.45         23.55        16.87 o                         
  12   3   3        245.22        236.17        28.27 o                         
  13   3   3         11.02         21.11        20.95 o                         
  14   3   3        176.02        140.37        29.52 o                         
  15   3   3        122.17         61.45        33.42 o                         
   0   4   3       2475.24       2427.62        49.36 o                         
   1   4   3         12.77         28.41         6.26 o                         
   2   4   3        192.82        192.21        11.07 o                         
   3   4   3       1844.14       1820.01        30.85 o                         
   4   4   3        356.48        420.87        19.90 o                         
   5   4   3         31.58         48.87         8.33 o                         
   6   4   3       1646.43       1760.22        43.36 o                         
   7   4   3       1663.15       1686.07        44.34 o                         
   8   4   3       1362.61       1354.36        36.63 o                         
   9   4   3        151.06        111.31        19.52 o                         
  10   4   3        225.25        231.08        26.12 o                         
  11   4   3        513.87        521.56        39.06 o                         
  12   4   3        124.40        157.01        27.40 o                         
  13   4   3        106.53        103.93        26.13 o                         
  14   4   3         16.56        -23.66        23.66 o                         
   1   5   3          5.03          3.64         8.72 o                         
   2   5   3        113.02        115.09        12.90 o                         
   3   5   3        355.28        421.66        22.38 o                         
   4   5   3          1.12         -8.24         8.95 o                         
   5   5   3        140.60        164.02        14.40 o                         
   6   5   3        617.66        615.86        23.46 o                         
   7   5   3         22.60         29.07        11.75 o                         
   8   5   3        394.15        415.62        24.79 o                         
   9   5   3        484.83        532.82        37.44 o                         
  10   5   3        251.38        248.49        30.41 o                         
  11   5   3        233.97        255.59        29.99 o                         
  12   5   3        269.02        251.29        32.39 o                         
  13   5   3        175.25        184.08        32.13 o                         
  14   5   3          0.01        -27.67        28.03 o                         
   0   6   3         19.46          5.11        13.11 o                         
   1   6   3          1.86          5.06         9.39 o                         
   2   6   3        104.84        104.36        14.62 o                         
   3   6   3        858.49        857.11        31.55 o                         
   4   6   3        448.66        441.77        26.52 o                         
   5   6   3         63.47         73.49        15.88 o                         
   6   6   3          1.12        -11.88        11.88 o                         
   7   6   3         46.59         48.96        11.52 o                         
   8   6   3         72.39         42.53        19.66 o                         
   9   6   3        286.39        283.09        33.35 o                         
  10   6   3        134.28         48.97        26.55 o                         
  11   6   3        135.79        118.67        25.88 o                         
  12   6   3          1.15        -27.71        27.71 o                         
   1   7   3          8.00         -0.06        12.43 o                         
   2   7   3         43.26         44.36        13.33 o                         
   3   7   3         26.58         14.83        14.93 o                         
   4   7   3         45.38         23.66        15.11 o                         
   5   7   3         40.73         45.76        16.24 o                         
   6   7   3          0.41         -8.81        17.67 o                         
   7   7   3          2.08        -16.22        16.22 o                         
   8   7   3         33.84         12.48        20.69 o                         
   9   7   3        110.82         92.44        28.07 o                         
  10   7   3        101.59        116.35        32.33 o                         
  11   7   3        306.32        253.02        41.43 o                         
   0   8   3         15.51         15.34        24.40 o                         
   1   8   3        348.03        351.23        25.32 o                         
   2   8   3         11.87         30.47        16.50 o                         
   3   8   3        190.05        186.92        22.97 o                         
   4   8   3          4.81          0.99        20.01 o                         
   5   8   3        131.32         88.47        21.28 o                         
   6   8   3        137.32        119.94        22.41 o                         
   7   8   3        481.47        502.76        50.04 o                         
   8   8   3        104.11         56.85        33.23 o                         
   9   8   3         95.13         28.70        43.84 o                         
   1   9   3          0.66         -4.09        20.70 o                         
   2   9   3        199.37        164.55        24.98 o                         
   3   9   3          0.67        -19.31        19.31 o                         
   4   9   3         54.88          9.16        25.24 o                         
   5   9   3          2.60        -24.45        25.18 o                         
   6   9   3         31.90        -30.03        40.92 o                         
   0   0   4       5162.92       4750.99        84.31 o                         
   1   0   4      33476.90      34309.70       375.24 o                         
   2   0   4       7717.61       6972.78        84.26 o                         
   3   0   4       3508.69       3554.27        48.14 o                         
   4   0   4        125.53         63.99         8.17 o                         
   5   0   4      15412.66      17239.78       394.69 o                         
   6   0   4         62.49         71.53        11.29 o                         
   7   0   4       3353.06       4132.74        92.17 o                         
   8   0   4        571.98        650.67        31.45 o                         
   9   0   4        366.98        382.38        28.95 o                         
  10   0   4        870.56        781.60        41.67 o                         
  11   0   4          0.57         30.82        18.06 o                         
  12   0   4        191.79        164.99        27.53 o                         
  13   0   4          9.54        -20.16        20.16 o                         
  14   0   4        297.39        290.20        38.71 o                         
  15   0   4         49.60         68.56        34.02 o                         
  16   0   4        544.23        485.34        88.68 o                         
   1   1   4       2157.75       1752.79        19.53 o                         
   2   1   4      26960.63      26181.07       212.01 o                         
   3   1   4       3936.28       3793.75        64.22 o                         
   4   1   4         11.86         19.09         5.07 o                         
   5   1   4         58.91         61.06         6.26 o                         
   6   1   4       2655.10       2836.32        58.81 o                         
   7   1   4        392.21        542.06        20.35 o                         
   8   1   4        217.32        204.28        13.73 o                         
   9   1   4       1040.53       1149.84        36.40 o                         
  10   1   4       1319.29       1334.60        34.87 o                         
  11   1   4        362.22        309.67        18.71 o                         
  12   1   4        419.74        414.12        24.40 o                         
  13   1   4         91.42         58.99        19.86 o                         
  14   1   4        228.54        237.25        26.68 o                         
  15   1   4          2.66         13.11        22.17 o                         
  16   1   4          1.61        -13.50        30.96 o                         
   0   2   4      65687.56      69393.83       800.04 o                         
   1   2   4      31883.41      31651.44       242.56 o                         
   2   2   4       7624.76       7121.74        62.68 o                         
   3   2   4        666.23        719.51        13.86 o                         
   4   2   4        732.17        753.82        19.16 o                         
   5   2   4       2160.11       2393.86        49.97 o                         
   6   2   4        340.71        378.76        19.31 o                         
   7   2   4        359.08        434.67        20.37 o                         
   8   2   4       1251.59       1344.26        70.48 o                         
   9   2   4        297.93        338.88        23.24 o                         
  10   2   4       2762.74       2809.40        64.53 o                         
  11   2   4        400.89        424.91        25.49 o                         
  12   2   4          6.45          0.67        13.85 o                         
  13   2   4          0.07        -17.36        18.75 o                         
  14   2   4         45.66         25.02        22.05 o                         
  15   2   4          6.91         29.96        26.39 o                         
   1   3   4        862.79        871.77        18.32 o                         
   2   3   4        480.69        557.15        13.43 o                         
   3   3   4        245.66        263.03        10.84 o                         
   4   3   4        410.47        421.96        15.40 o                         
   5   3   4        100.56        109.44        11.03 o                         
   6   3   4         64.63         59.29        11.59 o                         
   7   3   4          5.71         16.85         8.99 o                         
   8   3   4         83.17         71.92        12.24 o                         
   9   3   4          6.72         20.82        11.14 o                         
  10   3   4         26.23          7.80        11.87 o                         
  11   3   4         45.94         47.64        18.49 o                         
  12   3   4         94.63         56.18        20.65 o                         
  13   3   4        313.37        327.52        32.57 o                         
  14   3   4        189.80        193.58        29.76 o                         
  15   3   4         60.82          2.08        30.46 o                         
   0   4   4       6341.99       6543.82        99.22 o                         
   1   4   4       2678.70       2703.49        39.18 o                         
   2   4   4         31.60         54.04         7.54 o                         
   3   4   4        504.31        553.52        18.48 o                         
   4   4   4        399.88        394.54        16.22 o                         
   5   4   4        199.49        236.66        15.48 o                         
   6   4   4          3.96         21.72        14.18 o                         
   7   4   4         64.35         59.73        14.41 o                         
   8   4   4         20.38         12.30        11.41 o                         
   9   4   4        794.48        825.97        30.79 o                         
  10   4   4        439.45        430.57        33.93 o                         
  11   4   4        192.32        169.40        26.22 o                         
  12   4   4          0.70        -11.80        20.27 o                         
  13   4   4          0.10          7.87        20.73 o                         
  14   4   4          0.15        -34.06        34.06 o                         
   1   5   4        656.59        696.83        23.87 o                         
   2   5   4         35.99         17.13         8.77 o                         
   3   5   4        104.99        122.03        12.29 o                         
   4   5   4          9.17         30.03         9.62 o                         
   5   5   4        356.87        368.65        19.59 o                         
   6   5   4         45.39         34.65         9.63 o                         
   7   5   4        151.59        148.80        17.65 o                         
   8   5   4        782.55        844.28        37.29 o                         
   9   5   4          0.13        -17.53        17.53 o                         
  10   5   4        123.24         98.59        23.99 o                         
  11   5   4         23.22         54.98        22.63 o                         
  12   5   4        398.40        396.44        37.67 o                         
  13   5   4         20.84          7.94        24.82 o                         
   0   6   4       1079.48       1129.69        44.17 o                         
   1   6   4        559.05        582.77        24.02 o                         
   2   6   4        157.75        161.61        16.11 o                         
   3   6   4          1.08          3.86        11.02 o                         
   4   6   4          3.05         -3.05        10.57 o                         
   5   6   4         46.68         40.44        15.86 o                         
   6   6   4         92.06         90.51        15.37 o                         
   7   6   4         92.98         76.26        12.70 o                         
   8   6   4        266.18        277.87        26.65 o                         
   9   6   4        610.71        602.43        33.39 o                         
  10   6   4        355.07        355.69        35.82 o                         
  11   6   4        405.73        450.55        38.15 o                         
  12   6   4          0.46        -24.94        24.94 o                         
   1   7   4         82.05         90.09        14.11 o                         
   2   7   4          0.23         -6.08        11.78 o                         
   3   7   4         14.00          8.51        14.34 o                         
   4   7   4         14.07        -14.54        17.00 o                         
   5   7   4         53.76         36.74        20.82 o                         
   6   7   4          8.70         17.28        23.15 o                         
   7   7   4          0.09         -2.16        15.46 o                         
   8   7   4        117.37        113.59        22.41 o                         
   9   7   4          2.91         -3.18        23.05 o                         
  10   7   4         94.07         39.12        32.51 o                         
  11   7   4          1.18         -2.44        54.44 o                         
   0   8   4         26.88         30.16        22.82 o                         
   1   8   4        142.25        109.10        24.99 o                         
   2   8   4         41.15         15.30        15.90 o                         
   3   8   4          0.42        -17.56        17.56 o                         
   4   8   4        124.10        110.34        24.62 o                         
   5   8   4         23.11         -7.70        18.14 o                         
   6   8   4        131.21        138.04        22.86 o                         
   7   8   4         16.82         43.54        35.21 o                         
   8   8   4        258.37        175.24        57.81 o                         
   9   8   4         15.30        -20.77        33.44 o                         
   1   9   4         35.14         42.17        20.90 o                         
   2   9   4        110.57        103.18        25.94 o                         
   3   9   4         12.58          3.26        20.48 o                         
   4   9   4         22.49        -21.43        21.43 o                         
   5   9   4          1.16        -21.60        21.60 o                         
   6   9   4         80.83          5.47        32.82 o                         
   1   1   5         33.35         36.28         4.06 o                         
   2   1   5       1987.70       1652.79        21.64 o                         
   3   1   5       1658.97       1561.94        21.75 o                         
   4   1   5        396.74        425.89        13.11 o                         
   5   1   5          8.90         31.26         4.36 o                         
   6   1   5        908.13       1027.95        43.24 o                         
   7   1   5        565.43        535.34        27.46 o                         
   8   1   5       2571.05       2689.71        76.60 o                         
   9   1   5        298.76        302.09        17.30 o                         
  10   1   5       1025.38       1090.38        42.01 o                         
  11   1   5       1305.80       1232.84        50.98 o                         
  12   1   5         98.04         95.41        14.42 o                         
  13   1   5        415.62        413.80        30.48 o                         
  14   1   5         89.18         52.67        20.99 o                         
  15   1   5        129.95        122.61        29.27 o                         
  16   1   5          0.36        -27.44        27.44 o                         
   0   2   5      17985.30      16914.48       211.52 o                         
   1   2   5       5706.77       5228.43        51.13 o                         
   2   2   5         58.64         60.76         5.71 o                         
   3   2   5        393.04        391.59        11.08 o                         
   4   2   5          8.61         11.77         5.12 o                         
   5   2   5        603.56        751.74        26.84 o                         
   6   2   5       2194.45       2278.78        54.76 o                         
   7   2   5         77.15        105.47        13.70 o                         
   8   2   5        795.71       1005.25        49.78 o                         
   9   2   5        629.93        689.18        34.36 o                         
  10   2   5       1279.57       1460.71        79.19 o                         
  11   2   5         49.73         55.03        17.33 o                         
  12   2   5         46.60         32.29        17.82 o                         
  13   2   5        210.14        252.37        28.22 o                         
  14   2   5        157.90        183.39        27.72 o                         
  15   2   5        153.55        197.68        31.58 o                         
   1   3   5        732.34        732.00        14.72 o                         
   2   3   5        159.11        186.52         8.48 o                         
   3   3   5          3.90          8.24         5.02 o                         
   4   3   5        608.07        651.63        18.11 o                         
   5   3   5        644.62        615.26        24.58 o                         
   6   3   5        704.14        707.49        29.64 o                         
   7   3   5        145.16        141.82        15.58 o                         
   8   3   5         71.55         57.86        13.81 o                         
   9   3   5       1455.69       1573.43        43.59 o                         
  10   3   5        212.07        213.38        18.90 o                         
  11   3   5        714.68        648.97        35.86 o                         
  12   3   5        156.21        184.90        27.51 o                         
  13   3   5         12.40         29.98        21.68 o                         
  14   3   5          8.93        -21.85        21.85 o                         
  15   3   5         30.20        -27.65        27.65 o                         
   0   4   5       2018.33       1925.77        42.52 o                         
   1   4   5       1931.71       1900.23        31.89 o                         
   2   4   5        477.31        483.20        16.72 o                         
   3   4   5        380.23        386.73        15.19 o                         
   4   4   5         29.26         36.67         7.46 o                         
   5   4   5        608.59        693.52        40.39 o                         
   6   4   5        574.27        658.47        29.16 o                         
   7   4   5         30.64         36.13        12.31 o                         
   8   4   5         52.14         54.74        15.54 o                         
   9   4   5        458.36        548.61        27.09 o                         
  10   4   5         12.03         53.40        17.76 o                         
  11   4   5          5.50          3.61        17.75 o                         
  12   4   5         12.47          3.12        19.47 o                         
  13   4   5        139.82        142.12        27.36 o                         
  14   4   5          4.47        -26.89        26.89 o                         
   1   5   5        381.36        435.49        20.35 o                         
   2   5   5        154.45        149.54        13.04 o                         
   3   5   5        296.13        351.81        18.54 o                         
   4   5   5        571.73        625.97        24.40 o                         
   5   5   5        326.21        325.90        18.46 o                         
   6   5   5        118.38         96.72        14.50 o                         
   7   5   5        309.05        337.24        21.89 o                         
   8   5   5          5.33         20.58        13.12 o                         
   9   5   5         93.49         68.68        15.36 o                         
  10   5   5         36.91         11.91        19.38 o                         
  11   5   5        132.74        114.64        24.03 o                         
  12   5   5         22.40         66.62        23.79 o                         
  13   5   5         46.25         35.66        31.13 o                         
   0   6   5       1290.91       1356.53        45.81 o                         
   1   6   5          2.68         -7.08         8.48 o                         
   2   6   5        701.91        734.48        29.25 o                         
   3   6   5        189.88        218.62        17.95 o                         
   4   6   5         40.45         37.66        12.67 o                         
   5   6   5         27.34         29.42        12.13 o                         
   6   6   5          9.20          7.58        16.14 o                         
   7   6   5          3.62        -12.46        14.31 o                         
   8   6   5        329.20        371.89        28.67 o                         
   9   6   5          1.83          1.35        17.15 o                         
  10   6   5          3.72         -2.56        21.71 o                         
  11   6   5          3.23        -21.15        21.15 o                         
  12   6   5          9.18        -28.14        28.14 o                         
   1   7   5        118.54         99.64        16.74 o                         
   2   7   5         70.40         87.60        14.07 o                         
   3   7   5        219.73        235.55        21.22 o                         
   4   7   5         83.08         69.42        15.81 o                         
   5   7   5         13.08         43.13        18.18 o                         
   6   7   5        715.67        737.37        38.66 o                         
   7   7   5        338.98        336.17        28.76 o                         
   8   7   5          8.06          0.42        18.34 o                         
   9   7   5         40.02        -22.30        22.30 o                         
  10   7   5        301.46        274.08        54.22 o                         
  11   7   5        101.02         71.20        33.01 o                         
   0   8   5        786.18        841.98        54.87 o                         
   1   8   5        160.03        165.55        20.04 o                         
   2   8   5         45.56         14.44        16.52 o                         
   3   8   5        110.52         86.67        17.64 o                         
   4   8   5        270.30        296.18        33.66 o                         
   5   8   5          0.27        -16.57        16.57 o                         
   6   8   5         45.64         29.15        19.83 o                         
   7   8   5         88.39         51.63        26.39 o                         
   8   8   5        352.67        342.18        41.88 o                         
   9   8   5        277.87        233.42        47.82 o                         
   1   9   5         74.26        101.86        26.28 o                         
   2   9   5         85.93         58.95        23.50 o                         
   3   9   5         72.88         35.67        28.69 o                         
   4   9   5         71.96         63.82        25.79 o                         
   5   9   5        131.26        117.51        30.27 o                         
   6   9   5         82.32         -4.88        30.18 o                         
   0   0   6       2596.98       2209.98        41.53 o                         
   1   0   6      13493.49      12173.59       140.01 o                         
   2   0   6         89.27         86.70         7.48 o                         
   3   0   6        719.56        634.91        18.31 o                         
   4   0   6        986.92        952.94        24.30 o                         
   5   0   6          5.65         17.73         6.52 o                         
   6   0   6        958.13        898.11        28.80 o                         
   7   0   6          0.40         -2.46         9.02 o                         
   8   0   6          6.61          6.92        11.31 o                         
   9   0   6        989.54        906.15        63.50 o                         
  10   0   6       4196.19       4405.83       106.38 o                         
  11   0   6        606.80        650.97        44.70 o                         
  12   0   6          0.45          6.74        29.65 o                         
  13   0   6        141.19        118.85        27.03 o                         
  14   0   6        130.75         83.64        27.62 o                         
  15   0   6         18.18         51.92        32.48 o                         
  16   0   6        791.68        922.34        96.96 o                         
   1   1   6          1.38          4.61         3.53 o                         
   2   1   6        750.23        717.04        12.21 o                         
   3   1   6          3.39         13.02         4.01 o                         
   4   1   6        791.21        824.71        18.23 o                         
   5   1   6       2493.84       2724.51        62.83 o                         
   6   1   6        585.72        703.33        30.24 o                         
   7   1   6       3999.26       4242.85        79.82 o                         
   8   1   6        472.84        457.53        21.70 o                         
   9   1   6        535.56        555.81        22.28 o                         
  10   1   6       2664.21       2841.20        59.00 o                         
  11   1   6        143.88        154.68        14.72 o                         
  12   1   6        135.61        109.94        20.39 o                         
  13   1   6         12.34        -17.06        17.06 o                         
  14   1   6        145.61        107.02        22.69 o                         
  15   1   6        392.00        389.14        36.54 o                         
  16   1   6        160.99        210.16        42.15 o                         
   0   2   6         10.13         17.70         7.04 o                         
   1   2   6       3845.50       3561.96        38.64 o                         
   2   2   6        600.55        533.95        11.93 o                         
   3   2   6        585.84        572.04        13.14 o                         
   4   2   6       3796.33       4054.95        56.92 o                         
   5   2   6        255.78        304.44        16.11 o                         
   6   2   6        572.84        795.00        54.64 o                         
   7   2   6         55.94         60.49        10.62 o                         
   8   2   6        280.62        363.26        23.39 o                         
   9   2   6        194.86        215.83        18.56 o                         
  10   2   6        709.25        839.58        35.94 o                         
  11   2   6        204.61        174.12        18.79 o                         
  12   2   6         83.96         34.94        21.94 o                         
  13   2   6          0.75        -16.57        16.57 o                         
  14   2   6          0.97        -19.75        19.75 o                         
  15   2   6          3.65        -22.43        24.95 o                         
   1   3   6        656.71        663.34        16.64 o                         
   2   3   6        322.92        344.53        15.23 o                         
   3   3   6       1457.72       1527.47        24.46 o                         
   4   3   6        405.95        414.21        14.22 o                         
   5   3   6        680.71        728.82        26.99 o                         
   6   3   6        238.82        237.24        17.03 o                         
   7   3   6        265.53        309.67        24.63 o                         
   8   3   6          2.55          9.01        10.49 o                         
   9   3   6        133.38        141.33        17.12 o                         
  10   3   6        931.58       1062.77        38.18 o                         
  11   3   6         14.71         34.52        15.42 o                         
  12   3   6        114.41         94.02        19.77 o                         
  13   3   6          2.79        -14.57        21.43 o                         
  14   3   6         36.77         10.86        27.64 o                         
  15   3   6          7.46         10.83        29.51 o                         
   0   4   6        754.09        764.48        24.46 o                         
   1   4   6       2749.93       2873.77        41.44 o                         
   2   4   6         29.40         39.05         7.92 o                         
   3   4   6        697.57        723.81        20.86 o                         
   4   4   6        178.45        209.24        13.28 o                         
   5   4   6       1464.37       1606.46        34.54 o                         
   6   4   6          3.30          4.72         9.63 o                         
   7   4   6        204.00        230.05        19.03 o                         
   8   4   6          0.14         -6.30        11.61 o                         
   9   4   6         66.36         88.35        15.32 o                         
  10   4   6         36.13         61.48        14.44 o                         
  11   4   6          0.68        -17.83        17.83 o                         
  12   4   6         22.76         -2.38        20.83 o                         
  13   4   6         49.08         57.25        23.91 o                         
  14   4   6        168.14        132.96        30.99 o                         
   1   5   6          3.49         13.64         7.17 o                         
   2   5   6        202.99        234.45        14.11 o                         
   3   5   6        181.41        194.94        13.55 o                         
   4   5   6          7.87         14.59         9.20 o                         
   5   5   6        248.66        247.65        16.90 o                         
   6   5   6        250.54        257.29        16.54 o                         
   7   5   6        429.35        470.08        26.12 o                         
   8   5   6         30.42         14.19        12.17 o                         
   9   5   6         30.40         31.20        14.87 o                         
  10   5   6        595.58        574.51        33.26 o                         
  11   5   6         52.69         96.45        24.11 o                         
  12   5   6         63.16         59.60        25.95 o                         
  13   5   6          3.30         23.91        24.93 o                         
   0   6   6       1192.97       1224.46        42.67 o                         
   1   6   6        562.85        598.81        21.22 o                         
   2   6   6         39.19         40.20        10.75 o                         
   3   6   6        219.29        232.49        17.69 o                         
   4   6   6          4.43          8.27        10.57 o                         
   5   6   6        131.99        136.90        15.37 o                         
   6   6   6       1091.42       1126.82        41.27 o                         
   7   6   6       2886.87       3196.04        75.25 o                         
   8   6   6        131.85        144.46        21.08 o                         
   9   6   6        320.21        341.73        26.54 o                         
  10   6   6        936.79        953.80        55.43 o                         
  11   6   6        133.11         91.57        25.39 o                         
  12   6   6          0.70        -30.29        33.12 o                         
   1   7   6         31.18         40.29        12.09 o                         
   2   7   6        339.64        356.03        19.44 o                         
   3   7   6        260.56        284.21        24.44 o                         
   4   7   6        102.32        106.59        21.51 o                         
   5   7   6          0.08        -15.13        15.13 o                         
   6   7   6        595.04        624.00        35.59 o                         
   7   7   6         18.37         28.10        18.32 o                         
   8   7   6        332.37        340.62        29.37 o                         
   9   7   6        768.60        824.07        49.35 o                         
  10   7   6         27.25        -32.81        33.20 o                         
  11   7   6        141.05        175.08        37.70 o                         
   0   8   6         67.80         70.92        22.41 o                         
   1   8   6         40.91         58.83        17.00 o                         
   2   8   6        103.97         79.02        17.07 o                         
   3   8   6        106.45        110.44        20.97 o                         
   4   8   6        221.78        218.54        29.83 o                         
   5   8   6        333.60        365.76        36.15 o                         
   6   8   6          5.15         17.73        20.12 o                         
   7   8   6          2.31        -20.87        20.87 o                         
   8   8   6          0.00        -21.40        26.42 o                         
   9   8   6          6.32        -30.64        30.64 o                         
   1   9   6         39.93         30.20        22.40 o                         
   2   9   6        126.44         21.92        25.15 o                         
   3   9   6        106.84         58.23        25.35 o                         
   4   9   6          2.83         -5.33        24.24 o                         
   5   9   6         25.20        -24.84        24.84 o                         
   6   9   6        224.83        148.15        38.88 o                         
   1   1   7        867.45        729.69        11.88 o                         
   2   1   7        156.90        170.34         6.94 o                         
   3   1   7         81.98         96.50         6.19 o                         
   4   1   7         64.40         87.95         6.08 o                         
   5   1   7        953.09        979.59        18.78 o                         
   6   1   7        968.16       1115.61        29.58 o                         
   7   1   7          0.01          8.68         6.91 o                         
   8   1   7         26.02         55.47         8.91 o                         
   9   1   7        138.09        111.93        12.20 o                         
  10   1   7          9.77         13.86        14.03 o                         
  11   1   7        272.86        228.45        19.25 o                         
  12   1   7        460.79        507.04        34.11 o                         
  13   1   7         25.19        -10.53        19.49 o                         
  14   1   7        577.31        618.04        43.59 o                         
  15   1   7          9.70         47.13        23.70 o                         
   0   2   7      12591.60      11411.17       142.72 o                         
   1   2   7          7.17         14.36         4.51 o                         
   2   2   7         27.48         25.08         4.32 o                         
   3   2   7        686.04        643.22        13.98 o                         
   4   2   7       2938.44       2856.61        35.80 o                         
   5   2   7        783.78        869.01        23.68 o                         
   6   2   7        719.43        782.76        25.87 o                         
   7   2   7       1150.23       1268.01        64.13 o                         
   8   2   7         29.37         45.02        11.78 o                         
   9   2   7         64.73         92.50        14.57 o                         
  10   2   7       1157.67       1342.17        66.62 o                         
  11   2   7          5.54         42.67        20.33 o                         
  12   2   7         22.37         29.02        19.98 o                         
  13   2   7         45.46         41.36        19.31 o                         
  14   2   7         25.56         30.71        22.08 o                         
  15   2   7         12.52         -1.19        23.31 o                         
   1   3   7       2052.17       1909.37        29.10 o                         
   2   3   7       5813.38       5414.72        56.47 o                         
   3   3   7        830.85        857.38        21.19 o                         
   4   3   7        208.59        237.89        12.33 o                         
   5   3   7         63.24         67.54        10.17 o                         
   6   3   7       1001.41       1019.33        31.14 o                         
   7   3   7        591.01        614.80        28.63 o                         
   8   3   7         32.89         41.48        13.42 o                         
   9   3   7         46.94         38.97        13.43 o                         
  10   3   7        114.49        124.61        16.64 o                         
  11   3   7         15.72          0.30        14.06 o                         
  12   3   7          7.12         -4.62        16.21 o                         
  13   3   7          0.04          4.21        23.89 o                         
  14   3   7        111.55         98.14        27.12 o                         
  15   3   7         10.04        -11.37        28.47 o                         
   0   4   7       2009.12       1885.00        42.22 o                         
   1   4   7       5832.52       5867.04        78.31 o                         
   2   4   7       1924.05       1820.47        31.51 o                         
   3   4   7       1606.09       1588.13        29.78 o                         
   4   4   7          0.17         14.11         6.55 o                         
   5   4   7        310.02        353.24        17.45 o                         
   6   4   7        406.05        478.15        24.66 o                         
   7   4   7        180.65        228.87        18.58 o                         
   8   4   7         24.00         30.77        12.05 o                         
   9   4   7        277.77        294.37        23.58 o                         
  10   4   7        647.01        638.60        34.79 o                         
  11   4   7         18.71         10.63        16.12 o                         
  12   4   7          2.79        -18.49        18.49 o                         
  13   4   7          4.31        -16.72        21.08 o                         
  14   4   7          1.61        -25.64        25.64 o                         
   1   5   7        109.80         99.72         9.23 o                         
   2   5   7          8.31          6.39         7.31 o                         
   3   5   7        565.23        610.25        21.70 o                         
   4   5   7        420.54        420.11        20.46 o                         
   5   5   7        169.36        183.10        15.29 o                         
   6   5   7         48.64         49.04         9.75 o                         
   7   5   7         32.82         17.86        12.95 o                         
   8   5   7         24.64         21.13        16.50 o                         
   9   5   7          0.03          9.63        14.58 o                         
  10   5   7         39.11         38.42        18.13 o                         
  11   5   7         94.02         58.59        23.62 o                         
  12   5   7          4.12         -3.11        22.73 o                         
  13   5   7        382.39        432.99        50.42 o                         
   0   6   7       3638.71       3713.57        80.58 o                         
   1   6   7        161.35        186.05        12.77 o                         
   2   6   7        216.67        230.79        18.63 o                         
   3   6   7         43.49         40.87        10.83 o                         
   4   6   7         24.30         22.33        12.23 o                         
   5   6   7          1.27         23.03        11.82 o                         
   6   6   7         60.69         38.16        14.86 o                         
   7   6   7         61.30         53.62        17.59 o                         
   8   6   7         11.33          9.12        15.68 o                         
   9   6   7         17.69         52.88        24.37 o                         
  10   6   7          0.31         22.72        24.66 o                         
  11   6   7          0.59          8.94        22.68 o                         
  12   6   7          0.10        -28.03        28.03 o                         
   1   7   7          3.01          3.70        10.24 o                         
   2   7   7         26.95          4.95         9.79 o                         
   3   7   7         28.70         44.26        13.24 o                         
   4   7   7         12.76         17.08        14.02 o                         
   5   7   7         25.16         -4.01        17.19 o                         
   6   7   7          8.20         -8.81        17.80 o                         
   7   7   7        121.65         97.23        20.13 o                         
   8   7   7        210.13        211.17        25.34 o                         
   9   7   7         20.30         12.99        25.50 o                         
  10   7   7        135.17         93.60        27.96 o                         
  11   7   7        247.60        189.57        46.11 o                         
   0   8   7        837.24        921.46        49.79 o                         
   1   8   7         16.23          7.57        15.89 o                         
   2   8   7        136.18        108.29        21.20 o                         
   3   8   7         74.72         50.37        18.39 o                         
   4   8   7          0.05         -4.49        17.94 o                         
   5   8   7         82.91        106.48        25.50 o                         
   6   8   7        239.64        235.50        32.89 o                         
   7   8   7          0.71        -22.14        22.14 o                         
   8   8   7        160.83        116.51        33.35 o                         
   9   8   7         22.49        -27.23        27.23 o                         
   1   9   7         63.70         38.55        22.67 o                         
   2   9   7        197.71        134.12        32.92 o                         
   3   9   7         41.57         -0.71        27.76 o                         
   4   9   7         10.53        -15.41        23.36 o                         
   5   9   7         20.98         11.07        28.74 o                         
   6   9   7          7.17        -44.32        44.32 o                         
   0   0   8        164.28        132.83        10.91 o                         
   1   0   8         18.68         19.47         5.13 o                         
   2   0   8       3539.80       3089.82        43.33 o                         
   3   0   8      11177.10      10830.49       144.30 o                         
   4   0   8         16.35         45.51         7.68 o                         
   5   0   8       4015.83       3865.03        66.88 o                         
   6   0   8       2029.81       2265.03        48.66 o                         
   7   0   8        207.96        230.73        21.22 o                         
   8   0   8       2089.18       2079.02        62.77 o                         
   9   0   8       4792.18       4526.72       105.30 o                         
  10   0   8       1488.96       1335.97        61.25 o                         
  11   0   8       3427.15       3741.53        96.33 o                         
  12   0   8         64.74         96.35        25.07 o                         
  13   0   8        123.10         79.99        32.36 o                         
  14   0   8         61.34         37.68        25.16 o                         
  15   0   8         86.49         78.86        34.52 o                         
   1   1   8       2742.77       2576.67        29.62 o                         
   2   1   8        349.95        313.85         9.10 o                         
   3   1   8        106.65        146.86         7.20 o                         
   4   1   8          4.09          3.14         4.09 o                         
   5   1   8          0.33         -1.55         4.71 o                         
   6   1   8       1473.39       1576.71        27.76 o                         
   7   1   8        201.04        244.17        13.31 o                         
   8   1   8         53.81         44.05         9.51 o                         
   9   1   8         42.47         52.28         9.92 o                         
  10   1   8          7.40         12.44         9.87 o                         
  11   1   8        924.05        843.18        29.57 o                         
  12   1   8         19.35         46.11        17.06 o                         
  13   1   8          8.29         36.30        19.04 o                         
  14   1   8         11.45         23.79        19.68 o                         
  15   1   8         34.50          1.57        27.27 o                         
   0   2   8       2468.12       2279.39        40.95 o                         
   1   2   8        285.12        252.72         9.87 o                         
   2   2   8       1297.82       1243.16        18.36 o                         
   3   2   8        187.14        177.59         8.23 o                         
   4   2   8       2817.35       2974.10        40.22 o                         
   5   2   8       2140.72       2125.60        39.62 o                         
   6   2   8       1747.47       1995.48        47.12 o                         
   7   2   8        258.60        286.21        19.70 o                         
   8   2   8         20.28         37.58        11.05 o                         
   9   2   8         33.03          9.83        13.30 o                         
  10   2   8        130.99        152.87        19.83 o                         
  11   2   8        254.85        272.54        24.36 o                         
  12   2   8          6.37        -14.37        16.63 o                         
  13   2   8          0.08        -16.85        16.85 o                         
  14   2   8          4.75         15.72        20.84 o                         
  15   2   8        754.07        830.69        66.32 o                         
   1   3   8       2832.42       2774.13        41.80 o                         
   2   3   8       1432.51       1400.92        27.12 o                         
   3   3   8         48.48         70.73         6.99 o                         
   4   3   8        376.59        437.50        15.48 o                         
   5   3   8         47.48         48.00         8.91 o                         
   6   3   8        181.29        172.25        14.95 o                         
   7   3   8         25.52         56.34        11.53 o                         
   8   3   8        100.03         72.69        13.80 o                         
   9   3   8       1300.34       1559.82        60.92 o                         
  10   3   8         81.13         81.81        15.87 o                         
  11   3   8          5.28         10.06        14.76 o                         
  12   3   8        262.26        333.86        28.06 o                         
  13   3   8         10.91        -20.07        20.07 o                         
  14   3   8         22.24         -8.28        23.04 o                         
  15   3   8          1.08        -15.04        30.03 o                         
   0   4   8       3367.06       3305.38        78.13 o                         
   1   4   8      17619.75      17813.24       193.08 o                         
   2   4   8        377.42        412.87        18.64 o                         
   3   4   8        338.03        320.38        13.80 o                         
   4   4   8         87.34         80.56         9.39 o                         
   5   4   8         91.19         84.61        10.58 o                         
   6   4   8        848.11        857.24        39.47 o                         
   7   4   8        293.68        298.48        22.79 o                         
   8   4   8         77.18         56.13        14.09 o                         
   9   4   8         77.62         74.29        16.96 o                         
  10   4   8          8.56         16.00        12.91 o                         
  11   4   8        119.24        102.46        19.58 o                         
  12   4   8          0.23         19.89        21.85 o                         
  13   4   8          0.37         -4.62        20.99 o                         
  14   4   8         19.01         31.98        26.12 o                         
   1   5   8         22.40         23.07         7.79 o                         
   2   5   8          3.71         -4.32         8.82 o                         
   3   5   8        763.66        770.40        24.45 o                         
   4   5   8         18.25         23.30         8.81 o                         
   5   5   8        131.33        145.86        15.14 o                         
   6   5   8          9.43         21.29        10.14 o                         
   7   5   8          5.02         10.36        12.58 o                         
   8   5   8         11.81         52.33        15.62 o                         
   9   5   8         84.77        108.43        19.33 o                         
  10   5   8        158.76        161.59        22.04 o                         
  11   5   8         82.13         79.26        24.01 o                         
  12   5   8        128.89        180.24        29.24 o                         
  13   5   8          1.05        -22.31        22.31 o                         
   0   6   8       3049.01       3214.55        69.03 o                         
   1   6   8        505.48        547.95        21.93 o                         
   2   6   8        148.84        132.05        15.61 o                         
   3   6   8        126.15        154.20        17.23 o                         
   4   6   8          0.32         -5.73         9.82 o                         
   5   6   8        168.05        183.24        16.22 o                         
   6   6   8        324.28        302.19        20.86 o                         
   7   6   8       1163.17       1231.24        48.29 o                         
   8   6   8         49.22         67.00        20.15 o                         
   9   6   8        485.23        489.16        35.55 o                         
  10   6   8         28.00         40.40        20.75 o                         
  11   6   8          3.21        -12.63        22.51 o                         
  12   6   8          7.36        -23.64        25.20 o                         
   1   7   8         22.27         12.83        11.63 o                         
   2   7   8         90.40         63.45        14.94 o                         
   3   7   8         31.78         20.85        15.71 o                         
   4   7   8          2.06         10.72        16.81 o                         
   5   7   8         82.04         62.80        19.60 o                         
   6   7   8         34.62         21.60        16.39 o                         
   7   7   8        485.72        552.63        40.64 o                         
   8   7   8         16.03         -5.84        21.49 o                         
   9   7   8         23.80         10.75        22.91 o                         
  10   7   8          2.15        -19.48        25.32 o                         
  11   7   8         33.45        -35.43        35.43 o                         
   0   8   8        165.06        202.67        45.13 o                         
   1   8   8         56.93         55.48        17.34 o                         
   2   8   8          0.82         -5.53        19.49 o                         
   3   8   8         91.02         55.32        18.21 o                         
   4   8   8          0.55        -14.29        18.19 o                         
   5   8   8         21.63         33.64        23.66 o                         
   6   8   8          7.25        -14.39        27.98 o                         
   7   8   8         50.84          4.54        27.00 o                         
   8   8   8         22.68        -12.20        27.19 o                         
   9   8   8        334.13        346.89        44.10 o                         
   1   9   8        205.43        187.14        30.07 o                         
   2   9   8        154.32        112.88        28.95 o                         
   3   9   8        501.28        537.43        39.11 o                         
   4   9   8         22.63         17.44        24.83 o                         
   5   9   8        105.28         93.27        32.23 o                         
   6   9   8        101.14         90.78        34.29 o                         
   1   1   9          3.14          7.45         3.90 o                         
   2   1   9         27.44         26.22         4.17 o                         
   3   1   9        681.70        613.50        13.00 o                         
   4   1   9        549.43        533.02        13.51 o                         
   5   1   9       1218.66       1187.68        22.73 o                         
   6   1   9       1532.34       1541.91        27.89 o                         
   7   1   9        281.19        250.58        13.85 o                         
   8   1   9       3553.74       3709.61        65.42 o                         
   9   1   9        376.97        372.24        24.71 o                         
  10   1   9       2342.49       2346.55        55.71 o                         
  11   1   9       1916.51       1968.93        45.19 o                         
  12   1   9          2.10         14.53        18.80 o                         
  13   1   9        208.22        210.64        29.25 o                         
  14   1   9          7.07        -14.90        19.56 o                         
  15   1   9         37.82        -24.85        25.94 o                         
   0   2   9        358.11        285.03        12.20 o                         
   1   2   9          0.00          9.81         4.37 o                         
   2   2   9         16.42         23.72         4.58 o                         
   3   2   9       3077.07       3004.93        36.69 o                         
   4   2   9         42.12         42.12         5.76 o                         
   5   2   9        613.15        631.11        18.08 o                         
   6   2   9         42.42         18.56         7.74 o                         
   7   2   9        275.48        327.01        21.98 o                         
   8   2   9          0.11         14.77        11.66 o                         
   9   2   9        286.25        254.41        21.97 o                         
  10   2   9        335.55        403.21        28.04 o                         
  11   2   9         88.24         83.44        19.60 o                         
  12   2   9          0.02         27.19        18.24 o                         
  13   2   9          3.87        -12.30        18.11 o                         
  14   2   9        123.01        121.85        25.99 o                         
  15   2   9         42.29         53.75        27.12 o                         
   1   3   9        107.70        112.95         8.93 o                         
   2   3   9       2756.38       2652.87        40.20 o                         
   3   3   9        325.09        360.22        17.23 o                         
   4   3   9        188.77        196.68        11.09 o                         
   5   3   9        609.24        671.02        18.41 o                         
   6   3   9        150.35        177.48        15.28 o                         
   7   3   9        710.76        777.60        32.63 o                         
   8   3   9         40.52         28.75        12.17 o                         
   9   3   9         12.76         45.99        14.36 o                         
  10   3   9        382.08        412.51        29.27 o                         
  11   3   9        554.35        616.53        35.95 o                         
  12   3   9          0.07         -0.98        16.41 o                         
  13   3   9        142.34        128.64        27.23 o                         
  14   3   9         12.56         13.02        22.86 o                         
  15   3   9         63.70         44.06        35.48 o                         
   0   4   9        198.18        178.06        19.11 o                         
   1   4   9       3867.54       3775.25        56.67 o                         
   2   4   9       1496.72       1450.23        32.90 o                         
   3   4   9        345.89        309.62        13.76 o                         
   4   4   9         13.52         28.88         8.11 o                         
   5   4   9        257.33        237.16        14.14 o                         
   6   4   9        642.37        677.24        30.08 o                         
   7   4   9         44.33         55.58        14.65 o                         
   8   4   9        180.77        184.51        19.19 o                         
   9   4   9        516.65        456.39        31.37 o                         
  10   4   9        727.34        740.56        36.42 o                         
  11   4   9         37.04         23.84        18.85 o                         
  12   4   9         29.63         12.41        21.89 o                         
  13   4   9          2.44          5.12        21.89 o                         
  14   4   9         32.54         16.84        26.53 o                         
   1   5   9        890.80        846.69        23.94 o                         
   2   5   9          0.56         -3.37         9.71 o                         
   3   5   9        432.96        395.04        24.37 o                         
   4   5   9         39.81         37.80        10.33 o                         
   5   5   9        267.58        292.20        17.63 o                         
   6   5   9       1215.42       1213.09        33.43 o                         
   7   5   9         80.14        108.91        18.00 o                         
   8   5   9        839.10        880.66        40.44 o                         
   9   5   9        571.13        670.07        37.23 o                         
  10   5   9          3.31        -22.39        22.39 o                         
  11   5   9         38.42         52.21        22.58 o                         
  12   5   9         61.37         11.12        25.47 o                         
  13   5   9         67.98         61.53        41.11 o                         
   0   6   9         54.25        155.16        25.31 o                         
   1   6   9         28.63         42.38        11.10 o                         
   2   6   9          0.89        -11.41        11.41 o                         
   3   6   9        659.99        748.11        31.50 o                         
   4   6   9         45.98         24.80        14.49 o                         
   5   6   9         66.27         54.65        12.56 o                         
   6   6   9          3.29        -10.52        10.52 o                         
   7   6   9        105.27        118.20        30.52 o                         
   8   6   9        448.51        527.16        33.46 o                         
   9   6   9         95.75         80.56        20.74 o                         
  10   6   9         12.78        -18.01        20.63 o                         
  11   6   9         51.43          9.93        24.79 o                         
  12   6   9          2.26          3.29        25.52 o                         
   1   7   9         19.25        -13.11        13.11 o                         
   2   7   9        602.84        648.81        30.45 o                         
   3   7   9         56.03         58.34        15.59 o                         
   4   7   9         33.83         54.74        20.00 o                         
   5   7   9         11.86          4.01        17.66 o                         
   6   7   9        265.50        252.90        27.18 o                         
   7   7   9        348.75        370.32        29.01 o                         
   8   7   9         45.67          3.05        21.66 o                         
   9   7   9          2.31         30.44        26.12 o                         
  10   7   9        387.13        366.28        43.68 o                         
   0   8   9       1337.58       1527.58        89.46 o                         
   1   8   9        522.58        578.11        36.19 o                         
   2   8   9         68.03         59.80        20.68 o                         
   3   8   9         72.08         71.72        20.06 o                         
   4   8   9         25.71         22.72        22.22 o                         
   5   8   9         69.92         27.02        21.90 o                         
   6   8   9        359.44        400.24        37.32 o                         
   7   8   9         43.89        107.79        25.24 o                         
   8   8   9        158.10        148.34        33.74 o                         
   1   9   9          7.66        -23.84        31.89 o                         
   2   9   9        766.30        773.76        47.18 o                         
   3   9   9          1.33        -24.39        24.39 o                         
   4   9   9         55.47          0.20        24.19 o                         
   5   9   9         38.34        -30.59        35.45 o                         
   0   0  10        662.33        548.23        20.95 o                         
   1   0  10       5497.54       4793.55        59.74 o                         
   2   0  10       2953.92       2723.06        44.55 o                         
   3   0  10       1912.93       1793.64        31.98 o                         
   4   0  10       6202.92       5959.63        86.81 o                         
   5   0  10       7085.98       7302.60       122.72 o                         
   6   0  10         15.14         19.68         8.80 o                         
   7   0  10         74.99        101.85        16.05 o                         
   8   0  10        110.14        145.24        19.23 o                         
   9   0  10        132.76        127.77        19.72 o                         
  10   0  10        652.16        608.14        38.68 o                         
  11   0  10         29.95         21.40        17.08 o                         
  12   0  10        104.37        115.84        27.75 o                         
  13   0  10         89.16         66.32        27.69 o                         
  14   0  10        190.96        124.43        31.71 o                         
  15   0  10        588.12        729.59        62.78 o                         
   1   1  10       1200.27       1139.35        18.13 o                         
   2   1  10         22.47         26.34         3.91 o                         
   3   1  10       2546.48       2547.25        29.96 o                         
   4   1  10        626.97        643.83        15.15 o                         
   5   1  10        745.93        788.42        18.64 o                         
   6   1  10        860.51        895.72        22.04 o                         
   7   1  10        611.45        590.04        21.12 o                         
   8   1  10        830.33        833.34        41.23 o                         
   9   1  10        698.92        727.04        29.67 o                         
  10   1  10        204.78        166.86        15.23 o                         
  11   1  10       1081.71       1079.88        43.16 o                         
  12   1  10        216.27        177.15        31.90 o                         
  13   1  10        545.40        526.41        38.99 o                         
  14   1  10        373.60        395.75        38.30 o                         
  15   1  10          4.56         16.70        25.67 o                         
   0   2  10        761.14        787.72        19.40 o                         
   1   2  10        111.58        152.19         6.61 o                         
   2   2  10        787.00        741.33        14.25 o                         
   3   2  10        168.19        182.20         9.27 o                         
   4   2  10          0.36         18.06         5.08 o                         
   5   2  10        775.12        839.55        24.87 o                         
   6   2  10         28.44         43.81         9.11 o                         
   7   2  10        453.23        489.21        27.33 o                         
   8   2  10          8.41         -2.94        10.05 o                         
   9   2  10         12.02          4.03        14.04 o                         
  10   2  10        875.50        877.11        44.43 o                         
  11   2  10         91.04        130.32        20.29 o                         
  12   2  10        164.43        168.28        22.68 o                         
  13   2  10          0.70         15.27        20.09 o                         
  14   2  10         24.18         52.12        23.59 o                         
  15   2  10         89.84         68.04        39.04 o                         
   1   3  10        292.78        276.42        12.32 o                         
   2   3  10        960.62        976.76        22.87 o                         
   3   3  10       1249.74       1289.00        25.07 o                         
   4   3  10        119.27        122.95         9.84 o                         
   5   3  10        383.62        404.64        16.47 o                         
   6   3  10          0.16          8.99         9.75 o                         
   7   3  10        921.10        974.84        37.01 o                         
   8   3  10        212.50        225.57        20.83 o                         
   9   3  10         45.31         37.88        14.99 o                         
  10   3  10        488.76        494.39        31.89 o                         
  11   3  10         56.57         91.37        20.20 o                         
  12   3  10          1.17         11.14        18.42 o                         
  13   3  10          6.02        -20.05        21.29 o                         
  14   3  10          7.31         -9.93        24.90 o                         
  15   3  10        198.84        124.63        32.27 o                         
   0   4  10       5427.98       5345.70       108.33 o                         
   1   4  10        448.75        441.66        22.62 o                         
   2   4  10        602.04        643.02        22.61 o                         
   3   4  10         97.05        118.10        12.43 o                         
   4   4  10         97.90        107.40        10.23 o                         
   5   4  10        467.00        462.64        20.62 o                         
   6   4  10       2010.02       2078.31        50.50 o                         
   7   4  10        181.57        194.85        20.12 o                         
   8   4  10       1119.18       1290.29        49.60 o                         
   9   4  10       1123.83       1145.55        46.95 o                         
  10   4  10         68.47         35.74        17.24 o                         
  11   4  10        126.71        125.52        21.41 o                         
  12   4  10          1.02         -9.85        17.96 o                         
  13   4  10        131.13        168.68        29.98 o                         
  14   4  10         11.52        -23.81        28.81 o                         
   1   5  10        313.42        326.68        21.66 o                         
   2   5  10        270.97        277.59        18.07 o                         
   3   5  10        524.45        525.26        25.20 o                         
   4   5  10        337.47        383.68        17.14 o                         
   5   5  10        253.69        272.24        16.74 o                         
   6   5  10        769.03        767.73        27.06 o                         
   7   5  10         56.56         45.90        15.44 o                         
   8   5  10       1025.03       1168.78        45.94 o                         
   9   5  10        233.91        212.96        25.29 o                         
  10   5  10          0.52          2.42        16.89 o                         
  11   5  10         32.65         49.36        18.91 o                         
  12   5  10         59.48         53.66        24.85 o                         
  13   5  10          5.01        -24.60        24.60 o                         
   0   6  10       1303.10       1494.23        81.30 o                         
   1   6  10        123.53         85.72        15.61 o                         
   2   6  10        637.60        617.15        26.30 o                         
   3   6  10        133.60        141.24        19.10 o                         
   4   6  10        186.71        194.86        21.31 o                         
   5   6  10        615.85        629.66        26.78 o                         
   6   6  10         11.34         14.80        13.86 o                         
   7   6  10          2.82         -0.25        16.65 o                         
   8   6  10        617.28        740.46        40.94 o                         
   9   6  10        502.18        496.66        35.79 o                         
  10   6  10         97.06         79.80        21.35 o                         
  11   6  10          0.17        -21.32        22.65 o                         
  12   6  10         33.51         58.70        28.84 o                         
   1   7  10         11.61         21.09        14.49 o                         
   2   7  10        109.68         86.53        12.88 o                         
   3   7  10         42.55         48.56        15.77 o                         
   4   7  10          0.55         11.86        16.21 o                         
   5   7  10        311.89        338.48        29.07 o                         
   6   7  10        297.70        304.72        24.39 o                         
   7   7  10        821.03        818.61        42.55 o                         
   8   7  10          4.82          1.07        21.03 o                         
   9   7  10         16.29         -3.52        21.54 o                         
  10   7  10         83.71         65.33        30.52 o                         
   0   8  10        157.09        162.26        32.72 o                         
   1   8  10        512.54        603.99        38.56 o                         
   2   8  10        318.41        337.14        30.00 o                         
   3   8  10        477.70        477.83        32.94 o                         
   4   8  10        734.66        810.91        42.67 o                         
   5   8  10         17.39        -20.59        20.59 o                         
   6   8  10        304.25        251.42        32.79 o                         
   7   8  10         44.62         -0.38        26.76 o                         
   8   8  10        177.22        209.63        46.82 o                         
   1   9  10         29.89        -21.51        21.51 o                         
   2   9  10          3.94        -21.74        21.74 o                         
   3   9  10          3.78        -22.39        22.39 o                         
   4   9  10         13.48          4.84        24.33 o                         
   5   9  10         11.44        -24.14        24.14 o                         
   1   1  11         12.52         19.03         4.40 o                         
   2   1  11          5.91          7.58         4.55 o                         
   3   1  11          0.00          7.63         4.18 o                         
   4   1  11          0.63          3.98         4.37 o                         
   5   1  11        122.89        126.00        10.48 o                         
   6   1  11         17.83         29.20         7.53 o                         
   7   1  11         64.26         61.54         9.77 o                         
   8   1  11         76.34         58.53        10.79 o                         
   9   1  11        522.44        481.30        23.31 o                         
  10   1  11         13.22         -4.19         9.39 o                         
  11   1  11        752.32        689.07        28.20 o                         
  12   1  11         20.72          9.77        16.34 o                         
  13   1  11         41.74         45.14        20.23 o                         
  14   1  11         52.38          0.92        23.76 o                         
  15   1  11          7.94         25.20        24.41 o                         
   0   2  11       2191.54       2144.64        36.76 o                         
   1   2  11       9482.39       9446.49        80.09 o                         
   2   2  11       1201.09       1166.11        19.74 o                         
   3   2  11       2376.67       2157.78        30.86 o                         
   4   2  11       4167.09       4015.80        50.52 o                         
   5   2  11         12.49         23.50         6.53 o                         
   6   2  11        231.46        266.08        14.03 o                         
   7   2  11        578.37        539.83        27.90 o                         
   8   2  11         20.08         23.02        12.14 o                         
   9   2  11       1017.56        998.57        51.41 o                         
  10   2  11        726.73        778.28        38.47 o                         
  11   2  11        399.27        333.43        27.65 o                         
  12   2  11         31.77         31.84        22.83 o                         
  13   2  11         50.35         41.67        21.49 o                         
  14   2  11        325.50        298.66        32.30 o                         
  15   2  11          3.15         -6.19        34.36 o                         
   1   3  11        206.27        192.88        10.39 o                         
   2   3  11        224.98        226.64        12.34 o                         
   3   3  11        344.29        335.95        13.38 o                         
   4   3  11         12.82         25.05         7.62 o                         
   5   3  11        765.78        769.34        22.28 o                         
   6   3  11         60.79         46.37        11.56 o                         
   7   3  11         98.32         78.13        15.23 o                         
   8   3  11         87.68        115.00        18.04 o                         
   9   3  11          8.05          9.77        14.89 o                         
  10   3  11         40.13         24.32        16.45 o                         
  11   3  11         20.93         15.68        17.50 o                         
  12   3  11         10.51         -1.64        18.91 o                         
  13   3  11        383.37        387.48        37.39 o                         
  14   3  11          2.86        -24.04        24.04 o                         
   0   4  11       1077.78       1071.97        41.49 o                         
   1   4  11       1626.75       1557.60        36.91 o                         
   2   4  11          2.38          1.79         7.40 o                         
   3   4  11         32.01         61.46         9.88 o                         
   4   4  11        395.76        379.81        17.21 o                         
   5   4  11          5.83         -5.10         7.35 o                         
   6   4  11        101.38         81.86        15.56 o                         
   7   4  11       1346.28       1304.69        53.59 o                         
   8   4  11        244.68        263.16        23.97 o                         
   9   4  11        185.16        175.58        21.70 o                         
  10   4  11          4.29         12.88        14.83 o                         
  11   4  11         62.52         26.11        23.48 o                         
  12   4  11          2.32         16.31        22.20 o                         
  13   4  11          4.23         31.21        25.39 o                         
  14   4  11         30.68         -8.13        27.93 o                         
   1   5  11       1137.84       1200.41        44.64 o                         
   2   5  11         14.14         21.70         9.93 o                         
   3   5  11        449.97        524.80        25.24 o                         
   4   5  11         19.56          5.97         9.96 o                         
   5   5  11        258.21        292.99        16.84 o                         
   6   5  11         85.71         80.90        16.50 o                         
   7   5  11        209.30        201.66        19.80 o                         
   8   5  11          0.07          4.83        13.97 o                         
   9   5  11        390.32        392.47        31.21 o                         
  10   5  11          8.52         21.78        17.18 o                         
  11   5  11         17.41        -16.94        22.38 o                         
  12   5  11          8.58         17.20        23.41 o                         
  13   5  11        135.85        155.04        35.53 o                         
   0   6  11       1246.10       1316.64        62.84 o                         
   1   6  11       1003.45       1116.04        41.69 o                         
   2   6  11        325.02        333.99        17.53 o                         
   3   6  11         11.45        -11.24        11.24 o                         
   4   6  11          3.09          5.68        12.77 o                         
   5   6  11        255.98        252.82        24.61 o                         
   6   6  11         14.55          5.88        12.35 o                         
   7   6  11        111.04        144.11        23.14 o                         
   8   6  11         87.58        118.90        20.73 o                         
   9   6  11          4.92        -18.15        18.15 o                         
  10   6  11        137.70        114.15        24.96 o                         
  11   6  11         45.96         39.11        24.95 o                         
  12   6  11         52.14         58.28        35.35 o                         
   1   7  11        503.30        513.63        31.67 o                         
   2   7  11        263.09        297.75        25.22 o                         
   3   7  11       1515.04       1568.02        57.50 o                         
   4   7  11        207.45        209.80        31.45 o                         
   5   7  11         56.88         36.46        18.59 o                         
   6   7  11         68.84         54.44        19.41 o                         
   7   7  11        164.17        162.16        26.83 o                         
   8   7  11         48.89         76.64        22.23 o                         
   9   7  11          8.82         -8.02        23.08 o                         
  10   7  11          9.18         -4.37        28.56 o                         
   0   8  11          2.47         -5.96        24.42 o                         
   1   8  11         43.48         36.76        19.32 o                         
   2   8  11        256.59        255.37        28.00 o                         
   3   8  11          6.64        -19.33        19.33 o                         
   4   8  11        486.90        500.80        34.51 o                         
   5   8  11         28.78         -4.53        22.51 o                         
   6   8  11         10.64         -4.79        22.73 o                         
   7   8  11        408.03        386.31        37.93 o                         
   8   8  11          0.24         27.41        38.34 o                         
   1   9  11         33.71         38.60        24.70 o                         
   2   9  11          2.86        -21.28        21.28 o                         
   3   9  11         59.57         40.28        24.61 o                         
   4   9  11          3.16        -26.56        27.64 o                         
   5   9  11         84.65        -23.05        31.71 o                         
   0   0  12       2609.88       2311.87        50.35 o                         
   1   0  12       3431.61       3113.70        43.83 o                         
   2   0  12        425.68        415.89        15.82 o                         
   3   0  12          7.14         64.22         7.56 o                         
   4   0  12       9430.29       9255.43       125.86 o                         
   5   0  12        560.42        625.11        27.83 o                         
   6   0  12         82.26         71.66        12.80 o                         
   7   0  12       2553.98       2596.31        64.09 o                         
   8   0  12        101.22         73.20        18.42 o                         
   9   0  12          3.91          8.13        14.50 o                         
  10   0  12        688.26        650.04        45.91 o                         
  11   0  12        204.49        214.96        33.58 o                         
  12   0  12         67.81         37.63        21.19 o                         
  13   0  12         15.98         42.45        25.67 o                         
  14   0  12        108.80        127.99        40.27 o                         
  15   0  12       1026.81       1221.19        90.27 o                         
   1   1  12         85.55         81.05         5.85 o                         
   2   1  12       2857.77       2753.09        33.04 o                         
   3   1  12        946.76        859.02        17.02 o                         
   4   1  12         39.95         57.17         6.42 o                         
   5   1  12        531.59        500.78        17.54 o                         
   6   1  12       1035.74       1033.17        26.90 o                         
   7   1  12          5.52         -6.34         9.22 o                         
   8   1  12        231.47        207.38        18.52 o                         
   9   1  12       2087.89       1943.22        44.44 o                         
  10   1  12          1.02         11.02         9.97 o                         
  11   1  12        112.12        102.91        14.32 o                         
  12   1  12         36.53         49.25        18.60 o                         
  13   1  12        142.97        104.27        24.02 o                         
  14   1  12         53.38         82.59        24.31 o                         
  15   1  12          4.02        -27.13        30.27 o                         
   0   2  12        632.53        617.01        19.07 o                         
   1   2  12       3571.71       3563.78        39.09 o                         
   2   2  12       1767.61       1863.49        27.08 o                         
   3   2  12        977.77        868.07        18.54 o                         
   4   2  12          3.23         15.58         6.02 o                         
   5   2  12        256.76        211.24        12.46 o                         
   6   2  12        106.37         92.32         9.76 o                         
   7   2  12         40.52         38.67         9.45 o                         
   8   2  12        174.59        119.23        16.66 o                         
   9   2  12       1151.48       1209.14        46.08 o                         
  10   2  12        562.38        649.62        36.03 o                         
  11   2  12        784.21        721.66        40.85 o                         
  12   2  12          5.17         -9.80        17.11 o                         
  13   2  12         28.27         24.30        21.90 o                         
  14   2  12          1.32        -15.60        21.76 o                         
  15   2  12          0.35         -4.01        29.80 o                         
   1   3  12         39.68         66.97         7.04 o                         
   2   3  12        125.31        120.37         9.25 o                         
   3   3  12        320.22        314.60        12.85 o                         
   4   3  12       1168.79       1102.52        25.73 o                         
   5   3  12        529.90        543.08        20.63 o                         
   6   3  12         86.76        122.68        10.99 o                         
   7   3  12          6.98          4.23        11.25 o                         
   8   3  12          9.14         17.49        12.51 o                         
   9   3  12        256.88        289.92        27.03 o                         
  10   3  12          0.66         -2.49        14.99 o                         
  11   3  12        466.33        459.91        35.14 o                         
  12   3  12        469.72        554.95        38.05 o                         
  13   3  12         47.39         38.59        21.51 o                         
  14   3  12         92.73         83.35        27.78 o                         
   0   4  12       2322.46       2337.10        63.18 o                         
   1   4  12         38.23         40.25         9.88 o                         
   2   4  12         15.42         19.29         8.55 o                         
   3   4  12        219.92        240.71        17.88 o                         
   4   4  12        109.48        133.35        10.56 o                         
   5   4  12        497.99        468.98        21.17 o                         
   6   4  12       1388.32       1431.23        32.29 o                         
   7   4  12        517.45        523.29        30.92 o                         
   8   4  12         28.94         33.34        14.88 o                         
   9   4  12        131.18         99.57        20.47 o                         
  10   4  12        169.97        187.71        24.31 o                         
  11   4  12         12.23        -16.66        16.66 o                         
  12   4  12          0.05        -10.89        17.94 o                         
  13   4  12         65.54         96.27        28.16 o                         
  14   4  12         27.90         -8.31        30.28 o                         
   1   5  12       1857.81       1938.17        50.59 o                         
   2   5  12        774.25        843.25        37.38 o                         
   3   5  12        866.84        964.31        34.80 o                         
   4   5  12        142.36        126.80        14.53 o                         
   5   5  12        138.76        110.74        11.30 o                         
   6   5  12         20.22         24.47        13.35 o                         
   7   5  12        130.91        135.14        19.61 o                         
   8   5  12        481.50        452.65        31.67 o                         
   9   5  12         43.29         33.89        17.72 o                         
  10   5  12        296.42        286.55        27.85 o                         
  11   5  12        189.47        129.37        23.57 o                         
  12   5  12         74.61         11.35        25.80 o                         
  13   5  12        108.23        124.68        32.81 o                         
   0   6  12       2771.81       3033.72        88.04 o                         
   1   6  12       2605.02       2601.51        60.47 o                         
   2   6  12        776.96        816.96        37.02 o                         
   3   6  12         20.55         55.34        14.04 o                         
   4   6  12          7.41        -12.84        13.17 o                         
   5   6  12        636.58        688.07        36.86 o                         
   6   6  12         12.99         -2.26        15.07 o                         
   7   6  12        176.84        182.16        23.08 o                         
   8   6  12         48.70         46.01        17.59 o                         
   9   6  12         30.38         -2.52        18.19 o                         
  10   6  12          0.18        -17.86        20.53 o                         
  11   6  12          3.94         -8.16        23.33 o                         
  12   6  12        120.25        -35.27        35.27 o                         
   1   7  12        752.20        845.58        39.81 o                         
   2   7  12        109.89        145.53        20.29 o                         
   3   7  12        251.27        264.83        23.21 o                         
   4   7  12         82.10         71.53        19.48 o                         
   5   7  12         17.69         48.42        24.25 o                         
   6   7  12         51.71         44.46        19.78 o                         
   7   7  12        186.28        162.20        30.20 o                         
   8   7  12        166.05        143.86        27.32 o                         
   9   7  12          0.11        -31.97        33.37 o                         
  10   7  12          7.62        -32.91        32.91 o                         
   0   8  12        565.71        589.16        49.95 o                         
   1   8  12        667.64        665.87        44.68 o                         
   2   8  12          8.40         -9.34        18.93 o                         
   3   8  12         13.58         14.27        24.09 o                         
   4   8  12        102.43         71.27        23.30 o                         
   5   8  12         58.37         87.80        27.19 o                         
   6   8  12        158.03        118.57        29.52 o                         
   7   8  12          0.88        -27.69        27.69 o                         
   8   8  12        254.80        229.80        44.09 o                         
   1   9  12          9.82        -21.25        21.25 o                         
   2   9  12         30.85          5.40        23.88 o                         
   3   9  12        273.49        370.49        35.30 o                         
   4   9  12         17.20        -29.90        29.90 o                         
   5   9  12         25.75        -28.32        28.55 o                         
   1   1  13        974.01        925.77        16.51 o                         
   2   1  13       1331.26       1311.16        22.17 o                         
   3   1  13        608.45        601.48        14.87 o                         
   4   1  13         72.05         47.16         6.24 o                         
   5   1  13          3.89          9.66         5.74 o                         
   6   1  13        240.71        279.25        15.52 o                         
   7   1  13        173.74        142.18        17.24 o                         
   8   1  13        207.06        192.88        16.68 o                         
   9   1  13         87.82         90.45        14.90 o                         
  10   1  13       1212.74       1198.87        39.17 o                         
  11   1  13         22.92         18.62        11.74 o                         
  12   1  13        132.52        121.18        29.83 o                         
  13   1  13          5.32         -6.90        18.30 o                         
  14   1  13         74.18         43.45        22.32 o                         
  15   1  13          2.69        -29.37        29.37 o                         
   0   2  13        567.79        472.00        17.57 o                         
   1   2  13          9.27         22.61         4.63 o                         
   2   2  13        111.45        124.91         8.04 o                         
   3   2  13        397.13        394.00        13.65 o                         
   4   2  13        217.58        211.95        11.52 o                         
   5   2  13         23.60         15.61         7.33 o                         
   6   2  13         14.76          7.95         7.56 o                         
   7   2  13        221.86        268.26        17.43 o                         
   8   2  13        497.19        509.58        29.53 o                         
   9   2  13         29.63         50.49        15.80 o                         
  10   2  13         28.28          9.82        15.50 o                         
  11   2  13        121.83        118.54        22.80 o                         
  12   2  13        144.63        123.30        23.98 o                         
  13   2  13         47.27         -7.05        25.11 o                         
  14   2  13         13.03        -20.93        20.93 o                         
  15   2  13          7.54        -21.99        33.19 o                         
   1   3  13        607.18        581.59        18.90 o                         
   2   3  13         20.59         33.61         6.53 o                         
   3   3  13        742.31        729.65        18.28 o                         
   4   3  13          0.09         -6.31         6.88 o                         
   5   3  13       1015.29        965.51        25.95 o                         
   6   3  13        868.28        847.91        26.30 o                         
   7   3  13       2277.80       2337.17        57.98 o                         
   8   3  13       2232.69       2458.42        61.97 o                         
   9   3  13       1026.62       1145.17        55.16 o                         
  10   3  13         67.46         65.73        18.25 o                         
  11   3  13        313.98        350.66        31.23 o                         
  12   3  13        509.31        568.61        38.09 o                         
  13   3  13         38.60         43.21        21.64 o                         
  14   3  13         72.38         67.14        31.76 o                         
   0   4  13        329.33        329.91        27.91 o                         
   1   4  13         95.93         84.67        11.71 o                         
   2   4  13        438.66        477.81        20.22 o                         
   3   4  13        821.88        836.92        26.81 o                         
   4   4  13          2.18         -0.56         7.52 o                         
   5   4  13        178.33        178.71        13.62 o                         
   6   4  13        508.87        485.45        21.91 o                         
   7   4  13        178.22        160.07        18.86 o                         
   8   4  13         87.64         87.40        17.89 o                         
   9   4  13         55.15         51.48        15.63 o                         
  10   4  13          0.27        -17.19        17.19 o                         
  11   4  13         13.02         31.26        19.48 o                         
  12   4  13         29.82          1.19        19.61 o                         
  13   4  13        105.62         68.93        30.27 o                         
   1   5  13        359.49        368.45        25.06 o                         
   2   5  13        350.97        337.49        18.71 o                         
   3   5  13         11.99          3.63        11.51 o                         
   4   5  13          4.22          1.86        11.49 o                         
   5   5  13         12.34          3.82        12.97 o                         
   6   5  13        309.77        282.14        20.22 o                         
   7   5  13        122.73        102.87        17.56 o                         
   8   5  13         12.91          2.10        18.19 o                         
   9   5  13          8.90         21.62        19.75 o                         
  10   5  13          3.36        -16.24        16.24 o                         
  11   5  13        302.45        396.83        32.32 o                         
  12   5  13        121.40        138.06        30.84 o                         
  13   5  13        124.19         35.67        33.92 o                         
   0   6  13       2280.32       2500.23        84.56 o                         
   1   6  13          5.31          8.97        13.17 o                         
   2   6  13         35.15         23.51        13.94 o                         
   3   6  13        214.26        210.81        18.66 o                         
   4   6  13        164.05        171.86        20.52 o                         
   5   6  13          0.58         20.82        16.53 o                         
   6   6  13          7.13        -15.01        15.01 o                         
   7   6  13        126.07        100.96        22.70 o                         
   8   6  13         83.83         81.06        20.55 o                         
   9   6  13         25.07         39.93        19.29 o                         
  10   6  13        327.41        284.31        35.47 o                         
  11   6  13          6.84          7.22        25.99 o                         
   1   7  13          0.35         -5.83        14.74 o                         
   2   7  13        487.38        483.19        33.75 o                         
   3   7  13        182.18        169.03        21.33 o                         
   4   7  13          0.11         -8.50        18.07 o                         
   5   7  13        202.03        200.88        24.91 o                         
   6   7  13          9.11         -8.78        21.11 o                         
   7   7  13        242.20        212.30        28.54 o                         
   8   7  13          0.45        -17.67        19.35 o                         
   9   7  13        133.66         84.67        27.30 o                         
  10   7  13         38.04         16.56        37.46 o                         
   0   8  13          5.83        -23.64        23.64 o                         
   1   8  13          5.80        -20.15        20.15 o                         
   2   8  13          0.07        -12.35        17.88 o                         
   3   8  13          2.06         20.33        21.97 o                         
   4   8  13        112.59        130.89        23.42 o                         
   5   8  13          6.77        -11.12        23.79 o                         
   6   8  13        124.05        107.29        29.45 o                         
   7   8  13         88.82         65.98        29.17 o                         
   8   8  13        297.34        289.56        39.37 o                         
   1   9  13          1.55        -22.16        22.16 o                         
   2   9  13          2.12        -22.41        22.41 o                         
   3   9  13         35.72         13.68        36.84 o                         
   4   9  13         42.74         20.87        28.87 o                         
   0   0  14      18117.07      18509.20       285.81 o                         
   1   0  14       1968.35       2074.99        33.14 o                         
   2   0  14        110.94        152.66        13.76 o                         
   3   0  14        652.20        648.30        22.08 o                         
   4   0  14       2520.68       2509.84        49.31 o                         
   5   0  14       1321.15       1319.69        37.37 o                         
   6   0  14        423.49        359.08        24.08 o                         
   7   0  14        309.75        278.60        34.00 o                         
   8   0  14        283.62        282.99        28.10 o                         
   9   0  14         42.00         55.93        20.19 o                         
  10   0  14        584.12        668.45        47.10 o                         
  11   0  14        117.53        107.29        28.87 o                         
  12   0  14         56.12         39.48        23.45 o                         
  13   0  14        326.53        344.87        41.88 o                         
  14   0  14        414.33        465.61        56.01 o                         
  15   0  14        614.63        837.40        94.50 o                         
   1   1  14          0.01         -0.24         4.65 o                         
   2   1  14         85.88        115.28         8.72 o                         
   3   1  14       3491.77       3474.79        42.12 o                         
   4   1  14       1373.90       1404.82        26.66 o                         
   5   1  14        164.24        187.34        13.69 o                         
   6   1  14         27.96         46.88         9.34 o                         
   7   1  14          7.28         10.78        10.01 o                         
   8   1  14         50.00         26.62        10.30 o                         
   9   1  14         89.25         91.90        13.52 o                         
  10   1  14          0.10         -7.17        12.74 o                         
  11   1  14        370.87        332.71        23.00 o                         
  12   1  14         22.67         22.77        18.77 o                         
  13   1  14        154.67        166.99        26.28 o                         
  14   1  14         35.43         29.37        28.22 o                         
  15   1  14         50.24         52.94        30.94 o                         
   0   2  14       6319.81       6259.10        94.40 o                         
   1   2  14         12.29         16.85         6.34 o                         
   2   2  14       1818.84       1825.75        32.29 o                         
   3   2  14         24.38         35.70         5.66 o                         
   4   2  14         12.07         15.58         7.31 o                         
   5   2  14       4938.89       4857.62        68.35 o                         
   6   2  14        626.90        554.03        22.13 o                         
   7   2  14          0.22          2.02         9.45 o                         
   8   2  14       1650.65       1602.41        36.44 o                         
   9   2  14        428.03        409.26        28.84 o                         
  10   2  14        204.23        156.91        21.58 o                         
  11   2  14         15.86         19.51        17.98 o                         
  12   2  14         78.26         76.10        21.03 o                         
  13   2  14        209.18        255.36        30.09 o                         
  14   2  14          0.61        -14.05        24.86 o                         
   1   3  14        475.25        509.99        16.25 o                         
   2   3  14         38.03         42.92         6.53 o                         
   3   3  14        309.23        297.21        12.28 o                         
   4   3  14         54.74         47.04         8.44 o                         
   5   3  14        247.64        254.98        16.39 o                         
   6   3  14        242.53        219.33        15.13 o                         
   7   3  14       1643.25       1616.66        48.02 o                         
   8   3  14        365.53        415.93        27.66 o                         
   9   3  14        950.91       1068.38        47.54 o                         
  10   3  14        939.48        943.89        45.35 o                         
  11   3  14        852.35        892.84        49.44 o                         
  12   3  14        261.99        221.99        28.42 o                         
  13   3  14        190.02        187.21        28.53 o                         
  14   3  14          2.69        -25.65        25.65 o                         
   0   4  14       1783.05       1792.20        97.44 o                         
   1   4  14        697.43        780.11        30.62 o                         
   2   4  14         40.74         39.85         9.73 o                         
   3   4  14         44.89         48.28        11.22 o                         
   4   4  14        306.39        357.05        19.24 o                         
   5   4  14        994.60       1024.15        31.14 o                         
   6   4  14         32.37         15.22         9.88 o                         
   7   4  14          6.76         30.77        15.32 o                         
   8   4  14        405.47        372.38        27.36 o                         
   9   4  14         83.13         85.43        19.84 o                         
  10   4  14        825.63        792.32        41.84 o                         
  11   4  14        737.64        687.89        43.51 o                         
  12   4  14        114.74        129.04        27.88 o                         
  13   4  14         14.16        -30.50        30.50 o                         
   1   5  14         16.26         39.47        12.61 o                         
   2   5  14        376.96        348.72        24.83 o                         
   3   5  14        303.39        328.90        22.39 o                         
   4   5  14         13.06          8.18        12.03 o                         
   5   5  14        342.37        324.86        21.60 o                         
   6   5  14       1280.35       1250.41        41.12 o                         
   7   5  14       1889.99       2001.48        54.57 o                         
   8   5  14        565.12        582.49        37.74 o                         
   9   5  14          3.62         26.90        17.51 o                         
  10   5  14        177.42        185.67        27.12 o                         
  11   5  14         82.23         56.83        24.53 o                         
  12   5  14        119.71         95.04        27.90 o                         
   0   6  14         11.14          9.31        29.85 o                         
   1   6  14        387.30        362.95        25.31 o                         
   2   6  14       1903.00       2056.59        57.28 o                         
   3   6  14        607.88        637.23        27.62 o                         
   4   6  14       1437.78       1532.12        48.22 o                         
   5   6  14        916.63        895.35        41.25 o                         
   6   6  14          0.28         -0.36        16.44 o                         
   7   6  14        158.76        180.31        21.27 o                         
   8   6  14         88.74         69.47        20.68 o                         
   9   6  14         58.78         40.24        19.47 o                         
  10   6  14        131.46         97.82        27.18 o                         
  11   6  14          0.09        -32.50        32.50 o                         
   1   7  14        134.90        129.79        20.67 o                         
   2   7  14         83.09         94.34        18.61 o                         
   3   7  14         96.70         86.93        21.68 o                         
   4   7  14        215.83        161.63        21.41 o                         
   5   7  14          0.75          4.41        17.30 o                         
   6   7  14         36.42          7.05        25.24 o                         
   7   7  14          2.32          3.75        22.42 o                         
   8   7  14          4.92        -24.41        24.41 o                         
   9   7  14         27.41          4.31        23.85 o                         
  10   7  14         33.94         -5.24        32.53 o                         
   0   8  14         87.41         69.75        30.44 o                         
   1   8  14        567.89        573.39        36.18 o                         
   2   8  14        125.70         82.94        21.83 o                         
   3   8  14        793.46        903.58        46.19 o                         
   4   8  14         41.51         29.34        22.01 o                         
   5   8  14         48.50         32.33        25.26 o                         
   6   8  14         10.98        -19.49        26.43 o                         
   7   8  14         10.12          1.16        34.00 o                         
   1   9  14          0.70        -25.87        25.87 o                         
   2   9  14        197.83        202.52        29.57 o                         
   3   9  14          0.00        -17.48        24.03 o                         
   4   9  14         64.57         14.30        26.65 o                         
   1   1  15        847.86        827.28        18.03 o                         
   2   1  15        119.04        160.58         9.41 o                         
   3   1  15       1064.73       1013.49        23.78 o                         
   4   1  15        316.45        286.04        12.98 o                         
   5   1  15        120.11        118.31        10.22 o                         
   6   1  15         85.64         92.98        10.69 o                         
   7   1  15         11.31         34.97        10.05 o                         
   8   1  15        142.11        126.94        14.45 o                         
   9   1  15        682.90        626.57        28.15 o                         
  10   1  15         51.77         34.57        14.80 o                         
  11   1  15        164.85        145.13        19.81 o                         
  12   1  15         12.70        -15.93        15.93 o                         
  13   1  15          7.59         -8.70        18.49 o                         
  14   1  15          5.30          8.11        22.11 o                         
  15   1  15          0.25         -0.38        30.96 o                         
   0   2  15       8092.50       7951.13       115.87 o                         
   1   2  15        443.63        478.55        14.69 o                         
   2   2  15        330.77        356.39        13.46 o                         
   3   2  15       2190.46       2088.13        35.47 o                         
   4   2  15        173.76        194.65        11.29 o                         
   5   2  15        311.25        373.34        17.53 o                         
   6   2  15       3401.16       3331.35        57.07 o                         
   7   2  15          0.86         -8.47         8.47 o                         
   8   2  15       1530.64       1526.71        36.16 o                         
   9   2  15        654.53        671.43        38.39 o                         
  10   2  15         30.69          9.91        15.72 o                         
  11   2  15         61.09         50.37        19.47 o                         
  12   2  15         39.02         35.73        21.96 o                         
  13   2  15         63.65         61.94        22.55 o                         
  14   2  15         34.77         52.86        24.28 o                         
   1   3  15       1172.25       1139.84        25.00 o                         
   2   3  15         26.42         24.34         6.42 o                         
   3   3  15        698.36        681.67        19.87 o                         
   4   3  15         21.24         33.33         7.52 o                         
   5   3  15        836.93        801.01        24.28 o                         
   6   3  15        240.39        222.23        15.01 o                         
   7   3  15         67.85         84.40        12.52 o                         
   8   3  15        257.78        302.54        24.67 o                         
   9   3  15        343.52        291.68        28.60 o                         
  10   3  15         21.44         26.94        18.10 o                         
  11   3  15          1.12         -9.57        19.50 o                         
  12   3  15        472.72        570.40        38.75 o                         
  13   3  15        200.17        198.62        28.61 o                         
  14   3  15         44.81         -9.98        30.98 o                         
   0   4  15        441.86        493.27        32.95 o                         
   1   4  15         87.16        100.39        13.05 o                         
   2   4  15        130.28        136.17        11.95 o                         
   3   4  15         28.48         27.36        10.05 o                         
   4   4  15        247.77        227.20        15.28 o                         
   5   4  15          2.04         -3.25         8.19 o                         
   6   4  15         58.82         32.44        14.95 o                         
   7   4  15        135.48        128.32        22.96 o                         
   8   4  15        118.84         99.69        18.74 o                         
   9   4  15          1.51         14.27        17.00 o                         
  10   4  15        769.20        843.74        45.19 o                         
  11   4  15         32.74         73.99        25.63 o                         
  12   4  15          0.12          0.35        20.68 o                         
  13   4  15        130.14        150.16        31.76 o                         
   1   5  15        481.61        482.78        27.84 o                         
   2   5  15        379.05        367.95        24.93 o                         
   3   5  15        577.68        573.76        25.90 o                         
   4   5  15       1451.73       1587.52        48.07 o                         
   5   5  15          3.22         -2.43        11.11 o                         
   6   5  15         29.62         36.11        12.80 o                         
   7   5  15          2.61         13.41        13.98 o                         
   8   5  15         18.51         11.58        15.80 o                         
   9   5  15         17.80         21.24        17.15 o                         
  10   5  15         44.54         -1.46        27.58 o                         
  11   5  15         26.34          3.72        20.96 o                         
  12   5  15          3.02         -0.33        26.00 o                         
   0   6  15          4.68        -14.76        19.45 o                         
   1   6  15       1137.60       1244.84        44.50 o                         
   2   6  15        943.46       1017.29        40.99 o                         
   3   6  15        126.68        130.09        14.58 o                         
   4   6  15        463.99        487.57        27.91 o                         
   5   6  15        202.16        242.22        22.65 o                         
   6   6  15          7.07        -16.98        16.98 o                         
   7   6  15         49.04         25.36        19.47 o                         
   8   6  15         69.65         63.97        20.93 o                         
   9   6  15         31.97          1.80        24.38 o                         
  10   6  15         13.23         -1.24        27.48 o                         
  11   6  15         38.91         -2.38        28.77 o                         
   1   7  15        240.21        235.01        24.34 o                         
   2   7  15        877.03        938.65        43.00 o                         
   3   7  15        378.89        405.42        35.24 o                         
   4   7  15        295.25        358.43        29.59 o                         
   5   7  15         12.67         30.45        18.82 o                         
   6   7  15         25.95         -9.49        19.13 o                         
   7   7  15         21.34         53.24        24.79 o                         
   8   7  15          4.12         -5.18        21.04 o                         
   9   7  15         73.02         72.05        31.97 o                         
   0   8  15        689.44        622.07        58.21 o                         
   1   8  15         21.26         17.53        19.97 o                         
   2   8  15        103.15         69.59        23.25 o                         
   3   8  15        665.98        803.57        42.94 o                         
   4   8  15         13.22        -18.32        18.32 o                         
   5   8  15        431.10        407.12        43.36 o                         
   6   8  15         96.13         -2.68        27.62 o                         
   7   8  15         13.13         33.21        66.82 o                         
   1   9  15          2.51        -28.13        28.13 o                         
   2   9  15         28.52        -24.88        24.88 o                         
   3   9  15         11.22        -22.41        24.41 o                         
   0   0  16       8122.53       8267.44       153.87 o                         
   1   0  16       7471.92       7360.63        97.51 o                         
   2   0  16        384.62        403.27        18.44 o                         
   3   0  16       2889.88       2890.74        59.64 o                         
   4   0  16       2485.23       2489.89        60.45 o                         
   5   0  16       2042.20       1999.48        50.94 o                         
   6   0  16        898.15        931.82        36.46 o                         
   7   0  16        329.91        331.50        40.24 o                         
   8   0  16         97.22         89.58        19.86 o                         
   9   0  16        354.16        361.02        33.49 o                         
  10   0  16        605.81        561.05        43.82 o                         
  11   0  16        183.82        207.49        31.58 o                         
  12   0  16          0.17        -10.55        21.42 o                         
  13   0  16        295.02        298.66        42.43 o                         
  14   0  16          1.74        -12.80        35.49 o                         
  15   0  16        257.05        285.06        56.73 o                         
   1   1  16       1428.45       1375.02        24.98 o                         
   2   1  16        158.94        180.95        10.64 o                         
   3   1  16        622.69        585.18        19.13 o                         
   4   1  16        849.26        824.61        19.33 o                         
   5   1  16          2.70          6.12         6.60 o                         
   6   1  16        129.61        134.09        13.78 o                         
   7   1  16        583.78        588.22        31.37 o                         
   8   1  16        313.83        275.11        18.62 o                         
   9   1  16        282.28        258.68        18.67 o                         
  10   1  16        340.51        291.30        22.19 o                         
  11   1  16          0.03         -1.09        12.95 o                         
  12   1  16         59.84         70.34        22.14 o                         
  13   1  16          8.70        -19.20        19.20 o                         
  14   1  16          3.50         16.01        22.79 o                         
   0   2  16         14.00         25.01         6.56 o                         
   1   2  16       1093.44       1114.97        21.85 o                         
   2   2  16         52.12         46.80         7.01 o                         
   3   2  16        344.32        346.72        15.66 o                         
   4   2  16        279.15        305.08        14.88 o                         
   5   2  16         51.00         60.92         8.97 o                         
   6   2  16        126.87        132.23        13.42 o                         
   7   2  16          0.40         -9.02         9.02 o                         
   8   2  16         18.64         19.76        10.63 o                         
   9   2  16         18.49         14.69        12.06 o                         
  10   2  16        103.10         61.54        17.26 o                         
  11   2  16         14.86          5.75        18.01 o                         
  12   2  16         38.28         56.28        21.59 o                         
  13   2  16        103.97        106.58        24.99 o                         
  14   2  16         42.25         36.12        26.58 o                         
   1   3  16         80.72         98.46         8.71 o                         
   2   3  16         47.52         48.79         7.40 o                         
   3   3  16        109.61        114.73         9.24 o                         
   4   3  16          6.79          7.84         7.90 o                         
   5   3  16         11.24         17.89         9.20 o                         
   6   3  16        153.13        154.10        12.97 o                         
   7   3  16         73.36         91.47        12.87 o                         
   8   3  16        299.04        321.10        25.14 o                         
   9   3  16         16.37         39.95        17.04 o                         
  10   3  16          6.15        -20.40        20.40 o                         
  11   3  16          0.94          2.44        17.17 o                         
  12   3  16         12.97         37.70        20.60 o                         
  13   3  16         32.46          5.59        24.05 o                         
  14   3  16        191.16        203.78        35.76 o                         
   0   4  16         12.17         24.35        15.23 o                         
   1   4  16         97.85         84.06        12.38 o                         
   2   4  16         26.49         26.10         8.44 o                         
   3   4  16        134.70        139.82        13.82 o                         
   4   4  16        228.74        220.50        18.08 o                         
   5   4  16         24.71         11.19         8.73 o                         
   6   4  16         58.57         36.92        12.89 o                         
   7   4  16         33.96         31.27        14.19 o                         
   8   4  16         88.87        112.05        19.11 o                         
   9   4  16        220.98        219.62        25.96 o                         
  10   4  16        368.31        416.38        35.50 o                         
  11   4  16         32.65         17.90        20.09 o                         
  12   4  16         62.51         21.76        23.39 o                         
  13   4  16         79.89         13.47        39.97 o                         
   1   5  16        592.01        631.10        34.13 o                         
   2   5  16        949.82        988.27        37.73 o                         
   3   5  16        200.17        210.50        16.43 o                         
   4   5  16         81.84         89.49        19.19 o                         
   5   5  16         59.82         37.83        14.91 o                         
   6   5  16         65.63         60.13        11.66 o                         
   7   5  16       1014.49       1120.32        45.74 o                         
   8   5  16        135.39        133.62        25.82 o                         
   9   5  16        230.35        222.77        30.40 o                         
  10   5  16        296.87        295.26        31.54 o                         
  11   5  16          3.75        -19.46        21.18 o                         
  12   5  16         54.74          5.05        27.38 o                         
   0   6  16        333.96        239.05        33.34 o                         
   1   6  16         44.77         30.23        15.26 o                         
   2   6  16          7.06        -13.05        13.05 o                         
   3   6  16        243.65        239.35        22.58 o                         
   4   6  16        120.37        159.70        18.98 o                         
   5   6  16        327.07        305.67        26.85 o                         
   6   6  16        370.48        326.16        34.64 o                         
   7   6  16        309.43        333.93        31.82 o                         
   8   6  16         45.27         72.41        24.08 o                         
   9   6  16        154.27        135.50        26.02 o                         
  10   6  16          0.20        -24.48        24.48 o                         
  11   6  16         39.40        -26.01        40.70 o                         
   1   7  16        252.37        201.56        23.40 o                         
   2   7  16        315.74        364.46        27.98 o                         
   3   7  16         22.12         13.42        16.94 o                         
   4   7  16         79.02         65.00        19.32 o                         
   5   7  16        113.42        101.20        20.98 o                         
   6   7  16         66.90         42.65        20.91 o                         
   7   7  16         78.11         36.39        23.73 o                         
   8   7  16          6.41          4.07        22.06 o                         
   9   7  16          8.54        -24.13        24.13 o                         
   0   8  16       2032.75       2299.93       109.25 o                         
   1   8  16        168.52        110.16        28.80 o                         
   2   8  16        199.86        186.30        24.37 o                         
   3   8  16        169.20        163.28        24.96 o                         
   4   8  16          0.68          1.13        20.28 o                         
   5   8  16         89.93         77.58        26.19 o                         
   6   8  16         20.88        -30.45        30.45 o                         
   7   8  16         18.25         14.32        30.78 o                         
   1   9  16         40.50        -28.50        28.50 o                         
   2   9  16          8.02        -28.44        28.44 o                         
   1   1  17         90.18         78.77         8.20 o                         
   2   1  17       1171.92       1178.10        24.94 o                         
   3   1  17        212.07        197.63        13.08 o                         
   4   1  17        523.08        526.17        18.00 o                         
   5   1  17        161.89        167.17        16.01 o                         
   6   1  17       1231.29       1175.39        30.71 o                         
   7   1  17       2523.57       2443.71        49.01 o                         
   8   1  17          0.14         -5.82        10.51 o                         
   9   1  17        579.44        585.35        26.62 o                         
  10   1  17        717.60        731.33        33.10 o                         
  11   1  17          2.06        -13.67        13.67 o                         
  12   1  17        106.29         94.73        21.89 o                         
  13   1  17         54.08         63.01        22.65 o                         
  14   1  17          6.59        -22.48        22.48 o                         
   0   2  17       2232.52       2363.09        58.36 o                         
   1   2  17          2.14         22.95         6.12 o                         
   2   2  17          3.90         19.75         6.79 o                         
   3   2  17        138.39        141.02        10.82 o                         
   4   2  17         83.03         66.32        10.75 o                         
   5   2  17        351.93        328.47        16.49 o                         
   6   2  17         74.73         73.50        11.36 o                         
   7   2  17        464.19        466.58        23.16 o                         
   8   2  17         47.01         19.49        13.86 o                         
   9   2  17        105.01        115.73        13.43 o                         
  10   2  17         43.61         53.62        19.23 o                         
  11   2  17        175.15        178.13        24.73 o                         
  12   2  17         31.98         45.75        19.54 o                         
  13   2  17        305.97        345.82        32.93 o                         
  14   2  17          0.49        -23.84        23.84 o                         
   1   3  17         96.63        116.92         9.52 o                         
   2   3  17        354.00        375.41        15.86 o                         
   3   3  17         14.68         27.11         6.67 o                         
   4   3  17        180.23        195.44        12.30 o                         
   5   3  17        339.03        342.16        18.10 o                         
   6   3  17       2884.43       2828.43        56.25 o                         
   7   3  17        248.08        197.99        17.87 o                         
   8   3  17       1114.23       1073.73        46.84 o                         
   9   3  17        605.88        499.68        31.61 o                         
  10   3  17         15.07        -15.63        16.47 o                         
  11   3  17        304.01        271.73        29.83 o                         
  12   3  17        170.56        151.14        26.25 o                         
  13   3  17         57.87         38.18        24.82 o                         
  14   3  17        184.94        108.60        34.24 o                         
   0   4  17        172.17        253.17        24.72 o                         
   1   4  17        369.80        383.38        21.84 o                         
   2   4  17         84.85         84.38         9.72 o                         
   3   4  17        568.67        554.60        23.33 o                         
   4   4  17         22.35         10.87         9.79 o                         
   5   4  17          3.19          5.58         8.36 o                         
   6   4  17         41.47         16.96        10.73 o                         
   7   4  17         10.76          8.04        11.19 o                         
   8   4  17        118.03        105.75        19.62 o                         
   9   4  17        122.14        113.37        21.80 o                         
  10   4  17        424.04        377.14        42.30 o                         
  11   4  17         32.42         58.42        20.33 o                         
  12   4  17        102.67         82.64        25.06 o                         
  13   4  17        184.93        127.14        34.13 o                         
   1   5  17         83.49         61.37        14.16 o                         
   2   5  17          0.27         -9.42        10.60 o                         
   3   5  17         21.14          4.50         9.71 o                         
   4   5  17        589.82        666.49        31.40 o                         
   5   5  17          3.55         -6.99        14.12 o                         
   6   5  17         54.96         57.20        13.65 o                         
   7   5  17        107.08         74.12        16.57 o                         
   8   5  17          6.37         10.06        17.70 o                         
   9   5  17         90.96        110.06        23.27 o                         
  10   5  17        386.10        381.08        35.24 o                         
  11   5  17          5.68         28.20        30.98 o                         
  12   5  17        493.71        540.20        46.70 o                         
   0   6  17         55.46         43.91        23.36 o                         
   1   6  17          4.25          2.79        14.62 o                         
   2   6  17         16.71         12.47        16.77 o                         
   3   6  17         11.80         21.92        15.58 o                         
   4   6  17          9.44          5.28        13.14 o                         
   5   6  17        237.26        252.16        25.75 o                         
   6   6  17          0.07        -12.05        16.03 o                         
   7   6  17         12.79         18.86        21.91 o                         
   8   6  17         64.17         84.59        24.34 o                         
   9   6  17         16.87         24.15        21.19 o                         
  10   6  17          0.91          3.89        23.34 o                         
  11   6  17        116.94         82.76        34.80 o                         
   1   7  17         44.02         22.13        19.03 o                         
   2   7  17        271.11        340.73        27.32 o                         
   3   7  17        187.17        150.00        23.75 o                         
   4   7  17          1.99        -19.94        19.94 o                         
   5   7  17          0.21        -17.04        17.04 o                         
   6   7  17        154.35        109.71        27.24 o                         
   7   7  17         49.03         55.96        24.58 o                         
   8   7  17        259.10        205.61        32.23 o                         
   9   7  17         48.17         29.12        26.98 o                         
   0   8  17        574.57        470.79        48.15 o                         
   1   8  17          2.76         -3.79        19.65 o                         
   2   8  17         90.25         64.67        23.03 o                         
   3   8  17       1019.81       1081.77        48.94 o                         
   4   8  17          0.04        -19.84        19.84 o                         
   5   8  17        182.33        135.45        28.94 o                         
   6   8  17         13.08        -42.27        42.27 o                         
   1   9  17          9.61        -24.44        24.44 o                         
   0   0  18       1703.77       1948.62        57.71 o                         
   1   0  18       6175.01       6372.15        95.18 o                         
   2   0  18       4380.67       4324.36        79.19 o                         
   3   0  18        495.68        511.34        32.06 o                         
   4   0  18         30.06         23.93        10.72 o                         
   5   0  18       3274.70       3131.37        75.55 o                         
   6   0  18        181.28        199.08        19.60 o                         
   7   0  18       4372.81       4358.40       109.23 o                         
   8   0  18       3488.35       3381.64        95.53 o                         
   9   0  18         15.97         15.76        23.61 o                         
  10   0  18        769.24        766.20        51.53 o                         
  11   0  18         21.98        -21.31        24.59 o                         
  12   0  18        108.62        128.74        29.51 o                         
  13   0  18        380.85        473.63        43.38 o                         
  14   0  18        621.10        912.02        77.41 o                         
   1   1  18          6.97         17.98         5.92 o                         
   2   1  18       1222.93       1368.10        25.96 o                         
   3   1  18        842.29        780.58        23.98 o                         
   4   1  18         77.60        102.07        11.26 o                         
   5   1  18        241.61        255.65        14.47 o                         
   6   1  18       1070.45       1027.33        31.09 o                         
   7   1  18       1655.09       1636.35        40.44 o                         
   8   1  18       1113.25       1119.48        38.70 o                         
   9   1  18          6.57          1.27        11.52 o                         
  10   1  18        329.39        260.19        21.65 o                         
  11   1  18        190.69        229.65        23.57 o                         
  12   1  18         34.98          3.63        17.80 o                         
  13   1  18         41.93        101.86        23.75 o                         
  14   1  18         95.23         80.93        28.03 o                         
   0   2  18        197.65        191.69        21.48 o                         
   1   2  18        423.15        461.47        16.32 o                         
   2   2  18        856.89        876.21        23.72 o                         
   3   2  18          6.18         16.80         7.58 o                         
   4   2  18         23.81         21.52        10.25 o                         
   5   2  18        647.78        666.39        25.35 o                         
   6   2  18         10.53          2.77         9.79 o                         
   7   2  18        198.39        217.59        18.79 o                         
   8   2  18        536.72        482.41        26.47 o                         
   9   2  18          3.23         -5.83        12.93 o                         
  10   2  18        185.78        194.23        24.99 o                         
  11   2  18        145.72        121.21        23.85 o                         
  12   2  18          3.69          6.71        27.82 o                         
  13   2  18        425.78        505.13        37.37 o                         
  14   2  18          2.66         -2.00        34.34 o                         
   1   3  18         25.96         28.80         6.81 o                         
   2   3  18         90.34        102.75         9.89 o                         
   3   3  18         61.69         58.02         8.94 o                         
   4   3  18       1482.62       1480.34        34.42 o                         
   5   3  18         99.54         95.03        11.08 o                         
   6   3  18        939.56        894.43        27.58 o                         
   7   3  18         18.10         12.36        10.75 o                         
   8   3  18        763.88        711.66        29.65 o                         
   9   3  18          0.62         41.15        17.02 o                         
  10   3  18         37.01         21.17        19.30 o                         
  11   3  18         14.78        -12.27        20.01 o                         
  12   3  18         80.42        130.60        24.58 o                         
  13   3  18          2.46         10.54        23.92 o                         
   0   4  18       1134.23       1099.82        62.19 o                         
   1   4  18        363.22        377.04        20.40 o                         
   2   4  18       1453.32       1474.20        30.29 o                         
   3   4  18       4351.65       4284.32        65.72 o                         
   4   4  18        111.25        127.68        14.89 o                         
   5   4  18       2385.83       2404.89        47.30 o                         
   6   4  18        398.23        406.55        20.15 o                         
   7   4  18         21.74         16.42        12.35 o                         
   8   4  18         83.30         97.89        19.26 o                         
   9   4  18         13.67         25.40        16.95 o                         
  10   4  18          8.21         20.85        23.18 o                         
  11   4  18        150.63         80.89        22.84 o                         
  12   4  18         25.98          7.03        26.75 o                         
  13   4  18        117.49         92.42        32.41 o                         
   1   5  18        127.98        115.15        14.85 o                         
   2   5  18        787.08        840.01        35.14 o                         
   3   5  18        346.19        401.32        19.98 o                         
   4   5  18        128.06        130.96        14.57 o                         
   5   5  18         79.50        101.14        19.23 o                         
   6   5  18         11.51         12.36        14.29 o                         
   7   5  18         60.10         69.51        17.41 o                         
   8   5  18         33.64         43.87        18.93 o                         
   9   5  18         51.95         63.69        22.32 o                         
  10   5  18        242.49        183.24        34.02 o                         
  11   5  18          3.39        -21.89        21.89 o                         
  12   5  18        399.40        448.98        50.11 o                         
   0   6  18        485.08        454.47        43.41 o                         
   1   6  18         11.58        -12.55        14.64 o                         
   2   6  18        589.61        584.26        35.17 o                         
   3   6  18       1573.23       1677.60        53.27 o                         
   4   6  18        752.19        882.89        42.02 o                         
   5   6  18        430.44        424.63        30.46 o                         
   6   6  18         45.22         21.12        17.34 o                         
   7   6  18         42.28         31.19        21.57 o                         
   8   6  18         12.10        -20.41        20.41 o                         
   9   6  18        147.11        188.26        28.74 o                         
  10   6  18         21.09          9.49        24.48 o                         
   1   7  18         27.13         14.07        18.70 o                         
   2   7  18         48.30         41.18        21.18 o                         
   3   7  18         30.50        -14.37        20.63 o                         
   4   7  18         28.56        -20.43        20.43 o                         
   5   7  18          4.20         -8.36        18.63 o                         
   6   7  18         77.83        133.21        29.64 o                         
   7   7  18         17.28          8.67        26.03 o                         
   8   7  18        132.12         69.97        27.51 o                         
   9   7  18         99.98        110.20        32.94 o                         
   0   8  18         37.01        -10.42        26.64 o                         
   1   8  18         10.46        -21.01        21.01 o                         
   2   8  18          2.54        -19.68        19.68 o                         
   3   8  18         15.06        -15.86        18.42 o                         
   4   8  18         39.02        -28.50        28.50 o                         
   5   8  18         42.15         -3.79        30.03 o                         
   6   8  18          6.82        -32.63        32.63 o                         
   1   1  19          7.94         10.25         5.84 o                         
   2   1  19        150.46        172.04        11.32 o                         
   3   1  19         61.13         59.05         9.78 o                         
   4   1  19         32.36         35.05         9.93 o                         
   5   1  19          4.91          3.48         7.33 o                         
   6   1  19        392.08        366.44        19.86 o                         
   7   1  19        208.62        222.44        17.02 o                         
   8   1  19         92.70         79.58        14.34 o                         
   9   1  19        174.14        185.49        18.56 o                         
  10   1  19        293.49        250.29        22.05 o                         
  11   1  19         18.60          2.82        15.44 o                         
  12   1  19         39.23         52.88        20.99 o                         
  13   1  19         37.76         55.40        22.70 o                         
  14   1  19          0.00         10.05        27.77 o                         
   0   2  19       5367.43       5158.06       109.00 o                         
   1   2  19         18.40         18.92         7.23 o                         
   2   2  19         25.14         36.30         7.39 o                         
   3   2  19        763.55        835.65        28.17 o                         
   4   2  19        462.48        459.37        23.72 o                         
   5   2  19       1102.37       1172.96        39.68 o                         
   6   2  19         49.11         58.41        10.91 o                         
   7   2  19        576.58        607.62        25.51 o                         
   8   2  19        136.16        110.65        15.22 o                         
   9   2  19          6.44         13.83        11.92 o                         
  10   2  19          0.60        -12.02        12.02 o                         
  11   2  19        125.70        131.55        25.69 o                         
  12   2  19        145.15        162.71        28.20 o                         
  13   2  19        231.18        166.15        28.82 o                         
  14   2  19          9.76        -25.83        25.83 o                         
   1   3  19         16.39         17.11         7.24 o                         
   2   3  19       2872.73       2824.77        45.86 o                         
   3   3  19        115.23        101.55        10.73 o                         
   4   3  19        261.99        232.45        17.86 o                         
   5   3  19          1.80          6.01         8.20 o                         
   6   3  19         76.71         45.23        12.76 o                         
   7   3  19         49.10         64.61        12.69 o                         
   8   3  19        459.20        396.61        24.89 o                         
   9   3  19         32.03         42.95        18.77 o                         
  10   3  19        370.08        381.38        29.67 o                         
  11   3  19        168.81        192.69        25.43 o                         
  12   3  19          2.28          4.38        21.10 o                         
  13   3  19         22.53         -0.34        30.52 o                         
   0   4  19       1570.82       1645.72        60.04 o                         
   1   4  19          0.12          6.50         8.29 o                         
   2   4  19       1791.10       1735.26        35.07 o                         
   3   4  19       1078.86       1083.46        28.64 o                         
   4   4  19        374.53        376.84        18.95 o                         
   5   4  19        541.26        496.64        22.64 o                         
   6   4  19          3.60         -9.55         9.55 o                         
   7   4  19        450.69        424.89        23.36 o                         
   8   4  19         26.38         11.79        20.72 o                         
   9   4  19         24.31         19.22        17.93 o                         
  10   4  19         62.95         53.03        20.20 o                         
  11   4  19          0.08        -20.44        20.44 o                         
  12   4  19          0.64        -20.97        20.97 o                         
   1   5  19        240.68        252.59        20.12 o                         
   2   5  19         24.00          0.96        11.47 o                         
   3   5  19         17.68         -8.92         9.44 o                         
   4   5  19        345.64        376.04        20.40 o                         
   5   5  19         48.30         43.11        14.90 o                         
   6   5  19         15.88         -0.07        15.06 o                         
   7   5  19         23.99          8.01        17.50 o                         
   8   5  19        158.58        155.07        32.76 o                         
   9   5  19         51.07         31.53        22.62 o                         
  10   5  19        108.19        116.05        24.78 o                         
  11   5  19        168.53         89.11        29.08 o                         
   0   6  19         10.06          5.69        22.11 o                         
   1   6  19        397.05        377.08        28.83 o                         
   2   6  19        198.00        229.32        23.06 o                         
   3   6  19        663.41        690.15        37.79 o                         
   4   6  19        263.30        269.71        24.59 o                         
   5   6  19          5.35          5.34        14.96 o                         
   6   6  19          0.04        -16.40        16.40 o                         
   7   6  19          2.08          6.32        20.60 o                         
   8   6  19         53.26         74.66        23.72 o                         
   9   6  19         38.32         16.77        23.12 o                         
  10   6  19         16.41        -23.77        27.33 o                         
   1   7  19        209.25        196.68        25.90 o                         
   2   7  19         31.57         52.90        20.49 o                         
   3   7  19        145.43        146.20        23.85 o                         
   4   7  19         44.78         21.37        19.72 o                         
   5   7  19         13.33         35.10        28.70 o                         
   6   7  19         35.81        -18.94        32.21 o                         
   7   7  19         11.98        -27.60        27.60 o                         
   8   7  19        153.56        183.12        34.26 o                         
   0   8  19          0.25        -14.08        38.25 o                         
   1   8  19         60.30         72.24        23.74 o                         
   2   8  19          4.89        -22.60        22.60 o                         
   3   8  19         12.54        -26.57        26.57 o                         
   4   8  19          5.81        -23.66        23.66 o                         
   5   8  19          5.02        -29.97        29.97 o                         
   6   8  19         44.69        -40.55        40.55 o                         
   0   0  20        282.68        356.64        29.66 o                         
   1   0  20       1409.61       1465.87        39.08 o                         
   2   0  20        898.39        931.70        30.85 o                         
   3   0  20          6.69         -8.23        11.51 o                         
   4   0  20          1.05         -3.39        10.28 o                         
   5   0  20        295.95        292.31        25.87 o                         
   6   0  20       1717.43       1765.03        59.02 o                         
   7   0  20        181.97        172.19        23.86 o                         
   8   0  20        621.98        582.80        41.85 o                         
   9   0  20         14.78         -6.57        16.92 o                         
  10   0  20         27.54         40.35        21.95 o                         
  11   0  20          1.87        -18.70        18.70 o                         
  12   0  20         13.63         -0.42        28.03 o                         
  13   0  20        157.25        127.10        40.96 o                         
  14   0  20         20.47        -34.50        42.49 o                         
   1   1  20         19.07         14.61         6.73 o                         
   2   1  20         72.48         62.40         8.98 o                         
   3   1  20        604.40        594.09        24.70 o                         
   4   1  20         89.37         94.87        12.37 o                         
   5   1  20        628.85        615.60        25.91 o                         
   6   1  20       2111.18       2139.66        44.20 o                         
   7   1  20        416.60        356.70        21.52 o                         
   8   1  20        969.17       1012.19        37.83 o                         
   9   1  20        245.51        219.11        20.05 o                         
  10   1  20        183.58        163.35        19.76 o                         
  11   1  20         39.11         24.35        16.22 o                         
  12   1  20          2.40        -19.68        19.68 o                         
  13   1  20         11.34        -21.15        21.15 o                         
  14   1  20        286.86        214.92        37.29 o                         
   0   2  20       2770.56       2609.58        79.45 o                         
   1   2  20        160.92        187.65        11.94 o                         
   2   2  20        108.53        100.94        10.34 o                         
   3   2  20        941.52        919.54        26.76 o                         
   4   2  20        211.03        167.36        16.34 o                         
   5   2  20        805.40        826.20        33.70 o                         
   6   2  20         33.82         37.65        10.90 o                         
   7   2  20        184.88        206.24        18.12 o                         
   8   2  20          7.16         23.63        12.83 o                         
   9   2  20         20.54          3.44        12.67 o                         
  10   2  20          1.04          9.43        16.73 o                         
  11   2  20         11.56          3.67        18.60 o                         
  12   2  20         11.85         38.54        21.10 o                         
  13   2  20          0.29          3.28        29.14 o                         
   1   3  20        145.11        140.10        11.27 o                         
   2   3  20        323.96        297.39        15.61 o                         
   3   3  20        803.64        820.08        23.17 o                         
   4   3  20        237.92        217.53        18.44 o                         
   5   3  20        187.32        197.52        17.61 o                         
   6   3  20        671.53        613.47        26.63 o                         
   7   3  20        193.40        185.26        21.19 o                         
   8   3  20         30.37         58.69        15.32 o                         
   9   3  20         27.60         15.97        21.20 o                         
  10   3  20         53.27         48.49        18.70 o                         
  11   3  20          1.04         10.17        20.91 o                         
  12   3  20          0.08         27.90        21.48 o                         
  13   3  20         44.29         39.68        27.33 o                         
   0   4  20        330.05        323.13        26.01 o                         
   1   4  20          3.58         -2.65        11.00 o                         
   2   4  20          1.70          9.33        11.69 o                         
   3   4  20        485.37        518.29        27.80 o                         
   4   4  20        106.87         87.31        10.52 o                         
   5   4  20        210.21        195.99        14.17 o                         
   6   4  20        584.14        583.72        24.61 o                         
   7   4  20        133.24        121.53        15.91 o                         
   8   4  20        120.98         75.98        23.32 o                         
   9   4  20         60.04         58.28        19.91 o                         
  10   4  20        224.46        268.47        30.25 o                         
  11   4  20         37.84         -5.08        20.67 o                         
  12   4  20        102.72         87.28        30.88 o                         
   1   5  20         55.08         62.01        13.62 o                         
   2   5  20          5.47         -8.64        11.89 o                         
   3   5  20        106.61        120.01        14.74 o                         
   4   5  20        201.77        175.68        16.15 o                         
   5   5  20         39.13         47.20        13.50 o                         
   6   5  20        164.39        159.84        28.48 o                         
   7   5  20        232.09        175.09        19.49 o                         
   8   5  20         19.83         -6.43        17.03 o                         
   9   5  20        190.63        200.68        25.48 o                         
  10   5  20         76.92         51.77        25.25 o                         
  11   5  20          1.98        -23.45        23.45 o                         
   0   6  20         43.05         42.68        29.31 o                         
   1   6  20        177.83        148.96        21.12 o                         
   2   6  20         66.26         86.74        18.74 o                         
   3   6  20         25.60         30.90        17.52 o                         
   4   6  20         81.55         90.27        16.87 o                         
   5   6  20          5.81        -13.70        13.70 o                         
   6   6  20          0.01        -12.80        16.13 o                         
   7   6  20         14.32        -17.04        20.05 o                         
   8   6  20         39.42         54.45        24.66 o                         
   9   6  20        122.05         99.13        29.69 o                         
  10   6  20        666.74        692.79        56.31 o                         
   1   7  20         30.81         -9.35        24.14 o                         
   2   7  20        120.53        124.94        23.43 o                         
   3   7  20         44.10         22.55        22.35 o                         
   4   7  20         27.08         -1.55        19.08 o                         
   5   7  20         91.48         92.17        23.27 o                         
   6   7  20        124.03         99.19        35.82 o                         
   7   7  20         80.24         48.82        26.86 o                         
   8   7  20         18.64         12.33        33.24 o                         
   0   8  20         11.26         -5.69        30.67 o                         
   1   8  20         21.11         -3.93        19.90 o                         
   2   8  20        118.54         38.29        22.66 o                         
   3   8  20         23.01         39.89        22.65 o                         
   4   8  20         14.34        -14.06        25.91 o                         
   5   8  20        191.01        246.79        39.96 o                         
   1   1  21        167.43        173.85        12.35 o                         
   2   1  21         26.39         36.42         8.69 o                         
   3   1  21        131.57        163.69        14.06 o                         
   4   1  21        199.26        187.28        19.82 o                         
   5   1  21         97.48         59.39        11.69 o                         
   6   1  21        145.32        165.67        14.66 o                         
   7   1  21       3960.45       3864.20        67.14 o                         
   8   1  21         38.11         37.47        13.27 o                         
   9   1  21       1513.62       1466.23        48.41 o                         
  10   1  21          0.00          4.85        14.34 o                         
  11   1  21         86.91        123.10        18.71 o                         
  12   1  21        195.84        190.86        26.65 o                         
  13   1  21         80.83         95.66        26.41 o                         
   0   2  21        352.16        361.50        28.29 o                         
   1   2  21        431.74        488.09        17.84 o                         
   2   2  21        185.89        197.45        12.83 o                         
   3   2  21       1128.27       1069.34        29.63 o                         
   4   2  21       1284.89       1265.13        37.15 o                         
   5   2  21          1.71          3.41        11.57 o                         
   6   2  21          3.63          6.73         8.92 o                         
   7   2  21        217.57        196.86        17.58 o                         
   8   2  21        100.18        132.69        16.29 o                         
   9   2  21        319.21        323.60        24.62 o                         
  10   2  21        232.39        182.55        21.14 o                         
  11   2  21         40.14         25.55        20.64 o                         
  12   2  21          2.74        -15.28        19.87 o                         
  13   2  21         84.96         25.64        31.51 o                         
   1   3  21       1546.67       1558.45        32.97 o                         
   2   3  21         51.92         50.98         8.96 o                         
   3   3  21        132.74        150.69        12.47 o                         
   4   3  21        446.43        462.25        22.98 o                         
   5   3  21         26.74         22.71        12.70 o                         
   6   3  21         61.49         36.32        12.90 o                         
   7   3  21        673.99        653.91        28.53 o                         
   8   3  21          5.01        -12.68        12.68 o                         
   9   3  21          2.67         27.89        18.28 o                         
  10   3  21         10.26        -16.72        16.72 o                         
  11   3  21        194.54        163.67        32.96 o                         
  12   3  21          6.01          5.11        22.19 o                         
  13   3  21          0.01         -2.09        30.64 o                         
   0   4  21         49.50         60.71        15.31 o                         
   1   4  21        212.92        209.13        19.45 o                         
   2   4  21        229.05        199.94        20.12 o                         
   3   4  21         65.40         77.91        14.46 o                         
   4   4  21        433.77        420.24        25.97 o                         
   5   4  21        414.40        438.50        21.33 o                         
   6   4  21        143.59        136.52        14.45 o                         
   7   4  21         30.21          6.21        14.47 o                         
   8   4  21         36.87         76.68        16.48 o                         
   9   4  21          1.06        -19.54        19.54 o                         
  10   4  21         45.14         13.73        29.88 o                         
  11   4  21         48.00         58.58        23.59 o                         
  12   4  21         10.92         65.45        31.95 o                         
   1   5  21         44.29         25.99        15.71 o                         
   2   5  21        150.89        166.85        21.42 o                         
   3   5  21          2.73         -9.23         9.23 o                         
   4   5  21        331.90        301.50        22.96 o                         
   5   5  21         61.24         86.78        25.04 o                         
   6   5  21          0.12        -17.31        17.31 o                         
   7   5  21        116.79        117.43        21.12 o                         
   8   5  21         80.47         73.17        25.14 o                         
   9   5  21         56.39         64.96        23.52 o                         
  10   5  21         13.42          6.72        23.42 o                         
  11   5  21         99.60         67.08        34.26 o                         
   0   6  21        107.06        102.75        29.18 o                         
   1   6  21         14.33         16.93        16.47 o                         
   2   6  21          0.58         -0.74        14.66 o                         
   3   6  21        373.46        458.38        31.95 o                         
   4   6  21        110.12        112.35        20.21 o                         
   5   6  21        293.55        289.88        28.15 o                         
   6   6  21          3.15        -16.02        16.02 o                         
   7   6  21         50.60         87.73        25.23 o                         
   8   6  21         38.33         33.35        22.52 o                         
   9   6  21          1.15          6.43        26.06 o                         
  10   6  21          1.36        -16.79        33.62 o                         
   1   7  21        113.50        116.33        23.16 o                         
   2   7  21          3.76          2.19        21.46 o                         
   3   7  21        259.69        263.49        29.98 o                         
   4   7  21          9.36          1.71        18.07 o                         
   5   7  21          8.79        -20.33        20.33 o                         
   6   7  21          8.08         -5.53        27.30 o                         
   7   7  21         77.96         73.49        31.76 o                         
   8   7  21         25.47         13.69        32.06 o                         
   0   8  21         41.80         67.25        37.95 o                         
   1   8  21         18.52         39.95        22.57 o                         
   2   8  21        273.56        319.30        32.74 o                         
   3   8  21          5.77        -13.40        23.14 o                         
   4   8  21        324.54        311.08        50.20 o                         
   5   8  21         47.77         13.08        59.35 o                         
   0   0  22       5549.63       5453.89       138.20 o                         
   1   0  22        539.28        513.71        20.75 o                         
   2   0  22        150.45        131.11        11.91 o                         
   3   0  22       3916.42       3997.68        82.44 o                         
   4   0  22          0.00         11.58        11.32 o                         
   5   0  22       1959.19       2131.95        62.67 o                         
   6   0  22        676.20        699.54        63.59 o                         
   7   0  22        794.97        727.80        45.02 o                         
   8   0  22        241.59        208.88        30.79 o                         
   9   0  22         56.94         45.25        21.92 o                         
  10   0  22        615.50        640.71        56.68 o                         
  11   0  22         55.73         -1.79        25.60 o                         
  12   0  22        358.61        339.10        48.15 o                         
  13   0  22        216.44        281.26        47.23 o                         
   1   1  22        217.27        198.77        13.18 o                         
   2   1  22          7.24         14.48         8.75 o                         
   3   1  22        279.32        279.77        18.50 o                         
   4   1  22        206.35        209.60        18.04 o                         
   5   1  22        376.06        419.25        24.69 o                         
   6   1  22       2578.28       2528.06        50.89 o                         
   7   1  22         10.04         -0.51        11.01 o                         
   8   1  22        201.15        164.73        17.90 o                         
   9   1  22        548.17        522.82        30.08 o                         
  10   1  22        306.83        270.23        24.94 o                         
  11   1  22        163.09        246.09        23.04 o                         
  12   1  22          0.56        -23.27        24.62 o                         
  13   1  22          1.99        -23.89        23.89 o                         
   0   2  22        362.17        406.65        31.39 o                         
   1   2  22       2196.53       2222.43        39.23 o                         
   2   2  22        650.79        698.03        23.30 o                         
   3   2  22       4429.30       4302.75        66.52 o                         
   4   2  22       1030.23       1069.33        37.27 o                         
   5   2  22       1049.10       1059.54        41.91 o                         
   6   2  22       1089.23       1064.02        39.59 o                         
   7   2  22        742.85        761.51        28.53 o                         
   8   2  22         55.15         65.42        13.94 o                         
   9   2  22        258.45        276.03        28.68 o                         
  10   2  22          0.26          1.46        15.30 o                         
  11   2  22        190.74        145.74        22.52 o                         
  12   2  22          8.02          4.85        20.52 o                         
  13   2  22        238.61        225.26        33.06 o                         
   1   3  22        404.30        405.83        20.10 o                         
   2   3  22        157.67        143.66        12.27 o                         
   3   3  22        167.63        153.51        14.00 o                         
   4   3  22        409.03        405.54        21.69 o                         
   5   3  22        137.86         97.45        15.07 o                         
   6   3  22         41.00         38.00        15.81 o                         
   7   3  22         57.92         32.57        13.52 o                         
   8   3  22        314.49        311.63        25.60 o                         
   9   3  22          0.40         -6.81        17.07 o                         
  10   3  22          2.93        -18.52        18.52 o                         
  11   3  22        279.95        283.16        31.04 o                         
  12   3  22          0.02        -24.90        24.90 o                         
   0   4  22        227.40        185.59        32.76 o                         
   1   4  22        230.02        198.46        23.04 o                         
   2   4  22        506.68        421.93        22.47 o                         
   3   4  22          6.83         -1.82        12.44 o                         
   4   4  22        941.43        994.58        40.27 o                         
   5   4  22          5.95         -5.65        10.37 o                         
   6   4  22          0.60        -12.83        12.83 o                         
   7   4  22         30.40         -2.83        14.74 o                         
   8   4  22         28.32         24.99        16.22 o                         
   9   4  22          4.49         -6.80        17.33 o                         
  10   4  22         61.37         48.59        22.90 o                         
  11   4  22         43.13         66.78        24.89 o                         
  12   4  22          5.52        -15.83        26.41 o                         
   1   5  22        627.20        608.16        31.11 o                         
   2   5  22         13.59          1.22        11.62 o                         
   3   5  22        193.45        177.15        15.34 o                         
   4   5  22         36.46         46.64        16.22 o                         
   5   5  22        349.77        349.82        23.98 o                         
   6   5  22         50.84         18.91        16.23 o                         
   7   5  22          4.63        -17.03        17.03 o                         
   8   5  22         45.47         12.76        20.38 o                         
   9   5  22        274.43        279.05        41.67 o                         
  10   5  22         57.93         43.90        27.73 o                         
  11   5  22          2.68        -21.34        25.11 o                         
   0   6  22         25.23        -10.92        21.04 o                         
   1   6  22         71.64         73.20        22.44 o                         
   2   6  22          2.92        -11.83        16.34 o                         
   3   6  22         81.36         58.34        18.79 o                         
   4   6  22         86.14         61.06        28.16 o                         
   5   6  22         13.71        -19.46        19.46 o                         
   6   6  22          0.12         -1.65        20.52 o                         
   7   6  22         76.24         64.85        29.51 o                         
   8   6  22        161.60        166.16        29.67 o                         
   9   6  22          0.45        -34.54        34.54 o                         
   1   7  22         63.89         57.47        20.57 o                         
   2   7  22         12.01         13.70        19.75 o                         
   3   7  22         44.05         22.85        19.37 o                         
   4   7  22        117.56        132.22        26.73 o                         
   5   7  22         10.92        -20.88        20.88 o                         
   6   7  22          7.19          1.17        28.89 o                         
   7   7  22          1.24          6.79        40.13 o                         
   0   8  22          8.31        -28.54        28.54 o                         
   1   8  22         22.95          8.37        24.71 o                         
   2   8  22          0.07        -27.41        27.41 o                         
   3   8  22          0.72         -3.14        36.99 o                         
   4   8  22         61.50         12.71        30.30 o                         
   1   1  23         31.68         27.35         8.48 o                         
   2   1  23        136.93        175.91        13.62 o                         
   3   1  23        672.89        651.07        27.10 o                         
   4   1  23          0.62         -3.17        11.16 o                         
   5   1  23        607.31        569.55        28.31 o                         
   6   1  23        513.73        557.08        27.06 o                         
   7   1  23          5.07         25.85        15.20 o                         
   8   1  23          6.73         -8.00        12.24 o                         
   9   1  23         13.12         10.56        14.49 o                         
  10   1  23         54.43          9.15        17.25 o                         
  11   1  23         86.75         54.34        23.59 o                         
  12   1  23          7.15        -18.92        18.92 o                         
  13   1  23          6.57        -24.20        24.20 o                         
   0   2  23       3044.23       3094.58        82.94 o                         
   1   2  23         37.79         31.65        10.41 o                         
   2   2  23        184.53        176.17        13.48 o                         
   3   2  23       2909.24       2874.41        51.69 o                         
   4   2  23        397.70        325.46        23.69 o                         
   5   2  23         22.56         34.90        12.81 o                         
   6   2  23        372.67        358.76        25.56 o                         
   7   2  23        633.17        671.29        26.16 o                         
   8   2  23        249.48        226.90        20.31 o                         
   9   2  23          1.39         12.95        13.62 o                         
  10   2  23          3.91         31.51        16.64 o                         
  11   2  23          2.04        -20.19        20.19 o                         
  12   2  23         47.95         35.05        30.91 o                         
  13   2  23          0.70        -32.96        32.96 o                         
   1   3  23        208.13        215.18        14.15 o                         
   2   3  23        585.07        626.20        24.29 o                         
   3   3  23         58.64         36.66        10.34 o                         
   4   3  23        315.47        319.98        20.80 o                         
   5   3  23        147.72        158.67        17.09 o                         
   6   3  23         93.43        107.60        18.14 o                         
   7   3  23        757.61        796.36        38.48 o                         
   8   3  23        196.83        162.10        20.26 o                         
   9   3  23        299.22        308.36        30.57 o                         
  10   3  23         81.82        112.42        26.08 o                         
  11   3  23         83.37         36.72        23.25 o                         
  12   3  23         98.64         49.48        37.85 o                         
   0   4  23       1473.00       1491.93        82.58 o                         
   1   4  23        401.15        378.50        24.71 o                         
   2   4  23       1831.12       1751.41        43.70 o                         
   3   4  23        522.80        505.44        25.69 o                         
   4   4  23        448.67        429.40        28.35 o                         
   5   4  23        288.56        244.59        17.11 o                         
   6   4  23         46.56         78.34        18.55 o                         
   7   4  23         43.53         22.03        17.68 o                         
   8   4  23         73.89         77.91        26.44 o                         
   9   4  23         47.95         40.92        25.53 o                         
  10   4  23          1.67        -23.40        23.52 o                         
  11   4  23         50.94         71.64        30.00 o                         
   1   5  23          9.33         -3.55        12.61 o                         
   2   5  23        132.45        134.24        21.55 o                         
   3   5  23         46.90         23.16        15.54 o                         
   4   5  23         23.64         37.46        16.42 o                         
   5   5  23         25.48         14.86        17.11 o                         
   6   5  23         40.89        -17.61        17.61 o                         
   7   5  23         74.17         64.42        28.22 o                         
   8   5  23          8.61          6.30        22.78 o                         
   9   5  23         17.20          5.03        24.48 o                         
  10   5  23        199.45        160.24        35.18 o                         
   0   6  23         13.32        -19.19        19.78 o                         
   1   6  23          5.23         -8.77        18.22 o                         
   2   6  23          3.53        -15.52        15.52 o                         
   3   6  23         21.61         21.34        16.66 o                         
   4   6  23        138.80        170.19        25.65 o                         
   5   6  23        351.33        386.09        34.67 o                         
   6   6  23         76.99         57.16        21.34 o                         
   7   6  23        175.20        141.94        36.81 o                         
   8   6  23          3.05        -22.70        23.82 o                         
   9   6  23         29.58         48.27        32.87 o                         
   1   7  23         54.74         33.65        23.84 o                         
   2   7  23        114.21        130.47        24.64 o                         
   3   7  23         48.90         31.21        22.50 o                         
   4   7  23         21.13         61.39        23.35 o                         
   5   7  23         26.73        -22.66        22.66 o                         
   6   7  23          0.22        -24.14        24.14 o                         
   7   7  23         50.37         70.37        32.27 o                         
   0   8  23         57.53         34.87        42.66 o                         
   1   8  23         63.46         77.49        38.41 o                         
   2   8  23          1.68        -24.25        24.25 o                         
   3   8  23          3.68        -24.96        24.96 o                         
   0   0  24       1722.98       1692.27        61.69 o                         
   1   0  24        247.81        244.77        15.20 o                         
   2   0  24          4.07          5.60        12.34 o                         
   3   0  24       1083.96       1077.17        59.02 o                         
   4   0  24       1091.60       1122.56        40.18 o                         
   5   0  24       1109.12       1144.87        43.34 o                         
   6   0  24         99.88         83.02        18.28 o                         
   7   0  24         10.29         -7.55        15.47 o                         
   8   0  24        455.83        523.63        40.69 o                         
   9   0  24          3.73         -5.45        19.30 o                         
  10   0  24          0.34        -18.01        29.19 o                         
  11   0  24         24.32         17.82        24.05 o                         
  12   0  24        347.64        281.93        40.88 o                         
  13   0  24        151.47        139.30        45.57 o                         
   1   1  24         40.92         42.25         8.78 o                         
   2   1  24       1521.89       1540.76        34.37 o                         
   3   1  24        641.08        615.10        26.89 o                         
   4   1  24         87.66         90.88        15.41 o                         
   5   1  24          0.76        -11.34        11.34 o                         
   6   1  24        122.82        116.08        17.76 o                         
   7   1  24       1114.87       1140.97        38.11 o                         
   8   1  24        875.80        766.51        33.09 o                         
   9   1  24          8.14        -13.82        13.82 o                         
  10   1  24        253.15        242.01        23.38 o                         
  11   1  24         32.12          7.59        20.27 o                         
  12   1  24          1.09        -16.89        20.87 o                         
  13   1  24        213.25        273.13        34.45 o                         
   0   2  24         85.97         29.99        16.44 o                         
   1   2  24        223.32        252.83        21.09 o                         
   2   2  24        157.67        155.04        13.10 o                         
   3   2  24          3.95          1.36         9.47 o                         
   4   2  24        620.89        552.85        28.26 o                         
   5   2  24         12.75          4.24        12.95 o                         
   6   2  24        134.97        107.55        17.12 o                         
   7   2  24        263.84        295.31        26.13 o                         
   8   2  24          1.80        -13.66        13.66 o                         
   9   2  24         58.75         10.16        15.40 o                         
  10   2  24         16.58         32.84        18.24 o                         
  11   2  24         13.62         14.08        22.01 o                         
  12   2  24         90.16         92.21        29.73 o                         
   1   3  24         16.84         -4.06        10.90 o                         
   2   3  24        157.85        118.11        17.03 o                         
   3   3  24        166.07        152.82        13.82 o                         
   4   3  24         76.55         47.57        12.61 o                         
   5   3  24        361.47        402.00        24.87 o                         
   6   3  24        232.47        186.96        21.45 o                         
   7   3  24         10.95         14.31        17.18 o                         
   8   3  24        494.17        494.37        29.77 o                         
   9   3  24         20.10         23.08        17.20 o                         
  10   3  24          4.81        -19.14        19.14 o                         
  11   3  24         21.91        -22.10        22.10 o                         
  12   3  24        246.06        260.14        35.77 o                         
   0   4  24          0.84         -0.40        24.11 o                         
   1   4  24        245.61        201.90        23.20 o                         
   2   4  24         13.17        -15.26        16.21 o                         
   3   4  24        362.71        328.56        22.77 o                         
   4   4  24        238.68        271.01        23.99 o                         
   5   4  24        372.32        434.77        22.99 o                         
   6   4  24         44.04          1.17        15.45 o                         
   7   4  24        208.77        201.45        22.14 o                         
   8   4  24        243.56        305.95        31.70 o                         
   9   4  24        100.63        163.06        36.27 o                         
  10   4  24          6.94        -10.73        23.89 o                         
  11   4  24         41.15         15.91        27.35 o                         
   1   5  24        220.66        211.82        23.29 o                         
   2   5  24        155.93        207.49        27.17 o                         
   3   5  24         16.78          2.06        14.79 o                         
   4   5  24         33.12         24.78        15.11 o                         
   5   5  24         21.85          8.40        18.22 o                         
   6   5  24          0.00        -19.92        20.07 o                         
   7   5  24        128.14        147.37        26.72 o                         
   8   5  24        346.51        418.77        38.34 o                         
   9   5  24         11.66          9.36        24.49 o                         
  10   5  24         75.22         62.44        35.94 o                         
   0   6  24          0.14         -0.75        20.60 o                         
   1   6  24          2.30         -4.34        17.26 o                         
   2   6  24         63.07         43.93        19.23 o                         
   3   6  24         24.99         38.95        21.01 o                         
   4   6  24        123.74         74.75        23.22 o                         
   5   6  24         10.43        -12.30        20.12 o                         
   6   6  24        533.68        566.43        44.25 o                         
   7   6  24        198.84        232.64        34.62 o                         
   8   6  24        212.77        171.58        34.92 o                         
   1   7  24         89.71         75.32        23.84 o                         
   2   7  24          3.07          8.03        21.48 o                         
   3   7  24         46.77         34.87        22.89 o                         
   4   7  24          5.83        -10.46        21.07 o                         
   5   7  24         67.36         31.22        39.94 o                         
   6   7  24          3.52         -3.09        32.24 o                         
   0   8  24         20.42         35.94        39.22 o                         
   1   8  24          6.19        -13.53        38.64 o                         
   2   8  24         19.28        -32.00        32.00 o                         
   1   1  25         30.63         32.74         9.59 o                         
   2   1  25       1572.03       1621.15        36.93 o                         
   3   1  25        130.64        136.53        13.86 o                         
   4   1  25          1.05          4.68        11.19 o                         
   5   1  25       1338.21       1367.83        41.24 o                         
   6   1  25          3.83         14.66        13.92 o                         
   7   1  25       1147.65       1103.13        36.25 o                         
   8   1  25         14.56         -0.91        16.52 o                         
   9   1  25        155.53        119.68        22.84 o                         
  10   1  25        142.51        117.23        21.73 o                         
  11   1  25          0.02        -12.76        20.14 o                         
  12   1  25          8.28         -4.49        22.93 o                         
   0   2  25        375.59        373.44        35.26 o                         
   1   2  25         22.22          8.08        13.56 o                         
   2   2  25          2.70         14.62         9.45 o                         
   3   2  25        984.00        966.73        32.61 o                         
   4   2  25         13.99         50.06        13.11 o                         
   5   2  25       1051.61       1056.29        46.16 o                         
   6   2  25        146.07        147.31        20.19 o                         
   7   2  25         28.50         23.66        16.04 o                         
   8   2  25          6.74         -6.80        16.97 o                         
   9   2  25          0.42         24.66        16.82 o                         
  10   2  25         44.42         58.63        20.54 o                         
  11   2  25         13.26        -20.63        22.26 o                         
  12   2  25         23.40          7.13        29.52 o                         
   1   3  25        125.47        118.07        14.78 o                         
   2   3  25        416.88        437.00        20.79 o                         
   3   3  25          1.86         -9.93         9.93 o                         
   4   3  25        294.86        257.53        19.25 o                         
   5   3  25        162.79        179.73        20.23 o                         
   6   3  25        286.58        252.93        24.61 o                         
   7   3  25         10.29          6.90        15.92 o                         
   8   3  25       1190.05       1316.24        56.19 o                         
   9   3  25        184.46        160.05        24.03 o                         
  10   3  25         53.93         24.10        22.35 o                         
  11   3  25        212.42        187.98        30.85 o                         
  12   3  25          4.73        -24.89        28.62 o                         
   0   4  25         81.82         53.55        26.37 o                         
   1   4  25        518.04        481.96        21.58 o                         
   2   4  25         16.62         18.56        11.76 o                         
   3   4  25        372.10        331.59        23.38 o                         
   4   4  25         86.46         66.85        17.73 o                         
   5   4  25         16.11          1.41        14.50 o                         
   6   4  25         12.70         13.01        15.04 o                         
   7   4  25         95.41        118.69        21.32 o                         
   8   4  25         45.81          9.55        20.73 o                         
   9   4  25          0.65          8.29        22.62 o                         
  10   4  25        150.09        100.68        30.04 o                         
  11   4  25         47.62        -27.55        28.91 o                         
   1   5  25          0.21          2.61        14.09 o                         
   2   5  25        128.71        119.10        22.50 o                         
   3   5  25          7.88        -15.97        19.04 o                         
   4   5  25         26.73        -17.04        17.04 o                         
   5   5  25         56.57         52.87        22.36 o                         
   6   5  25          2.02        -19.94        19.94 o                         
   7   5  25         72.29         49.77        23.20 o                         
   8   5  25         14.96        -22.25        22.25 o                         
   9   5  25         63.47         20.90        27.77 o                         
  10   5  25         65.76         44.78        30.71 o                         
   0   6  25         81.92         42.14        34.46 o                         
   1   6  25          5.84        -16.40        16.40 o                         
   2   6  25         61.38         55.71        21.52 o                         
   3   6  25          1.49        -20.36        20.36 o                         
   4   6  25         21.60         -0.04        19.32 o                         
   5   6  25         50.24         22.69        23.23 o                         
   6   6  25         24.49         38.12        26.92 o                         
   7   6  25         56.74         45.98        28.54 o                         
   8   6  25         16.57         17.65        29.71 o                         
   1   7  25         12.69        -24.16        24.16 o                         
   2   7  25         77.15         45.01        33.05 o                         
   3   7  25         14.06         -0.05        23.10 o                         
   4   7  25          4.75        -21.60        21.60 o                         
   5   7  25         93.58         87.16        30.99 o                         
   6   7  25          3.40        -26.66        34.82 o                         
   0   0  26        172.39        168.19        24.81 o                         
   1   0  26       3839.42       3801.32        78.21 o                         
   2   0  26       1873.92       1799.21        63.67 o                         
   3   0  26       4008.72       4017.70       110.09 o                         
   4   0  26       7045.21       7206.28       181.52 o                         
   5   0  26       1082.49       1055.20        44.59 o                         
   6   0  26        553.59        502.02        39.90 o                         
   7   0  26         98.36         88.62        20.63 o                         
   8   0  26         10.11         25.85        18.59 o                         
   9   0  26         20.85          8.14        21.23 o                         
  10   0  26        210.99        224.43        35.05 o                         
  11   0  26          5.01        -26.26        26.26 o                         
  12   0  26         30.06        -19.69        31.87 o                         
   1   1  26       1350.53       1411.03        31.64 o                         
   2   1  26         63.98         64.18        11.50 o                         
   3   1  26          4.84         -4.09        10.84 o                         
   4   1  26         61.43         66.45        13.58 o                         
   5   1  26        347.07        349.92        24.43 o                         
   6   1  26         12.56         -6.13        13.18 o                         
   7   1  26        100.43         79.45        17.90 o                         
   8   1  26         17.83         -7.87        16.58 o                         
   9   1  26         31.84         23.59        22.19 o                         
  10   1  26         14.45         19.16        17.76 o                         
  11   1  26        136.59        112.78        34.51 o                         
  12   1  26         28.97         43.62        25.26 o                         
   0   2  26        484.73        553.78        45.05 o                         
   1   2  26       1267.68       1277.99        42.63 o                         
   2   2  26        655.53        545.43        22.76 o                         
   3   2  26         63.06         66.77        14.60 o                         
   4   2  26       1170.45       1155.03        41.67 o                         
   5   2  26          0.41         -4.95        13.84 o                         
   6   2  26        193.58        172.91        20.07 o                         
   7   2  26        286.68        305.98        30.68 o                         
   8   2  26         14.45          3.32        15.63 o                         
   9   2  26          8.58        -12.82        19.97 o                         
  10   2  26        277.74        333.67        31.70 o                         
  11   2  26         17.24         12.17        24.23 o                         
  12   2  26        122.92        139.53        49.26 o                         
   1   3  26         25.86         14.06        13.11 o                         
   2   3  26         40.84         38.76        12.05 o                         
   3   3  26          0.06        -10.60        10.60 o                         
   4   3  26         20.02         27.43        13.24 o                         
   5   3  26        171.73        189.69        20.73 o                         
   6   3  26        404.83        459.54        32.20 o                         
   7   3  26         49.65         33.46        18.77 o                         
   8   3  26        158.15        176.24        25.16 o                         
   9   3  26         59.09         60.05        24.51 o                         
  10   3  26         15.78         10.65        28.49 o                         
  11   3  26          2.27         17.36        31.16 o                         
   0   4  26        451.20        468.23        53.02 o                         
   1   4  26          1.39         17.18        12.83 o                         
   2   4  26        106.30         97.53        17.04 o                         
   3   4  26         16.38         -9.82        12.58 o                         
   4   4  26         75.80         57.19        21.02 o                         
   5   4  26        169.12        170.86        24.28 o                         
   6   4  26        425.39        482.60        29.80 o                         
   7   4  26        700.57        811.99        41.30 o                         
   8   4  26         59.81         52.68        20.13 o                         
   9   4  26        150.10        133.73        29.62 o                         
  10   4  26          0.28        -10.49        25.40 o                         
   1   5  26         91.44         58.76        21.03 o                         
   2   5  26        144.99        139.69        24.49 o                         
   3   5  26        199.63        217.47        25.15 o                         
   4   5  26         35.35         11.57        16.86 o                         
   5   5  26          4.22        -14.60        17.99 o                         
   6   5  26         17.52         -4.48        25.89 o                         
   7   5  26         85.76         60.86        22.12 o                         
   8   5  26        130.10         88.34        28.06 o                         
   9   5  26        118.41         71.62        31.85 o                         
   0   6  26        240.10        249.35        57.10 o                         
   1   6  26        160.35        192.69        22.97 o                         
   2   6  26         11.59          1.38        20.75 o                         
   3   6  26         54.33         53.74        21.95 o                         
   4   6  26         21.92          3.88        23.75 o                         
   5   6  26          3.67        -15.36        22.61 o                         
   6   6  26        179.66        217.05        33.79 o                         
   7   6  26          0.02        -25.74        25.74 o                         
   8   6  26         77.80          2.08        33.17 o                         
   1   7  26          4.20        -21.07        24.66 o                         
   2   7  26         56.74         64.97        29.24 o                         
   3   7  26         40.43         75.61        28.16 o                         
   4   7  26          1.09         12.40        26.63 o                         
   5   7  26          1.24        -26.71        26.71 o                         
   1   1  27        288.54        298.13        17.33 o                         
   2   1  27        233.73        186.29        17.84 o                         
   3   1  27        730.01        733.42        29.18 o                         
   4   1  27         27.33         49.75        14.15 o                         
   5   1  27          0.20          2.27        12.92 o                         
   6   1  27         99.26        102.29        20.32 o                         
   7   1  27         38.94         16.35        16.03 o                         
   8   1  27        483.86        508.78        34.32 o                         
   9   1  27        146.20        170.79        21.41 o                         
  10   1  27         58.27         46.69        20.27 o                         
  11   1  27         15.72         34.30        22.95 o                         
  12   1  27         12.66         11.44        34.63 o                         
   0   2  27        601.60        596.66        45.57 o                         
   1   2  27        189.33        154.08        21.67 o                         
   2   2  27       1024.93        985.44        29.77 o                         
   3   2  27        172.98        216.18        18.78 o                         
   4   2  27          8.32         -5.23        12.21 o                         
   5   2  27         95.85         83.15        17.02 o                         
   6   2  27        213.26        206.29        21.38 o                         
   7   2  27        112.36        150.40        22.92 o                         
   8   2  27        182.55        208.86        27.32 o                         
   9   2  27         71.54         69.69        21.43 o                         
  10   2  27         10.34         16.62        21.09 o                         
  11   2  27         85.66         16.05        27.28 o                         
   1   3  27        235.71        258.04        20.49 o                         
   2   3  27         12.29         15.85        11.43 o                         
   3   3  27        276.45        300.82        19.15 o                         
   4   3  27         98.28        107.07        15.81 o                         
   5   3  27        443.52        471.34        30.67 o                         
   6   3  27          1.05        -14.56        14.56 o                         
   7   3  27         39.58         16.70        21.50 o                         
   8   3  27        109.57        108.79        21.53 o                         
   9   3  27        499.05        516.22        36.05 o                         
  10   3  27          0.30        -12.27        24.95 o                         
  11   3  27        141.54        147.69        31.67 o                         
   0   4  27        319.14        399.67        54.36 o                         
   1   4  27          1.29        -13.50        13.50 o                         
   2   4  27          0.24        -16.14        16.14 o                         
   3   4  27         74.36         64.89        19.38 o                         
   4   4  27          8.82        -11.97        15.66 o                         
   5   4  27         64.59         81.12        22.03 o                         
   6   4  27         82.80         37.42        21.31 o                         
   7   4  27        209.97        218.23        26.57 o                         
   8   4  27          0.26         -8.32        23.76 o                         
   9   4  27          7.72        -24.89        24.89 o                         
  10   4  27         69.11         63.87        34.71 o                         
   1   5  27        146.41        162.89        27.55 o                         
   2   5  27         35.47         34.14        18.39 o                         
   3   5  27        147.44        125.30        23.48 o                         
   4   5  27        151.38        118.11        21.37 o                         
   5   5  27        135.70        157.66        23.73 o                         
   6   5  27         36.99        -23.87        25.77 o                         
   7   5  27         94.38         86.31        26.13 o                         
   8   5  27        278.26        277.21        35.98 o                         
   9   5  27          0.37        -25.88        25.88 o                         
   0   6  27          8.57        -10.47        30.16 o                         
   1   6  27        158.50         75.66        27.85 o                         
   2   6  27         47.41         30.28        21.33 o                         
   3   6  27          3.89        -11.38        19.92 o                         
   4   6  27        141.01        103.56        24.92 o                         
   5   6  27         80.93         81.51        27.42 o                         
   6   6  27        222.99        219.36        45.77 o                         
   7   6  27          2.22        -32.56        32.56 o                         
   1   7  27        188.79        208.19        35.86 o                         
   2   7  27         41.40          0.79        27.48 o                         
   3   7  27         81.33         92.06        33.61 o                         
   4   7  27          3.70        -34.54        34.54 o                         
   0   0  28        405.20        344.47        29.43 o                         
   1   0  28       1060.83       1217.65        47.69 o                         
   2   0  28        109.04        122.63        22.70 o                         
   3   0  28        218.28        196.99        30.39 o                         
   4   0  28        171.53        193.37        30.69 o                         
   5   0  28       1045.07       1157.29        72.25 o                         
   6   0  28         11.60         37.21        26.10 o                         
   7   0  28        136.32        153.77        29.59 o                         
   8   0  28        112.59        144.92        26.27 o                         
   9   0  28         47.03         69.21        28.78 o                         
  10   0  28         35.64         77.85        29.78 o                         
  11   0  28        100.00         44.63        36.44 o                         
  12   0  28        168.67        163.78        59.42 o                         
   1   1  28        596.16        648.86        29.00 o                         
   2   1  28        693.94        654.26        28.58 o                         
   3   1  28        450.19        498.52        29.82 o                         
   4   1  28        227.97        240.94        19.83 o                         
   5   1  28          6.14         33.05        14.35 o                         
   6   1  28         62.44         54.68        20.99 o                         
   7   1  28        225.56        252.43        25.35 o                         
   8   1  28          0.37         -9.79        16.30 o                         
   9   1  28         56.80         37.86        21.10 o                         
  10   1  28         74.74         61.09        22.05 o                         
  11   1  28          0.66        -15.47        27.58 o                         
   0   2  28        367.66        353.00        36.18 o                         
   1   2  28        157.48        173.91        19.51 o                         
   2   2  28         34.56         21.47        10.90 o                         
   3   2  28       1055.36       1068.66        36.53 o                         
   4   2  28         22.78         29.41        14.39 o                         
   5   2  28        638.41        757.99        36.55 o                         
   6   2  28          2.33        -13.11        15.55 o                         
   7   2  28         74.11         70.02        20.43 o                         
   8   2  28          0.07        -16.01        16.01 o                         
   9   2  28         45.52         45.63        21.85 o                         
  10   2  28         14.44          4.82        22.62 o                         
  11   2  28         44.27        -25.66        25.66 o                         
   1   3  28        128.01         85.24        15.45 o                         
   2   3  28         12.12          5.12        12.33 o                         
   3   3  28         19.61         13.29        12.30 o                         
   4   3  28        146.34        130.78        19.71 o                         
   5   3  28        114.57        103.82        19.07 o                         
   6   3  28        125.58        103.59        19.84 o                         
   7   3  28        148.10        179.22        25.72 o                         
   8   3  28         20.38        -13.09        17.69 o                         
   9   3  28         69.72         53.26        25.25 o                         
  10   3  28        127.21        102.28        27.60 o                         
   0   4  28          5.97        -25.02        25.02 o                         
   1   4  28         21.04          0.85        17.31 o                         
   2   4  28         74.54         94.23        17.01 o                         
   3   4  28        161.15        144.26        27.36 o                         
   4   4  28        531.91        586.30        48.28 o                         
   5   4  28          0.71          4.90        18.59 o                         
   6   4  28        496.61        535.94        32.16 o                         
   7   4  28         55.66         91.56        24.63 o                         
   8   4  28          3.99          8.55        22.85 o                         
   9   4  28          3.11        -25.99        25.99 o                         
  10   4  28        133.20        100.68        36.67 o                         
   1   5  28         56.38         56.28        23.36 o                         
   2   5  28          2.00         35.21        16.65 o                         
   3   5  28          7.71         -8.22        17.58 o                         
   4   5  28        105.67         56.33        20.67 o                         
   5   5  28         28.64         13.33        19.61 o                         
   6   5  28         21.37         -6.04        25.05 o                         
   7   5  28        643.01        657.73        57.17 o                         
   8   5  28        374.26        463.79        49.12 o                         
   0   6  28         61.23         19.83        42.51 o                         
   1   6  28        212.96        148.09        33.66 o                         
   2   6  28         52.52         55.35        24.21 o                         
   3   6  28         79.11         54.87        26.10 o                         
   4   6  28          7.47        -24.48        24.48 o                         
   5   6  28          7.88        -26.22        26.22 o                         
   6   6  28        197.61        167.85        46.86 o                         
   1   7  28         50.28         17.18        28.95 o                         
   2   7  28          1.81        -37.19        37.19 o                         
   3   7  28          0.00        -25.73        25.73 o                         
   1   1  29         34.21         33.67        13.10 o                         
   2   1  29         70.92         80.64        15.64 o                         
   3   1  29        343.93        292.39        19.19 o                         
   4   1  29         33.70         26.36        14.36 o                         
   5   1  29        929.15        882.58        36.22 o                         
   6   1  29         36.97          9.52        16.37 o                         
   7   1  29         19.01          4.19        16.30 o                         
   8   1  29         11.41         20.04        19.01 o                         
   9   1  29         14.48        -19.17        19.17 o                         
  10   1  29        139.80        105.44        31.04 o                         
  11   1  29          0.69        -23.72        23.72 o                         
   0   2  29        189.93        157.17        27.64 o                         
   1   2  29        176.52        154.54        20.42 o                         
   2   2  29        842.02        831.85        33.36 o                         
   3   2  29        200.36        227.07        19.82 o                         
   4   2  29        664.36        638.73        41.24 o                         
   5   2  29        916.71        871.71        44.19 o                         
   6   2  29        188.43        284.98        25.57 o                         
   7   2  29          1.41          0.27        18.30 o                         
   8   2  29        148.91        166.80        26.21 o                         
   9   2  29          8.70        -15.68        19.27 o                         
  10   2  29         36.64          8.60        23.36 o                         
  11   2  29         52.82          1.08        30.33 o                         
   1   3  29        643.62        627.42        31.35 o                         
   2   3  29          0.31        -12.25        14.12 o                         
   3   3  29        207.69        197.87        21.19 o                         
   4   3  29          4.47         -6.57        17.82 o                         
   5   3  29         18.39          9.11        17.53 o                         
   6   3  29        252.05        274.57        30.40 o                         
   7   3  29        195.43        184.21        24.93 o                         
   8   3  29        595.96        655.87        37.87 o                         
   9   3  29        112.45         81.46        27.03 o                         
  10   3  29          2.26        -26.18        26.18 o                         
   0   4  29         10.86        -36.54        36.54 o                         
   1   4  29        132.52        134.76        24.41 o                         
   2   4  29         42.36         10.46        17.22 o                         
   3   4  29         65.68         63.45        17.21 o                         
   4   4  29        301.87        282.08        26.20 o                         
   5   4  29         37.37         53.47        24.32 o                         
   6   4  29        116.58         67.25        21.87 o                         
   7   4  29        479.22        643.98        41.66 o                         
   8   4  29          9.11        -13.39        27.95 o                         
   9   4  29          9.63         14.23        31.41 o                         
   1   5  29         15.10         27.98        22.31 o                         
   2   5  29          4.85        -22.22        22.22 o                         
   3   5  29         28.67         28.80        18.54 o                         
   4   5  29         22.93         37.26        21.30 o                         
   5   5  29         85.07        111.64        36.84 o                         
   6   5  29          5.46        -23.61        29.47 o                         
   7   5  29         89.32         63.30        31.36 o                         
   8   5  29          0.03         -4.33        26.02 o                         
   0   6  29        394.69        433.61        59.10 o                         
   1   6  29         12.15        -24.51        24.51 o                         
   2   6  29          0.02        -11.01        24.00 o                         
   3   6  29         74.36         55.48        38.16 o                         
   4   6  29         37.64          4.92        27.33 o                         
   5   6  29         64.56        -31.65        31.65 o                         
   6   6  29         75.69        -19.21        30.59 o                         
   1   7  29          0.09        -29.17        29.17 o                         
   2   7  29        150.07        117.40        34.78 o                         
   0   0  30        104.64         83.40        14.74 o                         
   1   0  30       2746.80       2887.09        92.30 o                         
   2   0  30        175.88        117.86        27.02 o                         
   3   0  30       1368.89       1319.88        66.23 o                         
   4   0  30          5.77          5.77        19.78 o                         
   5   0  30         98.12         80.74        29.11 o                         
   6   0  30         56.57         52.95        27.60 o                         
   7   0  30         58.24         56.71        32.43 o                         
   8   0  30        125.03        176.88        38.17 o                         
   9   0  30        304.97        457.80        91.66 o                         
  10   0  30          2.23         10.50        33.72 o                         
  11   0  30          5.02        -37.81        37.81 o                         
   1   1  30        227.53        264.66        20.12 o                         
   2   1  30       1153.68       1147.97        50.93 o                         
   3   1  30         21.11         -2.37        11.24 o                         
   4   1  30        319.62        311.67        22.73 o                         
   5   1  30        110.29         92.53        16.32 o                         
   6   1  30        106.92        111.44        19.46 o                         
   7   1  30         53.15         80.41        17.44 o                         
   8   1  30         18.45         34.70        19.48 o                         
   9   1  30         55.81          3.17        28.42 o                         
  10   1  30          0.91        -15.86        24.33 o                         
  11   1  30          4.41        -23.91        31.06 o                         
   0   2  30        197.09        240.02        37.31 o                         
   1   2  30        119.32        164.31        20.07 o                         
   2   2  30        533.91        596.23        35.53 o                         
   3   2  30         26.12         20.53        15.17 o                         
   4   2  30        113.96         90.77        17.56 o                         
   5   2  30        350.52        321.89        25.81 o                         
   6   2  30          8.15         13.08        16.23 o                         
   7   2  30          0.85        -13.69        18.81 o                         
   8   2  30        132.97        124.48        24.92 o                         
   9   2  30         33.15         44.87        21.75 o                         
  10   2  30         39.79         11.94        25.16 o                         
   1   3  30        176.60        190.74        24.68 o                         
   2   3  30         48.77         56.71        19.02 o                         
   3   3  30          0.86        -11.40        18.32 o                         
   4   3  30          4.01        -15.12        15.12 o                         
   5   3  30          0.93         -9.02        15.22 o                         
   6   3  30         76.73         65.38        18.70 o                         
   7   3  30         25.28         39.71        26.00 o                         
   8   3  30          1.37        -21.17        21.17 o                         
   9   3  30        225.12        216.68        31.68 o                         
  10   3  30          6.83          2.19        45.28 o                         
   0   4  30          2.29         10.18        27.36 o                         
   1   4  30         27.84          1.42        18.37 o                         
   2   4  30         12.16         33.05        19.35 o                         
   3   4  30        248.97        276.44        28.65 o                         
   4   4  30        189.41        223.58        25.06 o                         
   5   4  30        172.65        205.70        26.70 o                         
   6   4  30        420.56        523.15        55.41 o                         
   7   4  30         37.11          2.18        21.43 o                         
   8   4  30        147.59        153.70        31.44 o                         
   9   4  30         16.40         38.21        30.30 o                         
   1   5  30         44.50         -7.11        23.94 o                         
   2   5  30        427.42        483.02        39.50 o                         
   3   5  30        178.81        195.54        29.60 o                         
   4   5  30         53.49         32.03        25.58 o                         
   5   5  30         99.87        112.34        28.44 o                         
   6   5  30        151.39         83.97        32.32 o                         
   7   5  30         95.20        173.57        41.19 o                         
   0   6  30         43.64         56.59        38.66 o                         
   1   6  30        197.78        226.89        50.01 o                         
   2   6  30          0.46        -25.89        25.89 o                         
   3   6  30        130.51        184.63        35.11 o                         
   4   6  30          2.87        -19.54        29.55 o                         
   5   6  30          1.75        -31.02        31.02 o                         
   1   1  31         11.12          1.23        11.83 o                         
   2   1  31         46.41         51.60        13.03 o                         
   3   1  31         82.10         70.91        19.00 o                         
   4   1  31          0.87         10.19        14.61 o                         
   5   1  31          1.79         14.90        17.29 o                         
   6   1  31         66.54         80.76        21.33 o                         
   7   1  31          1.13        -15.95        17.89 o                         
   8   1  31        177.22        145.71        23.29 o                         
   9   1  31          0.00        -22.64        22.64 o                         
  10   1  31         13.35        -23.13        23.13 o                         
   0   2  31        199.63        141.74        31.67 o                         
   1   2  31        199.52        179.67        22.01 o                         
   2   2  31        585.89        608.86        36.14 o                         
   3   2  31          2.86        -13.22        14.83 o                         
   4   2  31         37.55         40.72        18.18 o                         
   5   2  31        452.67        448.16        29.72 o                         
   6   2  31        162.49        160.70        21.95 o                         
   7   2  31         14.53          7.98        19.39 o                         
   8   2  31         13.65         -7.45        19.66 o                         
   9   2  31         72.90         60.06        24.39 o                         
  10   2  31          0.77         33.90        29.61 o                         
   1   3  31          0.02        -11.85        14.65 o                         
   2   3  31        130.01        161.78        22.19 o                         
   3   3  31         65.05        100.20        19.13 o                         
   4   3  31         17.82         26.74        15.87 o                         
   5   3  31          1.50        -16.17        16.17 o                         
   6   3  31         22.17         28.04        18.36 o                         
   7   3  31        104.97        140.16        23.52 o                         
   8   3  31          0.12        -20.40        20.40 o                         
   9   3  31        498.97        630.71        77.06 o                         
   0   4  31        319.65        348.05        56.55 o                         
   1   4  31         63.29         49.83        20.09 o                         
   2   4  31        136.48        156.83        30.96 o                         
   3   4  31         27.33         11.61        21.33 o                         
   4   4  31         16.23        -12.58        20.68 o                         
   5   4  31        215.83        267.31        27.88 o                         
   6   4  31          0.31        -20.01        20.01 o                         
   7   4  31         79.24         68.76        24.38 o                         
   8   4  31          0.93        -29.79        29.79 o                         
   1   5  31         30.06         69.06        29.73 o                         
   2   5  31          8.77         40.94        27.19 o                         
   3   5  31         16.47         30.17        24.66 o                         
   4   5  31        161.50        192.79        34.23 o                         
   5   5  31          9.51          2.31        38.85 o                         
   6   5  31          5.42        -27.28        27.28 o                         
   7   5  31         30.37         88.09        51.58 o                         
   0   6  31         21.05        -41.09        41.09 o                         
   1   6  31        299.78        354.00        39.59 o                         
   2   6  31          1.50        -24.96        24.96 o                         
   3   6  31         20.34         16.58        54.74 o                         
   4   6  31          0.53        -26.99        26.99 o                         
   0   0  32       1194.58       1455.36       121.93 o                         
   1   0  32        133.42         93.09        27.16 o                         
   2   0  32        552.25        623.73        47.79 o                         
   3   0  32        167.89        192.20        35.28 o                         
   4   0  32         78.47         75.64        23.71 o                         
   5   0  32         13.43        -14.51        24.40 o                         
   6   0  32          4.39        -27.39        27.39 o                         
   7   0  32        614.26        806.84        68.30 o                         
   8   0  32         14.68        -24.28        30.79 o                         
   9   0  32         48.22         57.10        39.08 o                         
  10   0  32         17.01        -35.24        35.24 o                         
   1   1  32        315.52        326.30        24.38 o                         
   2   1  32          2.64        -16.58        16.58 o                         
   3   1  32         10.31         -4.85        15.69 o                         
   4   1  32         99.81         87.84        19.74 o                         
   5   1  32         60.51         32.51        17.70 o                         
   6   1  32         35.16          3.84        17.49 o                         
   7   1  32         15.90         19.91        21.83 o                         
   8   1  32        354.57        378.38        35.10 o                         
   9   1  32          0.14        -22.58        22.58 o                         
  10   1  32          0.05        -34.66        34.66 o                         
   0   2  32         10.28        -12.06        24.53 o                         
   1   2  32        148.01        125.54        20.46 o                         
   2   2  32         47.89         61.59        18.37 o                         
   3   2  32        187.93        187.54        24.86 o                         
   4   2  32         42.06         43.49        16.63 o                         
   5   2  32        226.01        264.92        24.52 o                         
   6   2  32         50.72         76.21        19.12 o                         
   7   2  32        383.04        435.82        31.21 o                         
   8   2  32         89.16         65.95        24.25 o                         
   9   2  32         16.68        -42.62        42.62 o                         
   1   3  32        247.93        220.76        23.69 o                         
   2   3  32          0.07        -14.88        15.98 o                         
   3   3  32        251.87        298.98        31.38 o                         
   4   3  32        245.61        289.28        35.21 o                         
   5   3  32         14.86        -17.75        17.75 o                         
   6   3  32        211.62        235.56        27.19 o                         
   7   3  32         91.59         66.03        22.74 o                         
   8   3  32         52.10        -10.10        22.43 o                         
   9   3  32        145.61        176.97        32.69 o                         
   0   4  32         28.73        -28.48        28.48 o                         
   1   4  32          0.11         -7.43        21.04 o                         
   2   4  32         46.83         -6.27        20.19 o                         
   3   4  32        782.65        867.29        45.88 o                         
   4   4  32         86.93        135.76        29.31 o                         
   5   4  32        349.35        294.90        33.10 o                         
   6   4  32        162.64        160.63        28.41 o                         
   7   4  32          0.04        -22.78        22.78 o                         
   8   4  32         75.69        -12.34        33.67 o                         
   1   5  32        135.30        184.26        31.54 o                         
   2   5  32         43.74         58.11        33.13 o                         
   3   5  32         76.25         57.76        27.23 o                         
   4   5  32         17.02        -24.18        24.18 o                         
   5   5  32          0.18          3.71        27.86 o                         
   6   5  32         95.42         42.57        52.19 o                         
   0   6  32          7.14        -39.15        39.15 o                         
   1   6  32         15.08         36.56        35.17 o                         
   2   6  32         95.80        101.47        36.45 o                         
   3   6  32       1160.28       1184.05        68.89 o                         
   1   1  33         38.25         16.04        16.50 o                         
   2   1  33        185.11        168.40        22.60 o                         
   3   1  33         11.32        -16.71        16.71 o                         
   4   1  33         36.39         12.71        16.23 o                         
   5   1  33        197.79        186.14        25.64 o                         
   6   1  33          0.71        -18.55        18.55 o                         
   7   1  33         21.62         32.17        23.03 o                         
   8   1  33        359.72        387.93        37.77 o                         
   9   1  33          0.13        -32.98        33.79 o                         
   0   2  33        113.44        136.06        31.94 o                         
   1   2  33         52.71         36.23        20.13 o                         
   2   2  33        123.04        143.24        23.84 o                         
   3   2  33        231.16        233.26        24.17 o                         
   4   2  33        172.93        196.63        21.81 o                         
   5   2  33         10.38         21.37        18.34 o                         
   6   2  33          0.36         -3.80        18.19 o                         
   7   2  33        168.83        197.84        27.69 o                         
   8   2  33        112.77        162.62        27.50 o                         
   9   2  33          7.89        -29.79        29.79 o                         
   1   3  33        198.02        210.11        23.44 o                         
   2   3  33        244.88        250.82        25.33 o                         
   3   3  33        192.59        215.35        25.07 o                         
   4   3  33        449.53        481.30        33.81 o                         
   5   3  33         52.32         58.93        25.24 o                         
   6   3  33        210.01        229.87        26.60 o                         
   7   3  33         39.51         27.39        23.55 o                         
   8   3  33         70.91        115.61        29.88 o                         
   0   4  33         29.19        -31.75        31.75 o                         
   1   4  33        204.51        199.41        29.91 o                         
   2   4  33          0.19        -17.47        22.21 o                         
   3   4  33         77.72         50.39        23.20 o                         
   4   4  33        169.54        175.61        29.61 o                         
   5   4  33        106.48        121.90        30.15 o                         
   6   4  33         73.15          9.51        31.62 o                         
   7   4  33          1.93         -4.96        33.73 o                         
   1   5  33        105.51        137.31        30.69 o                         
   2   5  33         45.43         11.66        27.97 o                         
   3   5  33         33.84         -5.62        25.75 o                         
   4   5  33         17.66        -30.16        30.16 o                         
   5   5  33          2.45          8.55        35.87 o                         
   0   6  33          0.03        -31.55        43.28 o                         
   1   6  33         11.85        -26.98        26.98 o                         
   0   0  34         76.45         41.67        43.53 o                         
   1   0  34         63.86         45.83        22.97 o                         
   2   0  34         27.84        -22.98        22.98 o                         
   3   0  34        290.21        345.08        43.77 o                         
   4   0  34         38.11         49.24        39.99 o                         
   5   0  34         29.86         25.17        29.40 o                         
   6   0  34        132.01        135.66        34.71 o                         
   7   0  34         39.10         12.48        32.73 o                         
   8   0  34        400.32        556.03        59.81 o                         
   9   0  34         73.67        -20.56        35.54 o                         
   1   1  34         54.48         29.26        19.94 o                         
   2   1  34         21.15         -8.23        20.20 o                         
   3   1  34          0.58         16.70        21.71 o                         
   4   1  34         18.82         38.51        19.72 o                         
   5   1  34        152.64        204.86        25.54 o                         
   6   1  34        156.43        206.03        27.74 o                         
   7   1  34          4.68          1.22        20.11 o                         
   8   1  34         29.81        -25.36        25.36 o                         
   9   1  34          3.23        -26.61        26.61 o                         
   0   2  34        362.02        341.60        40.00 o                         
   1   2  34        183.81        198.56        24.29 o                         
   2   2  34         14.28        -18.80        18.80 o                         
   3   2  34         42.55         43.84        19.45 o                         
   4   2  34         37.59         69.12        25.59 o                         
   5   2  34         27.51         58.77        19.61 o                         
   6   2  34         25.20          1.64        20.40 o                         
   7   2  34         63.44         65.73        31.01 o                         
   8   2  34          4.75        -24.24        24.24 o                         
   1   3  34          8.55         32.68        20.29 o                         
   2   3  34         60.87         95.51        26.04 o                         
   3   3  34         76.58         65.93        23.55 o                         
   4   3  34        480.40        521.50        36.84 o                         
   5   3  34          8.92        -13.81        29.86 o                         
   6   3  34         17.62         13.52        26.63 o                         
   7   3  34         16.08         -2.32        27.60 o                         
   0   4  34        816.53        965.22        77.91 o                         
   1   4  34         92.63        152.82        27.30 o                         
   2   4  34        818.41        890.68        53.46 o                         
   3   4  34         63.79         10.61        25.89 o                         
   4   4  34         15.41          1.92        28.04 o                         
   5   4  34         99.62         63.55        30.04 o                         
   6   4  34        222.06        247.84        39.98 o                         
   1   5  34        123.18         55.79        33.30 o                         
   2   5  34          4.35        -24.46        24.46 o                         
   3   5  34          5.63         13.47        32.44 o                         
   4   5  34         37.10         12.18        35.98 o                         
   1   1  35         22.91        -12.92        17.93 o                         
   2   1  35         25.60         37.74        28.09 o                         
   3   1  35         22.85         18.12        23.83 o                         
   4   1  35         22.64          9.42        18.78 o                         
   5   1  35         11.73         40.99        26.79 o                         
   6   1  35          2.26        -23.01        23.01 o                         
   7   1  35         37.28         57.81        24.13 o                         
   8   1  35         11.53         18.84        29.47 o                         
   0   2  35        320.30        338.99        41.88 o                         
   1   2  35          2.55          2.85        18.51 o                         
   2   2  35         27.83         43.62        19.56 o                         
   3   2  35          0.88          3.87        19.59 o                         
   4   2  35          0.17        -16.14        19.74 o                         
   5   2  35         19.06         17.62        24.86 o                         
   6   2  35          5.02          5.33        22.18 o                         
   7   2  35          1.30         37.35        23.68 o                         
   8   2  35         28.41        -26.19        26.19 o                         
   1   3  35          1.22         12.67        20.51 o                         
   2   3  35        220.04        280.57        27.94 o                         
   3   3  35         56.56         27.72        26.27 o                         
   4   3  35          6.82          3.33        21.77 o                         
   5   3  35          0.53        -18.81        29.66 o                         
   6   3  35        102.51         82.28        31.46 o                         
   7   3  35        382.64        368.07        61.44 o                         
   0   4  35          2.29        -32.07        32.07 o                         
   1   4  35        256.72        337.04        36.82 o                         
   2   4  35        231.52        274.19        42.70 o                         
   3   4  35         66.17         53.30        27.58 o                         
   4   4  35         21.89        -35.56        35.56 o                         
   5   4  35         25.65         34.58        44.93 o                         
   1   5  35         18.50        -15.22        34.51 o                         
   2   5  35         25.70        -30.96        30.96 o                         
   3   5  35         16.82        -10.06        34.85 o                         
   0   0  36         15.97        -41.22        46.32 o                         
   1   0  36          7.98        -27.78        52.48 o                         
   2   0  36          5.28         26.41        35.26 o                         
   3   0  36        140.68         91.94        41.27 o                         
   4   0  36        142.04        161.87        35.12 o                         
   5   0  36         94.84         99.76        34.75 o                         
   6   0  36         75.84        137.88        37.75 o                         
   7   0  36         51.81        -22.17        33.49 o                         
   8   0  36        487.69        545.72        64.67 o                         
   1   1  36          3.41        -16.99        16.99 o                         
   2   1  36          1.73        -18.79        18.79 o                         
   3   1  36          0.03        -23.26        23.26 o                         
   4   1  36         12.94          2.15        19.83 o                         
   5   1  36        110.04        127.24        25.56 o                         
   6   1  36         69.58         84.99        32.21 o                         
   7   1  36        295.50        394.13        39.87 o                         
   8   1  36          8.16         14.11        28.85 o                         
   0   2  36        187.98        147.37        36.68 o                         
   1   2  36          9.28        -18.86        18.86 o                         
   2   2  36        299.60        334.70        31.30 o                         
   3   2  36        236.04        264.95        29.75 o                         
   4   2  36         17.26         12.85        22.86 o                         
   5   2  36          7.84          0.16        21.22 o                         
   6   2  36         47.09         10.34        25.90 o                         
   7   2  36         47.57         -4.84        31.06 o                         
   1   3  36        246.62        288.79        33.94 o                         
   2   3  36         41.56          0.66        21.60 o                         
   3   3  36          4.69         56.10        25.05 o                         
   4   3  36          0.30        -18.49        24.59 o                         
   5   3  36         91.21         40.06        28.22 o                         
   6   3  36         34.95        -30.30        30.30 o                         
   0   4  36          6.60        -15.18        34.15 o                         
   1   4  36         63.85         39.55        26.39 o                         
   2   4  36        176.16        209.53        36.19 o                         
   3   4  36        421.78        426.35        42.16 o                         
   4   4  36        236.72        198.46        43.44 o                         
   1   1  37         48.16         14.99        23.51 o                         
   2   1  37         27.80         46.00        25.62 o                         
   3   1  37         48.08         39.16        25.03 o                         
   4   1  37         62.85         25.25        35.49 o                         
   5   1  37          4.98        -21.80        21.80 o                         
   6   1  37          8.58          9.12        26.30 o                         
   7   1  37          0.55          2.33        27.37 o                         
   0   2  37        350.02        498.94        49.19 o                         
   1   2  37         93.61         96.45        23.28 o                         
   2   2  37        109.68         51.41        23.87 o                         
   3   2  37        247.82        311.26        32.86 o                         
   4   2  37          0.17         27.79        23.72 o                         
   5   2  37         17.31        -25.86        25.86 o                         
   6   2  37          1.96        -24.45        25.77 o                         
   1   3  37         30.87        -26.75        26.75 o                         
   2   3  37         15.32          1.58        23.96 o                         
   3   3  37          6.53        -19.05        24.13 o                         
   4   3  37         90.92        101.29        38.48 o                         
   5   3  37        121.02         68.06        35.47 o                         
   0   4  37         44.93         11.29        46.77 o                         
   1   4  37        166.39        176.94        37.62 o                         
   2   4  37         28.33         -9.04        34.91 o                         
   3   4  37        171.68        215.13        44.66 o                         
   0   0  38         10.27        -32.20        43.09 o                         
   1   0  38         21.28        -20.90        39.63 o                         
   2   0  38         19.81        114.70        41.97 o                         
   3   0  38          6.04         -2.91        40.41 o                         
   4   0  38         31.95         53.84        35.64 o                         
   5   0  38         10.04          9.93        34.73 o                         
   6   0  38        163.84        231.64        48.65 o                         
   1   1  38         15.01        -10.00        23.96 o                         
   2   1  38        322.27        380.22        38.85 o                         
   3   1  38         52.30         -3.01        30.14 o                         
   4   1  38          8.97        -24.00        24.00 o                         
   5   1  38         23.83         -0.97        32.62 o                         
   6   1  38        256.72        381.40        37.96 o                         
   0   2  38        650.51        835.92        78.38 o                         
   1   2  38        128.22        127.30        28.93 o                         
   2   2  38        264.36        293.15        35.76 o                         
   3   2  38         51.99         -9.74        23.40 o                         
   4   2  38         21.95         28.98        25.02 o                         
   5   2  38         36.97         24.21        29.89 o                         
   1   3  38         44.63         -3.03        29.04 o                         
   2   3  38          3.46        -12.04        26.82 o                         
   3   3  38         35.59         37.56        31.46 o                         
   4   3  38         47.77         -9.91        37.10 o                         
   0   4  38         71.87         33.54        38.73 o                         
   1   4  38         66.36        100.83        42.67 o                         
   1   1  39         17.21         22.46        28.40 o                         
   2   1  39         56.12         71.36        36.62 o                         
   3   1  39         73.76        107.38        28.30 o                         
   4   1  39         30.02         40.79        28.68 o                         
   5   1  39          0.54        -27.22        27.22 o                         
   0   2  39        407.98        513.80        62.60 o                         
   1   2  39         47.98         39.60        30.94 o                         
   2   2  39          3.96          0.02        31.39 o                         
   3   2  39         33.88         -9.46        29.89 o                         
   4   2  39        137.97        136.78        34.70 o                         
   1   3  39          2.31        -33.85        33.85 o                         
   2   3  39        125.55        109.01        36.56 o                         
   0   0  40         25.45        -52.70        52.70 o                         
   1   0  40         95.89         78.30        45.72 o                         
   2   0  40        483.66        570.65        71.30 o                         
   3   0  40        174.46        223.22        65.15 o                         
   4   0  40        210.50        150.41        54.68 o                         
   1   1  40          9.57        -12.08        27.25 o                         
   2   1  40          2.12        -33.02        33.02 o                         
   3   1  40         20.33         36.29        33.11 o                         
   4   1  40          9.57         -9.28        27.75 o                         
   0   2  40         41.55         -0.99        45.75 o                         
   1   2  40          0.17        -32.32        32.32 o                         
   2   2  40        225.94        185.55        44.97 o                         
   3   2  40         14.83        -10.56        29.56 o                         
   1   1  41         76.92         23.31        33.45 o                         
   2   1  41         33.96         -1.06        30.81 o                         
                                                                                
